# Supplementary material for: Distinct Roles of Honeybee Gut Bacteria on Host Metabolism and Neurological Processes
Source: Microbiol Spectr. 2022 Mar 10;10(2):e02438-21. doi: 10.1128/spectrum.02438-21 (PMC9045319; doi:10.1128/spectrum.02438-21)
Supplement: SUPPLEMENTAL FILE 4 — Supplemental material. Download SPECTRUM02438-21_Supp_4_seq13.xlsx, XLSX file, 3.5 MB [file spectrum02438-21_supp_4_seq13.xlsx]

## Sheet: S3.1
Table S3.1. RLE-normalized values for all samples in the dataset. Each column indicates one sample.
A. melifera Gene Symbol	Gene Description	Gene ID		MF				Gi				F4				F5
18-w	18-wheeler	410902		10.8817	11.2171	11.0915		11.2809	11.3474	11.3049		11.1083	11.3762	11.1021		11.2098	11.1133	11.3451
5-HT1	serotonin receptor	410435		12.027	12.302	12.3453		12.3992	12.4746	12.4361		12.3146	12.5732	12.3035		12.3468	12.374	12.4813
5-HT2alpha	serotonin receptor	411323		9.28396	9.49959	9.61696		9.78667	9.83099	9.57088		9.42219	9.60414	9.69094		9.64092	9.68283	9.48859
5-HT2beta	serotonin receptor	552518		7.96853	8.23374	8.15495		7.92717	7.8387	7.94637		7.96198	7.99553	7.96786		8.03301	8.30788	8.03182
5-ht7	serotonin receptor 7	726702		7.87588	8.13111	8.05036		8.09992	7.79087	8.14253		7.95819	7.93275	7.85963		7.98969	8.02885	7.88951
A4	apolipophorin-III-like protein	552391		8.55151	8.62403	8.69007		7.40987	7.55051	7.51849		8.49479	8.13651	9.70097		8.70559	9.42311	8.91754
ACSF2	acyl-CoA synthetase family member 2	552475		8.64235	8.91732	8.47243		8.98852	9.06083	8.71809		8.40602	8.31194	9.01347		8.40318	9.02692	8.6339
AChE-2	acetylcholinesterase 2	406104		13.5794	13.5911	13.6171		13.8651	13.9224	14.005		13.4187	13.5974	13.6368		13.6622	13.6766	13.6084
AGLU2	alpha glucosidase 2	409889		0	0	0		0	0	0		0	0	0		0	0	0
ATP5G2	ATP synthase	409148		15.0142	15.0008	15.0496		14.8746	14.9477	14.8582		14.9844	15.0276	15.1372		15.1724	15.0762	15.1244
ATP6	ATP synthase F0 subunit 6	807696		9.69308	9.69993	9.58199		8.89064	9.17979	8.86893		9.5525	9.48174	9.47027		9.17419	9.04998	9.28663
ATP8	ATP synthase F0 subunit 8	807699		2.67268	2.64731	2.66854		2.67526	2.6456	2.61849		2.63274	2.63184	2.61695		2.62799	2.6409	2.62847
Abscam	Dscam family member AbsCAM	409817		13.2558	13.3148	13.3726		13.5044	13.3665	13.4664		13.2779	13.4061	13.3159		13.503	13.3673	13.2731
Ac3	adenylate cyclase 3	408363		12.8266	12.9436	13.0645		13.0997	13.0859	13.2288		12.8375	12.9373	13.0166		13.0745	12.9057	12.7974
Acph-1	venom acid phosphatase	411830		0	0	0		0	0	0		0	0	0		0	0	0
Adar	adenosine deaminase acting on RNA	408529		13.7904	13.9273	13.6489		13.7774	13.5718	13.7669		13.9152	14.0207	13.6116		13.9597	13.9474	13.8545
Adk1	adenylate kinase 1	412632		12.3632	12.2187	12.3365		12.1188	12.1761	12.0188		12.4321	12.3051	12.2916		12.3521	12.4493	12.3573
Akhr	adipokinetic hormone receptor	551388		6.58083	6.69722	6.60557		6.22644	6.4408	6.30383		6.58424	7.16348	6.67987		6.64078	7.01807	7.25742
Amel_8916	cys-loop ligand-gated ion channel subunit 8916	726970		9.13439	9.35747	9.44287		9.36081	9.24883	9.65342		9.11455	9.33195	8.95662		9.26682	9.18716	8.97069
Amih	hyperpolarization-activated ion channel	406072		11.4109	11.5736	11.4459		11.5795	11.4201	11.6657		11.552	11.643	11.5014		11.4324	11.5845	11.6703
Ancr-1	AncR-1 non-coding nuclear RNA	100049571		18.6083	18.421	18.4587		18.0845	18.5987	18.2489		18.584	18.5336	18.1948		18.5234	18.5633	18.4963
Ant	ADP/ATP translocase	406075		15.8054	15.7947	15.8528		15.7127	15.8014	15.784		15.7931	15.7785	15.7709		15.8403	15.8119	15.8391
Antp	homeotic protein antennapedia	406077		5.69837	5.53523	5.53515		5.31677	5.39798	5.368		5.55099	5.71828	5.6784		5.6762	5.58598	5.4948
Apamin	apamin protein	406135		0	0	0		0	0	0		0	0	0		0	0	0
Apd-1	apidermin 1	551367		10.2487	10.4434	11.4998		8.61916	8.30565	8.1472		10.0814	10.3629	10.9149		8.09239	9.47702	8.1456
Apd-2	apidermin 2	727161		10.8475	10.5027	11.4277		8.69579	9.12087	8.77722		9.91635	10.3037	10.6739		8.94175	9.44544	8.92935
Apd-3	apidermin 3	409716		7.20371	7.62051	8.52214		7.0941	6.92465	6.68549		7.36039	7.84245	7.80952		6.45328	6.86544	6.44416
Apid1	apidaecin 1	406140		5.91312	6.36993	6.20652		5.64199	5.80753	5.76044		6.17036	5.79421	6.09985		5.98022	6.03479	6.42184
Apime-ASTA	allatostatin A	724880		10.5935	10.5914	10.5974		10.5055	10.5129	10.396		10.5389	10.731	10.392		10.743	10.6667	10.7026
Argk	arginine kinase	550932		15.9587	15.8922	15.9369		16.0282	15.8891	16.0129		15.9322	16.0194	15.8571		15.978	15.9772	15.9854
Arp1	actin related protein 1	406122		15.3337	15.1864	15.2488		15.3607	15.3133	15.3672		15.3596	15.221	15.2272		15.2416	15.2886	15.3206
B-gluc1	beta-1	411899		11.4787	11.1857	11.139		11.3994	11.5179	11.3279		11.2322	11.0207	11.5203		11.4875	11.285	11.3749
BBIP1	BBSome-interacting protein 1-like	725231		0	0	0		0	0	0		0	0	0		0	0	0
Blop	blue-sensitive opsin	406128		0	0	0		0	0	0		0	0	0		0	0	0
Br-c	broad-complex	552255		10.6913	10.9413	11.0585		11.1842	11.1043	11.2367		10.7859	11.3557	11.1234		10.933	10.8596	11.3036
Brd7	bromodomain containing 7	411112		11.8732	11.9048	11.8872		12.025	12.1063	12.0058		11.919	12.0073	11.9264		11.9241	11.9871	11.9427
Burs	bursicon subunit alpha	100049551		7.76717	7.71832	7.70445		7.82565	7.78309	7.84619		7.79196	7.81534	7.75043		7.78092	7.8417	7.7931
C1q-VP	C1q-like venom protein	551077		10.1688	10.0415	10.3052		9.68121	9.84396	10.1147		9.73962	10.1293	11.7111		10.0861	9.91435	10.0394
COX1	cytochrome c oxidase subunit I	807695		18.1653	18.1957	18.284		18.115	18.1115	18.0351		18.2123	18.2306	18.1771		18.2594	18.1625	18.1552
COX2	cytochrome c oxidase subunit II	807700		14.4696	14.5154	14.6732		13.9145	14.0309	13.9837		14.4682	14.5144	14.4396		14.5908	14.603	14.5444
COX3	cytochrome c oxidase subunit III	807690		10.2648	10.205	10.0291		9.75003	9.89935	9.76881		10.3025	10.1526	9.90318		9.69521	9.54295	9.77569
CPF1	cuticular protein CPF1	726632		7.3221	7.26675	7.37969		7.32517	7.57507	7.30137		7.37935	7.28347	7.33834		7.40531	7.36345	7.29392
CPF2	cuticular protein CPF2	726691		10.0984	9.77882	9.93355		9.79452	10.0301	9.88644		9.93998	9.59946	9.69627		9.82772	9.96303	9.87355
CPR1	cuticular protein 1	552627		4.15932	4.19203	4.19105		4.26736	4.32311	4.32201		4.19243	4.25366	4.28388		4.30619	4.13749	4.21124
CPR11	cuticular protein 11	100576090		4.1894	4.14795	4.24211		4.14632	4.18267	4.14701		4.16826	4.19595	4.19981		4.25266	4.17155	4.12886
CPR12	cuticular protein 12	725256		0	0	0		0	0	0		0	0	0		0	0	0
CPR13	cuticular protein 13	725300		0	0	0		0	0	0		0	0	0		0	0	0
CPR14	cuticular protein 14	724777		8.94067	8.25356	8.84312		7.75647	8.23213	8.0842		8.33605	9.00078	9.269		8.17964	8.79479	8.61497
CPR16	cuticular protein 16	100576341		3.2063	3.24232	3.25955		3.29221	3.25917	3.24027		3.22998	3.22283	3.22154		3.24355	3.21195	3.27833
CPR17	cuticular protein 17	724556		5.44415	5.35914	5.64726		5.46144	5.4653	5.43484		5.4146	5.41615	5.38255		5.47509	5.41187	5.37463
CPR18	cuticular protein 18	100578244		-0.948044	-0.948122	-0.947823		-0.918847	-0.947022	-0.918187		-0.9481	-0.942673	-0.948008		-0.942103	-0.947652	-0.948066
CPR19	cuticular protein 19	413115		5.00864	5.21252	5.22085		4.97444	4.99585	4.90586		4.89898	5.05618	5.10314		4.88501	4.99038	4.92657
CPR2	cuticular protein 2	727197		3.92492	3.89881	3.97953		3.95986	3.97961	3.98146		3.91821	3.94776	3.95659		3.89607	3.95255	3.8811
CPR21	cuticular protein 21	724649		0.545669	0.533105	0.540748		0.5335	0.533801	0.54216		0.560098	0.57403	0.579096		0.533217	0.533566	0.533248
CPR22	cuticular protein 22	724694		7.05142	6.20262	6.58542		6.37325	6.2733	6.27154		6.55395	6.31204	7.52856		6.30359	6.9559	6.52324
CPR27	cuticular protein 27	725509		3.10216	3.10011	3.23243		2.96226	2.96725	2.9485		2.94503	3.03458	3.02785		2.99299	2.94747	2.97648
CPR28	cuticular protein 28	412202		7.85342	7.85977	7.82277		8.23647	8.13008	8.44235		8.64493	8.41202	8.3041		8.40417	8.34426	8.39453
CPR3	cuticular protein 3	409345		8.58484	8.42735	8.86561		8.63325	8.67149	8.79932		8.77947	8.84006	8.6458		8.74567	8.61824	8.82865
CPR4	cuticular protein 4	727204		7.90858	7.74741	7.85021		7.80272	7.80935	7.77577		7.69015	7.68357	7.67305		7.82428	7.77352	7.8152
CPR5	cuticular protein 5	552350		7.94343	7.60854	7.68439		7.69404	7.67988	7.68668		7.69139	7.70851	7.69276		7.5601	7.741	7.62593
CPR6	cuticular protein 6	100577189		0	0	0		0	0	0		0	0	0		0	0	0
CSP1	chemosensory protein 1	725382		7.7793	8.87902	8.13967		7.62741	7.59803	7.77456		8.63402	9.62683	12.3313		8.03264	7.88574	9.04063
CSP2	chemosensory protein 2	408658		10.4815	10.6016	10.4686		10.2341	10.4038	10.1964		10.5172	10.4378	10.5069		10.7498	10.8209	10.3536
CSP3	chemosensory protein 3	406094		14.2799	14.2533	14.9343		12.0463	12.2798	12.2165		14.938	15.2932	15.839		15.6085	15.8279	14.2725
CSP4	chemosensory protein 4	413565		4.09397	4.19941	4.13345		4.07783	4.16398	4.05425		4.08505	4.18336	4.27856		4.20791	4.16533	4.17225
CSP6	chemosensory protein 6	725103		11.6412	11.2755	11.4764		10.6233	10.9248	10.9177		12.0488	11.5514	11.4164		11.6169	11.864	11.8654
CTL5	C-type lectin 5	411770		8.64814	8.51938	8.59935		8.57025	8.66326	8.6923		8.58911	8.49046	8.60103		8.65414	8.79497	8.6891
CUTA	cutA divalent cation tolerance homolog	552415		10.1243	9.96593	10.1653		9.94726	9.91091	9.94048		10.1777	10.0293	10.0542		10.0434	10.0725	10.1138
CYP6AQ1	cytochrome P450 6AQ1	408383		7.05101	7.6755	7.19237		6.54713	6.65961	6.64796		6.75359	6.74764	7.91846		6.93237	7.80995	6.74612
CYTB	cytochrome b	807693		15.1528	15.1521	15.2371		15.1954	15.2229	15.0722		15.3583	15.2619	15.1667		15.0941	15.1527	15.0659
Cac	cacophony	408764		12.5834	12.9539	12.948		12.7891	12.7093	12.9098		12.6653	13.0383	12.7301		12.5731	12.679	12.878
Calpb	calpain-B	411453		13.0959	13.0475	13.1773		12.9901	13.0032	13.0565		13.0784	12.9465	13.0498		13.2118	13.1687	13.0855
Camkii	calcium/calmodulin-dependent protein kinase II	551691		15.3356	15.5656	15.6102		15.6286	15.5719	15.694		15.5191	15.7284	15.6227		15.5028	15.5789	15.5891
Cat	catalase	443552		10.9106	10.7542	11.059		10.8071	10.6616	10.5061		11.3283	10.5845	11.3292		10.8724	10.913	11.0833
Cbs	cystathionine beta-synthase	551341		10.7949	10.7516	10.8695		10.7617	10.7566	10.6255		10.7169	10.7092	10.6394		10.6613	10.8081	10.7769
Cdc37	cell division cycle 37 homolog	724675		11.5554	11.5029	11.4561		11.6209	11.7476	11.8143		11.6125	11.7247	11.6881		11.6161	11.515	11.6883
Cdk5	cyclin-dependent kinase 5	408325		11.1517	11.0231	11.1761		11.2552	11.2677	11.1758		11.2333	11.1469	11.0112		11.0742	11.1013	11.1687
Chmp1	chromatin modifying protein 1	727512		10.5509	10.5489	10.5325		10.4522	10.4707	10.5017		10.7135	10.488	10.6052		10.5157	10.4922	10.5521
Coq7	ubiquinone biosynthesis protein COQ7	409224		0	0	0		0	0	0		0	0	0		0	0	0
Cox6b1	cytochrome c oxidase subunit VIb polypeptide 1	100359409		12.1223	12.05	12.1842		11.9125	11.9444	11.8974		12.0697	12.0774	12.1702		12.172	12.1737	12.1475
Cox6c	cytochrome c oxidase subunit VIc	100359410		11.4931	11.2847	11.6085		10.8551	10.9701	10.9717		11.7305	11.5539	11.5318		11.6343	11.6456	11.7602
Cpap3-b	cuticular protein analogous to peritrophins 3-B	408726		9.60544	9.56866	9.61912		9.6265	9.70308	9.78292		9.6008	9.4277	9.69044		9.80552	9.76563	9.47663
Cpap3-c	cuticular protein analogous to peritrophins 3-C	725932		10.3243	10.249	10.1123		9.80814	10.256	10.1487		10.1118	10.1619	10.0253		10.1894	10.2463	9.87096
Cpap3-d	cuticular protein analogous to peritrophins 3-D	410065		9.90092	8.95062	10.3369		8.28114	8.53541	8.47508		8.91845	9.77773	9.85988		10.0874	9.15045	9.41978
Cry2	cryptochrome 2	410197		9.87577	9.52947	9.7706		9.13797	9.05703	9.19863		9.13495	9.38315	9.23982		9.19605	8.85031	9.17845
Cryl1	lambda crystallin-like protein	406119		10.9803	11.1046	10.9561		10.8012	10.5373	10.7128		11.3654	11.1758	11.291		11.2157	10.8295	11.4478
Crz	corazonin	503862		6.60936	6.57017	6.55951		6.47301	6.67814	6.61018		6.55853	6.41449	6.47689		6.78846	6.60052	6.55466
Crzr	corazonin receptor	409042		6.88882	6.60902	7.04634		6.74363	6.61916	6.57225		6.32092	7.60433	10.5242		6.56069	6.97474	6.95543
Csd	complementary sex determiner	406074		8.27177	7.93474	8.26835		8.17083	8.48978	8.34608		7.77711	8.06058	8.02752		7.93498	7.77613	8.04759
Cyp314a1	cytochrome P450 314A1	411057		9.57554	9.6764	9.68056		9.53729	9.49757	9.54683		9.62657	9.76348	9.66967		9.90422	9.86422	9.71641
Cyp4g11	cytochrome P450 4G11	409469		7.58734	10.1752	8.04522		7.66989	7.82289	7.96311		9.2924	7.86201	8.30917		8.39334	10.0972	7.8334
Cyp6as5	cytochrome P450 6AS5	409677		8.01839	7.61755	7.95766		6.87381	7.13844	7.10239		7.82448	8.25465	7.63331		8.00614	7.6582	7.52181
CytC	mitochondrial cytochrome C	408270		13.3634	13.2429	13.3644		13.0845	13.1416	13.0815		13.2717	13.3366	13.2214		13.3022	13.2477	13.4391
DHRS4	dehydrogenase/reductase (SDR family) member 4	412304		9.09764	9.06136	9.16265		9.13614	9.10541	9.14615		9.42673	9.08608	9.63289		9.10857	9.18559	9.06359
Dat	dopamine transporter	412285		8.81748	8.8624	8.76533		9.12395	8.77136	9.01355		8.7696	9.05213	8.65367		8.98345	8.89312	8.99453
Dcr-1	endoribonuclease Dicer-1	552127		11.123	11.1087	11.0821		11.2019	11.1365	11.1627		11.1031	11.1295	11.0726		11.0504	11.0391	11.0613
Def1	defensin 1	406143		12.8263	14.3253	13.2652		10.8294	11.0278	10.8936		15.2857	12.1698	16.618		13.5861	13.3408	13.1748
Def2	defensin 2	413397		0	0	0		0	0	0		0	0	0		0	0	0
Dl	dorsal	406086		11.9199	11.8624	11.8199		11.894	11.918	11.7983		11.9022	11.9272	11.899		11.912	11.9079	11.9104
Dll	distal-less	726710		11.8694	12.0009	11.9143		11.9386	12.0358	12.0459		11.7453	12.087	11.9042		12.1422	12.0154	12.0716
Dnmt1a	DNA methyltransferase 1a	100328599		9.32055	9.32299	9.26558		9.38964	9.31181	9.23843		9.24397	9.30166	9.11411		9.49992	9.26627	9.30322
Dnmt3	DNA methyltransferase 3	410798		10.4064	10.634	10.5878		10.5279	10.6215	10.4778		10.4641	10.6675	10.5041		10.5995	10.5968	10.6157
Dop1	dopamine receptor	406111		11.7711	12.0452	11.8137		12.1275	12.176	12.1945		11.8804	11.9107	11.8923		11.9583	12.0045	11.9984
Dop3	D2-like dopamine receptor	408995		9.46514	9.61296	9.66641		9.75257	9.69461	9.47214		9.51394	9.88087	9.73665		9.52661	9.5871	9.79275
DopR2	dopamine receptor 2	406070		11.3283	11.5284	11.4413		11.4907	11.5318	11.6459		11.1624	11.6375	11.5589		11.3043	11.4329	11.6807
Dscam	Down syndrome cell adhesion molecule	408786		14.0389	14.3186	14.2736		14.3072	14.1373	14.3488		13.9681	14.4273	14.3209		14.2911	14.2328	14.2967
Dsx	doublesex	725126		10.2247	10.0809	9.58486		9.78325	9.88543	9.85951		9.91735	9.834	9.82458		9.91473	9.91515	9.95732
E74	ecdysteroid-regulated gene E74	408758		10.94	10.9771	10.8242		11.0256	11.1251	11.2041		10.8609	11.121	10.8725		10.994	10.9829	10.9384
E75	ecdysone-induced protein 75	410309		13.0079	12.6809	12.8851		13.2817	13.0362	13.1499		12.6116	12.9801	13.1129		12.815	12.6644	13.0292
EF1a-F2	elongation factor 1-alpha F2	544670		15.0991	15.1895	15.0631		14.9203	15.0368	15.0371		15.3413	15.1052	15.7387		15.232	15.3723	15.1947
Eaat-2	excitatory amino acid transporter 2	406113		13.736	13.7784	13.7166		13.6122	13.7113	13.83		13.4866	13.6947	13.4751		13.6359	13.5539	13.8493
Ecr	ecdysone receptor	406084		10.2674	10.1902	10.274		10.3489	10.3044	10.4628		10.087	10.3159	10.4839		10.1893	10.1181	10.1387
Ef-1a-f1	translation elongation factor eEF-1 alpha chain	408385		15.1421	15.1176	15.1016		15.1501	15.2185	15.2244		15.0332	15.193	15.0314		15.1715	15.1869	15.1777
Eif3h	eukaryotic translation initiation factor 3	552351		10.3466	10.3768	10.4343		10.2594	10.3472	10.3248		10.3858	10.3903	10.6156		10.4607	10.4664	10.4867
Eif4g	eukaryotic translation initiation factor 4	725259		14.0627	14.2068	14.1238		14.2546	14.1762	14.3415		14.159	14.2509	14.3638		14.0954	14.1174	14.2139
Emc	extra macrochaetae	100216325		12.582	12.359	12.1204		12.0553	11.9438	12.0543		11.7803	11.8697	11.949		11.8208	11.8644	11.8122
EphR	Eph receptor tyrosine kinase	408489		12.2213	12.3587	12.3891		12.4768	12.5078	12.5516		12.2944	12.5826	12.4371		12.4899	12.3499	12.4462
Err	estrogen-related receptor	408855		11.2277	11.1742	11.2132		11.4496	11.3632	11.3189		11.3556	11.395	11.4429		11.4845	11.4138	11.3018
Est-6	venom carboxylesterase-6	410928		3.65525	3.78398	3.66596		3.6446	3.70581	3.62885		3.69917	3.64508	3.7802		3.67254	3.79601	3.63474
Eth	ecdysis triggering hormone	100216489		3.53509	3.74687	3.53028		3.53795	3.56985	3.54143		3.55617	3.58687	3.52928		3.62168	3.54695	3.57758
Ets97D-like	Ets at 97D ortholog	100578252		9.4922	9.52571	9.39636		9.62681	9.66726	9.55609		9.60055	9.51974	9.58441		9.59191	9.47196	9.48484
Eyg	eyegone	410818		2.23155	2.25915	2.2414		2.25529	2.22952	2.22054		2.24573	2.24956	2.24598		2.23604	2.27868	2.24819
FAR1	fatty acyl-CoA reductase 1	551233		11.8497	11.8631	11.9455		11.8141	11.8377	11.8467		11.7891	12.322	14.24		11.7992	11.8826	11.9221
Fabp	fatty acid binding protein	409798		15.2712	15.1482	15.2951		14.9807	15.0206	15.1072		15.2634	15.0744	15.1597		15.3395	15.1567	15.198
Fem	feminizer	724970		11.7496	11.7238	11.7731		11.9468	12.0098	11.9901		11.9492	11.7842	11.6707		11.712	11.686	11.7207
Fibroin1	silk fibroin 1	724771		6.37568	6.24666	6.49681		6.41793	6.42613	6.36055		6.44202	6.38797	6.41545		6.36729	6.39665	6.4009
Fibroin2	silk fibroin 2	100192200		3.14095	3.13876	3.17561		3.17521	3.14175	3.18017		3.15676	3.24372	3.1698		3.21753	3.16464	3.19439
Fibroin3	silk fibroin 3	100192201		1.41942	1.43448	1.42703		1.41978	1.42034	1.42022		1.42462	1.48934	1.42628		1.425	1.42744	1.48203
Fibroin4	silk fibroin 4	100192202		5.77651	5.65797	5.64478		6.01928	6.18312	5.66302		5.829	5.75411	5.78806		5.80502	5.69177	5.60953
For	cGMP-dependent protein kinase foraging	406092		11.1808	11.1703	11.225		10.8353	10.8849	11.0899		10.9435	11.2289	11.3729		11.0603	10.941	11.1145
Foxp	FoxP protein	408423		11.2309	11.4596	11.3126		11.2428	11.337	11.1615		10.9895	11.2545	11.2135		11.3615	11.2436	11.2746
Fstl5	follistatin-like 5	409779		12.5249	12.5644	12.5717		12.7322	12.7875	12.8088		12.5021	12.6372	12.4411		12.6913	12.6588	12.6882
Gat-1B	GABA neurotransmitter transporter-1B	494511		13.9112	13.8171	13.9496		13.9608	13.8994	13.9071		13.9969	13.7409	13.7223		14.033	13.8801	13.8951
Gat-a	GABA neurotransmitter transporter-1A	406071		12.8646	13.0612	13.0879		12.7615	12.6425	12.8774		12.7368	12.8629	12.7507		12.7646	12.7981	12.8636
Gb15078	GB15078 protein	678510		0	0	0		0	0	0		0	0	0		0	0	0
Gfat2	glucosamine-fructose-6-phosphate	406107		11.8099	11.875	11.7379		11.8561	11.7961	11.7702		11.8769	11.7665	11.9969		11.7731	11.8091	11.6548
GlnS	glutamine synthetase	410066		16.4106	16.4159	16.4773		16.5773	16.7224	16.7583		16.6314	16.6111	16.4856		16.6227	16.4148	16.7602
Glob1	globin 1	751098		0	0	0		0	0	0		0	0	0		0	0	0
GluCl	glutamate-gated chloride channel	408450		14.3873	14.4455	14.4288		14.6976	14.7029	14.8074		14.3959	14.4694	14.4813		14.4838	14.5239	14.5542
Glurb	metabotropic glutamate receptor B	406150		7.44179	7.23464	7.35241		7.52338	7.55294	7.54584		7.53403	7.47716	7.26725		7.66876	7.44972	7.57828
Gpdh	glycerol-3-phosphate dehydrogenase	726445		12.7518	12.5477	12.6661		12.6507	12.5742	12.7697		12.7476	12.6047	12.6674		12.7327	12.6393	12.6265
Gr10	gustatory receptor 10	725297		9.73303	9.41569	9.60928		9.66245	9.77597	9.5976		9.26523	9.31932	9.28539		9.87392	9.67964	9.48814
Grd	GABA-gated ion channel	413803		10.408	11.1351	10.7193		10.6847	10.6312	10.8279		10.8245	10.5818	10.8281		10.6576	10.7828	10.5468
Grp	glycine-rich cuticle protein	552281		7.31063	7.9375	7.64518		7.79865	7.93569	8.22579		8.04975	8.49536	8.21789		8.14225	8.07447	8.00676
GstD1	glutathione S-transferase D1	409490		7.60331	7.39314	7.51747		7.2921	7.07601	7.46056		7.65726	7.58622	7.66419		7.81104	7.60866	7.37689
GstS1	glutathione S-transferase S1	552304		12.4762	12.2883	12.4952		12.5793	12.5273	12.8202		12.6897	12.3181	12.3268		12.5461	12.462	12.7647
GstS4	glutathione S-transferase S4	411045		2.36028	2.36488	2.44682		2.37586	2.3712	2.36192		2.40397	2.38106	2.47725		2.36589	2.51819	2.3783
Gstcd	glutathione S-transferase	410839		0	0	0		0	0	0		0	0	0		0	0	0
Gtpx1	glutathione peroxidase-like 1	494523		0	0	0		0	0	0		0	0	0		0	0	0
Gycbeta1	guanylate cyclase	408880		12.3064	12.3868	12.4203		12.441	12.449	12.5128		12.286	12.3927	12.2591		12.412	12.4179	12.347
H	hairless	100174948		10.9151	10.8843	10.8612		10.9143	10.9335	11.0186		10.8905	10.9747	10.8365		10.9458	10.8941	10.9637
HEX70b	hexamerin 70b	406117		9.23415	9.76706	9.14252		8.83586	8.89326	9.47868		9.31078	9.74206	9.09392		9.50428	9.76369	9.75043
Hb	hunchback	410209		-1.48614	-1.4867	-1.48565		-1.48567	-1.46288	-1.48517		-1.48654	-1.48667	-1.48036		-1.48638	-1.47444	-1.48629
Hbg2	alpha-glucosidase	411257		0	0	0		0	0	0		0	0	0		0	0	0
Hbg3	alpha-glucosidase	406131		0	0	0		0	0	0		0	0	0		0	0	0
Hex110	hexamerin 110	551648		7.33828	7.83222	7.55178		7.33328	7.5989	7.69607		7.82705	7.55856	7.63969		8.01522	7.79413	7.57551
Hex70a	hexamerin 70a	726848		7.39209	7.55405	7.52182		7.23531	7.5137	8.04631		7.35761	7.98291	8.91374		8.14002	8.63465	8.63883
Hex70c	hexamerin 70c	409354		0.608129	0.600703	0.603199		0.603153	0.596242	0.604626		0.606494	0.595522	0.615796		0.61845	0.625866	0.60159
Hiscl1	histamine-gated chloride channel 1	409040		11.3657	11.1757	11.2858		11.3626	11.1145	11.5613		11.1196	11.2763	10.9386		11.3535	11.1238	11.0172
Ho	heme oxygenase	494506		10.5159	10.2177	10.4146		10.3465	10.3108	10.3469		10.488	10.3917	10.4119		10.4415	10.2186	10.3429
Hsc70-3	heat shock 70 kDa protein cognate 3	409587		13.2088	13.3012	13.3207		13.2694	13.4208	13.8092		13.5685	13.4707	13.7987		13.4252	13.2586	13.6421
Hsc70-4	heat shock protein cognate 4	409418		16.9322	17.0381	16.9798		17.1078	17.37	17.5924		17.3072	17.3133	17.3616		17.3374	17.1899	17.291
Hsc70-5	heat shock protein cognate 5	408605		13.6143	13.6599	13.5946		13.6833	13.6171	13.6524		13.6531	13.5506	13.661		13.6406	13.6989	13.6248
Hsp90	heat shock protein 90	408928		15.0071	15.4308	15.1521		15.6492	15.9224	16.3866		15.8173	15.7979	16.1966		15.7317	15.5537	15.7979
IF-2mt	translation initiation factor 2	406098		10.7682	10.7144	10.7388		10.6978	10.7653	10.5997		10.6377	10.6089	10.6357		10.7958	10.6787	10.6998
ILP-2	insulin-like peptide 2	726057		7.6948	7.74041	7.6549		7.64828	7.7356	7.57892		7.8684	7.72059	7.72527		7.82377	7.74796	7.91514
INTS8	integrator complex subunit 8	412509		10.1126	10.1335	10.0882		10.217	10.0703	10.0351		10.0895	10.0753	9.9948		10.1182	10.1195	10.1046
Imd	immune deficiency	100302584		9.61859	9.38573	9.39535		9.38912	9.54279	9.54449		9.57832	9.44805	9.41729		9.21337	9.29682	9.50574
InR-2	insulin-like receptor-like	725827		8.78242	8.83031	8.78054		8.74867	8.76789	9.05909		8.54715	8.8953	8.88021		8.89462	8.87425	8.62917
Ing3	inhibitor of growth family	100578127		8.87122	8.94965	8.92648		9.1069	9.19985	9.02124		8.85158	8.93676	8.8435		9.05635	8.97082	8.90763
Ip3k	inositol 1	409943		11.6464	11.6878	11.7031		11.9162	11.8318	12.0335		11.7286	11.7287	11.7691		11.9331	11.7054	11.7008
JHBP-1	take-out-like carrier protein	449496		9.34377	7.21076	10.097		7.2818	7.53121	7.44142		9.19034	9.85614	8.2413		9.47106	8.09937	9.61396
Jhe	juvenile hormone esterase	406066		0	0	0		0	0	0		0	0	0		0	0	0
Jtb	jumping translocation breakpoint protein	726127		0	0	0		0	0	0		0	0	0		0	0	0
KAT2A	K(lysine) acetyltransferase 2A	552646		9.77551	9.75659	9.61901		9.85585	9.82556	9.79928		9.70351	9.69813	9.5741		9.6424	9.62378	9.75077
Kakusei	kakusei non-coding nuclear RNA	100049563		1.41603	1.4084	1.41848		1.42554	1.42204	1.44604		1.4305	1.41373	1.41047		1.41495	1.40403	1.40343
Kr	krueppel	411166		9.09815	9.30783	8.92901		9.35457	9.50349	9.24837		9.1614	9.54136	9.07605		9.00768	9.33902	9.20773
Kr-h1	kruppel homolog 1	100576395		11.2962	10.8145	10.7012		11.1624	10.2223	10.9953		10.0888	10.7824	10.7296		9.6974	9.94919	10.5732
Ks-1	Ks-1 non-coding nuclear RNA	100049572		0	0	0		0	0	0		0	0	0		0	0	0
LCCH3	ligand-gated chloride channel homolog 3	412740		11.5873	11.568	11.6015		11.6403	11.4282	11.7634		11.5264	11.6243	11.5436		11.6197	11.586	11.6618
LOC100187599	uncharacterized LOC100187599	100187599		7.26277	7.25886	7.24071		7.36122	7.30895	7.346		7.21461	7.29021	7.27135		7.27925	7.22207	7.17675
LOC100188904	uncharacterized LOC100188904	100188904		5.36526	5.37285	5.23763		5.42588	5.34227	5.38742		5.43147	5.27715	5.28617		5.42593	5.28393	5.42986
LOC100188940	dolichyl-diphosphooligosaccharide--protein	100188940		11.5294	11.4661	11.42		11.5109	11.5495	11.4139		11.4384	11.3837	11.4298		11.4357	11.4723	11.424
LOC100217360	uncharacterized LOC100217360	100217360		0	0	0		0	0	0		0	0	0		0	0	0
LOC100302106	uncharacterized LOC100302106	100302106		14.2414	14.1263	14.128		13.9431	14.0567	13.8478		14.1068	14.0033	14.0419		14.0981	14.0226	14.0975
LOC100379261	uncharacterized LOC100379261	100379261		0	0	0		0	0	0		0	0	0		0	0	0
LOC100576080	uncharacterized LOC100576080	100576080		3.22275	3.27821	3.26231		3.2823	3.33892	3.24861		3.29759	3.25943	3.30102		3.27623	3.33364	3.23318
LOC100576082	MATH and LRR domain-containing protein PFE0570w	100576082		7.7953	7.78361	7.78399		7.71122	7.60456	7.79311		7.5535	7.68481	7.65635		7.52621	7.58415	7.58586
LOC100576085	ras-related protein Rab-8A	100576085		11.1983	11.2851	11.1916		11.3069	11.3285	11.3611		11.3075	11.232	11.3904		11.2	11.2412	11.286
LOC100576088	28S ribosomal protein S23	100576088		9.42031	9.27942	9.32211		9.08046	9.14758	9.18757		9.39829	9.32309	9.29022		9.21418	9.21642	9.25866
LOC100576093	uncharacterized LOC100576093	100576093		-1.72543	-1.72576	-1.72515		-1.72516	-1.7248	-1.72487		-1.72566	-1.72574	-1.7253		-1.72238	-1.72508	-1.71275
LOC100576096	myosin heavy chain	100576096		6.48274	6.69463	6.51756		6.59274	6.59519	6.64841		6.705	6.52363	6.53864		6.77156	6.72375	6.48824
LOC100576097	glutamate receptor U1	100576097		5.15412	5.16397	5.25305		5.12712	5.14533	5.03019		5.32757	5.18778	5.41006		5.26571	5.29183	5.17061
LOC100576098	F-box protein SKIP22	100576098		0	0	0		0	0	0		0	0	0		0	0	0
LOC100576099	carbohydrate sulfotransferase 11-like	100576099		6.9091	6.98102	6.85701		6.7718	6.75171	6.59684		6.9709	6.90683	6.77776		6.91404	7.01957	6.69229
LOC100576100	protein phosphatase 1 regulatory subunit	100576100		5.18717	5.0644	5.15407		5.11447	5.10597	5.10364		5.06689	5.10009	5.07542		5.08685	5.07844	5.01493
LOC100576101	coiled-coil domain-containing protein 61	100576101		10.9872	10.885	10.8733		10.8161	10.8917	10.726		10.7889	10.6952	10.7243		10.8176	10.6739	10.8196
LOC100576103	uncharacterized LOC100576103	100576103		4.46305	4.50382	4.4564		4.53869	4.53388	4.51984		4.47862	4.47302	4.44135		4.60502	4.51522	4.4573
LOC100576104	INO80 complex subunit B	100576104		9.65621	9.59469	9.52275		9.8569	9.81586	9.83369		9.55408	9.57596	9.50082		9.55331	9.56116	9.50144
LOC100576105	uncharacterized LOC100576105	100576105		2.14881	2.19396	2.25893		2.15667	2.20186	2.15863		2.14836	2.15874	2.15584		2.17145	2.14962	2.17798
LOC100576106	uncharacterized protein DDB_G0292186	100576106		7.716	7.59275	7.58419		7.77343	7.65935	7.70645		7.68563	7.57145	7.57702		7.76528	7.74298	7.61081
LOC100576110	zinc finger protein GLI4	100576110		9.54669	9.55492	9.57194		9.68461	9.72537	9.72869		9.51858	9.62334	9.53267		9.65529	9.66511	9.54975
LOC100576115	carbonic anhydrase 2-like	100576115		-2.32567	-2.32575	-2.32559		-2.32559	-2.32464	-2.32552		-2.32573	-2.32575	-2.32563		-2.3257	-2.32557	-2.32569
LOC100576116	protein inscuteable homolog	100576116		10.5884	10.4541	10.5269		10.3764	10.4341	10.4122		10.4931	10.4253	10.326		10.2201	10.4535	10.5416
LOC100576118	uncharacterized LOC100576118	100576118		6.09959	6.27642	6.12517		6.03661	6.24265	6.14558		6.29068	7.66929	8.88305		6.08577	6.09934	6.19777
LOC100576120	uncharacterized LOC100576120	100576120		2.82043	2.80061	2.87004		2.81619	2.81123	2.80117		2.79752	2.80612	2.81866		2.79383	2.79692	2.78898
LOC100576121	protein NDNF	100576121		2.40205	2.35374	2.35516		2.34087	2.32915	2.43897		2.38182	2.35923	2.35858		2.34123	2.35683	2.34777
LOC100576122	uncharacterized LOC100576122	100576122		-2.32566	-2.32574	-2.32559		-2.32559	-2.3255	-2.3247		-2.32572	-2.32574	-2.32563		-2.3257	-2.32557	-2.32568
LOC100576125	nucleoporin NDC1	100576125		9.35087	9.25494	9.11032		9.49876	9.35597	9.08367		9.19319	9.11417	9.16473		9.3878	9.34183	9.10441
LOC100576126	uncharacterized LOC100576126	100576126		0.989893	0.989608	0.997535		0.990168	1.03412	1.07234		0.989687	1.01589	0.990026		0.995607	0.990262	0.989811
LOC100576128	cilia- and flagella-associated protein 100	100576128		6.10993	6.26259	6.24968		6.11346	6.05681	6.09963		6.02542	6.08916	6.05324		6.28873	5.98042	6.17169
LOC100576129	uncharacterized LOC100576129	100576129		11.1078	11.2888	11.2246		11.4145	11.4849	11.528		11.1891	11.5548	11.3811		11.4576	11.2636	11.3094
LOC100576130	diuretic hormone 44	100576130		9.89626	9.81401	9.82014		10.0626	10.2725	10.1037		9.87503	9.88635	9.83009		10.2279	9.78611	9.8768
LOC100576131	zinc finger protein 267	100576131		8.4698	8.55412	8.34031		8.59612	8.44963	8.63628		8.455	8.57532	8.42861		8.4048	8.53527	8.4298
LOC100576132	uncharacterized LOC100576132	100576132		12.1367	12.2677	12.0605		12.2424	12.3936	12.3698		12.5321	12.1509	12.3559		12.4745	12.4044	12.2229
LOC100576134	uncharacterized LOC100576134	100576134		0	0	0		0	0	0		0	0	0		0	0	0
LOC100576135	glutamate receptor 1-like	100576135		4.12949	4.03764	4.06873		4.04775	4.05498	4.06541		4.03912	4.1269	5.03773		4.04912	4.07091	4.07581
LOC100576136	zinc finger BED domain-containing protein 1	100576136		-2.32561	-2.32519	-2.32557		-2.32557	-2.32552	-2.32553		-2.32565	-2.32566	-2.32559		-2.32563	-2.32556	-2.32562
LOC100576139	uncharacterized LOC100576139	100576139		6.9989	7.33476	7.06288		6.99593	7.26556	7.0403		7.14706	7.23002	6.86551		7.129	7.15011	7.12432
LOC100576140	uncharacterized LOC100576140	100576140		9.66436	9.59937	9.65085		9.55591	9.49653	9.46186		9.65367	9.5719	9.50637		9.52171	9.39092	9.52025
LOC100576143	HAUS augmin-like complex subunit 3	100576143		9.00101	8.7611	8.83172		8.79659	8.71673	8.88486		8.97361	8.72434	8.87003		8.79093	8.66106	8.90915
LOC100576146	aladin	100576146		8.62957	8.67599	8.5488		8.61879	8.56341	8.83379		8.51335	8.61169	8.5988		8.66863	8.68695	8.54629
LOC100576147	fork head domain-containing protein FD4	100576147		4.43529	4.35602	4.43887		4.49647	4.43768	4.32432		4.39592	4.40864	4.45382		4.38768	4.35273	4.36465
LOC100576150	MYCBP-associated protein-like	100576150		-1.84551	-1.84583	-1.84524		-1.8421	-1.84489	-1.84181		-1.84574	-1.84581	-1.83908		-1.84565	-1.84516	-1.84245
LOC100576151	STAGA complex 65 subunit gamma	100576151		9.28837	9.28874	9.19451		9.18824	9.31143	9.16665		9.21851	9.1535	9.1509		9.1726	9.18462	9.20891
LOC100576152	uncharacterized LOC100576152	100576152		3.54184	3.54409	3.54529		3.56414	3.56653	3.45816		3.53484	3.5261	3.50621		3.58047	3.50761	3.48695
LOC100576153	odorant receptor 13a	100576153		0	0	0		0	0	0		0	0	0		0	0	0
LOC100576155	uncharacterized LOC100576155	100576155		10.844	10.6512	10.779		10.6649	10.6733	10.727		10.8301	10.7281	10.8231		10.7055	10.8422	10.7074
LOC100576157	uncharacterized LOC100576157	100576157		8.98635	9.05146	9.14883		8.71733	8.8986	9.11889		9.27091	9.07912	9.12648		9.29362	9.02331	8.84721
LOC100576159	uncharacterized LOC100576159	100576159		9.96362	9.93042	9.99989		10.0034	9.86887	9.98262		9.92905	9.98837	9.69427		9.84659	9.78709	9.9425
LOC100576161	uncharacterized LOC100576161	100576161		7.45483	7.77145	7.79869		7.38731	7.49508	7.46733		7.65058	7.27241	7.38623		7.54978	7.84923	7.26702
LOC100576162	uncharacterized protein PF11_0213	100576162		9.92684	10.1596	10.0485		10.1214	10.0101	10.1815		10.1319	10.085	10.1251		9.96059	10.0635	10.065
LOC100576163	short neuropeptide F	100576163		9.21135	9.29556	9.13502		9.23553	9.41113	9.35695		9.38415	9.30747	9.0102		9.13402	9.52719	9.2538
LOC100576164	uncharacterized LOC100576164	100576164		6.55534	6.63714	6.47744		6.52997	6.68301	6.46155		6.55382	6.90238	6.4722		6.61782	6.60213	6.91941
LOC100576165	uncharacterized LOC100576165	100576165		6.3523	6.47903	6.45815		6.38759	6.42142	6.36067		6.42917	6.41806	6.31745		6.41174	6.36152	6.46645
LOC100576167	gustatory and pheromone receptor 32a-like	100576167		2.50358	2.49969	2.52877		2.52151	2.56346	2.5284		2.51698	2.49467	2.53802		2.4903	2.50109	2.51417
LOC100576169	uncharacterized LOC100576169	100576169		10.2666	10.36	10.3445		10.4531	10.459	10.5044		10.3497	10.5333	10.3825		10.48	10.4577	10.5864
LOC100576170	mucin-1	100576170		2.02624	2.05635	2.03407		2.06923	2.02764	2.02746		2.07904	2.08658	2.03987		2.08189	2.05684	2.04374
LOC100576172	uncharacterized LOC100576172	100576172		0	0	0		0	0	0		0	0	0		0	0	0
LOC100576173	uncharacterized LOC100576173	100576173		0	0	0		0	0	0		0	0	0		0	0	0
LOC100576174	uncharacterized LOC100576174	100576174		8.08277	8.09465	8.02777		7.90752	7.88005	7.68577		8.03372	8.08344	8.11644		8.11311	8.05216	8.19193
LOC100576176	uncharacterized LOC100576176	100576176		9.4035	9.49864	9.37787		9.54614	9.43409	9.48604		9.31983	9.50812	9.31237		9.37854	9.3674	9.40803
LOC100576179	cilia- and flagella-associated protein 43	100576179		0.254064	0.273249	0.248018		0.276479	0.265686	0.264986		0.2532	0.247697	0.254626		0.253531	0.248067	0.25372
LOC100576182	pupal cuticle protein G1A	100576182		6.20251	6.09468	6.04827		6.2525	6.25945	6.15249		6.03415	6.12672	6.04241		6.07921	5.92765	5.92837
LOC100576183	uncharacterized LOC100576183	100576183		4.56203	4.48819	4.57418		4.52118	4.58461	4.5856		4.57774	4.51894	4.50024		4.62011	4.54049	4.53883
LOC100576184	uncharacterized LOC100576184	100576184		2.51063	2.46515	2.68136		2.46682	2.46809	2.59917		2.48252	2.50828	2.5077		2.54094	2.51351	2.50832
LOC100576185	uncharacterized LOC100576185	100576185		9.93682	10.2854	9.93153		10.0699	10.2929	10.1747		9.99307	10.0079	9.90586		9.88825	9.92657	10.0231
LOC100576186	alanine--glyoxylate aminotransferase 2	100576186		5.91766	5.86829	5.93763		6.02168	5.97371	5.95955		5.94251	5.85607	5.90588		5.95282	5.9624	6.00904
LOC100576187	E3 ubiquitin-protein ligase AMFR	100576187		11.3909	11.411	11.43		11.5508	11.376	11.4625		11.3241	11.35	11.2866		11.3497	11.4564	11.3048
LOC100576189	uncharacterized LOC100576189	100576189		6.58141	6.42289	6.4035		6.30269	6.48105	6.28188		6.48476	6.31714	6.47303		6.47812	6.40599	6.34977
LOC100576192	uncharacterized LOC100576192	100576192		1.06178	1.09065	1.0559		1.05589	1.06501	1.0646		1.08219	1.06571	1.0624		1.08365	1.06348	1.09577
LOC100576193	keratinocyte proline-rich protein	100576193		4.40716	4.43745	4.38595		4.44186	4.46358	4.4133		4.41884	4.43048	4.39459		4.46502	4.37054	4.34658
LOC100576194	forkhead box protein J1	100576194		3.26993	3.27532	3.24307		3.25642	3.20395	3.32122		3.23939	3.30903	3.21923		3.30538	3.25972	3.23247
LOC100576195	protein ccsmst1	100576195		10.2757	9.94657	10.1087		9.87288	10.0091	10.017		10.0599	10.1083	9.97149		9.89965	9.96029	10.1505
LOC100576196	uncharacterized LOC100576196	100576196		10.7681	10.9834	10.8374		10.782	10.6955	10.7638		10.8219	11.0458	10.9484		11.1095	10.9488	10.8222
LOC100576198	bromodomain-containing protein DDB_G0270170	100576198		2.24021	2.13895	2.20526		2.16363	2.14469	2.1773		2.1339	2.13376	2.13464		2.16827	2.16517	2.14605
LOC100576207	uncharacterized LOC100576207	100576207		2.77703	2.79977	2.77698		2.78371	2.75132	2.75908		2.76133	2.76022	2.7867		2.80672	2.74902	2.77503
LOC100576212	odorant receptor 13a	100576212		0.498027	0.491612	0.527661		0.499215	0.501058	0.492229		0.534425	0.496867	0.498603		0.49172	0.499621	0.526642
LOC100576215	pancreas transcription factor 1 subunit alpha	100576215		5.71487	5.62747	5.59724		5.64725	5.85816	5.64316		5.62517	5.72999	5.61108		5.73507	5.7682	5.76853
LOC100576216	zinc finger protein 1 homolog	100576216		9.55824	9.5932	9.56921		9.68638	9.59575	9.61456		9.56679	9.47788	9.45598		9.40152	9.4991	9.56747
LOC100576217	adenylate cyclase type 10	100576217		6.45525	6.29657	6.46502		6.54954	6.06574	6.46407		6.22337	6.56293	6.24018		6.53872	6.1926	6.56531
LOC100576220	homeobox protein rough-like	100576220		4.51142	4.51665	4.58437		4.49911	4.6149	4.45615		4.4532	4.57023	4.46457		4.49979	4.49275	4.50393
LOC100576221	zinc finger protein 26	100576221		9.49157	9.45085	9.47492		9.45616	9.47351	9.56526		9.47847	9.40492	9.416		9.46963	9.42171	9.53544
LOC100576222	heart- and neural crest derivatives-expressed	100576222		3.27582	3.2519	3.2343		3.24116	3.26898	3.28984		3.21217	3.26759	3.23748		3.26416	3.25822	3.32573
LOC100576223	myb-like protein X	100576223		9.57009	9.4515	9.4784		9.52447	9.63932	9.41048		9.48348	9.47134	9.32657		9.70103	9.49926	9.39054
LOC100576224	carbonic anhydrase 2	100576224		1.73239	1.69736	1.7013		1.75536	1.73286	1.69821		1.67732	1.75186	1.68574		1.68345	1.67273	1.6897
LOC100576225	uncharacterized LOC100576225	100576225		2.42244	2.39275	2.39013		2.46478	2.40423	2.36923		2.42073	2.37751	2.3881		2.39032	2.37622	2.37342
LOC100576226	uncharacterized protein C7orf50 homolog	100576226		8.5163	8.32062	8.45011		8.5476	8.66378	8.55865		8.38863	8.3764	8.41306		8.25111	8.30391	8.35195
LOC100576227	probable serine/threonine-protein kinase	100576227		9.36311	9.31507	9.25106		9.3994	9.30275	9.46311		9.13532	9.17241	9.09149		9.12702	9.26226	9.22118
LOC100576230	uncharacterized LOC100576230	100576230		2.89064	2.86824	2.87614		2.86204	2.87244	2.83741		2.88667	2.83839	2.84553		2.87966	2.89983	2.89252
LOC100576231	uncharacterized LOC100576231	100576231		-0.439436	-0.443564	-0.463755		-0.463758	-0.463609	-0.46364		-0.458493	-0.453571	-0.457151		-0.463899	-0.463725	-0.458003
LOC100576233	uncharacterized LOC100576233	100576233		7.20949	7.28297	7.48254		6.90649	7.00097	6.88265		6.95802	7.19376	7.18028		7.20783	7.34811	7.15174
LOC100576234	uncharacterized LOC100576234	100576234		0	0	0		0	0	0		0	0	0		0	0	0
LOC100576236	uncharacterized LOC100576236	100576236		3.90436	3.74848	3.8058		3.70376	3.7157	3.68791		3.72261	3.74957	3.71304		3.89659	3.85703	3.69959
LOC100576242	cilia- and flagella-associated protein 91	100576242		10.3192	10.3704	10.3823		10.754	10.5097	10.5444		10.3311	10.4136	10.3931		10.5633	10.2845	10.3495
LOC100576246	odorant receptor 13a	100576246		2.49649	2.45653	2.45704		2.44246	2.47836	2.44337		2.44668	2.44628	2.45552		2.55525	2.44271	2.49373
LOC100576247	frizzled 2	100576247		13.0315	13.0665	12.8545		13.0118	12.9876	12.8262		12.7139	13.3111	12.9649		12.6932	12.8733	13.2448
LOC100576248	balbiani ring protein 3	100576248		2.85307	2.77078	2.79527		2.80832	2.7763	2.74133		2.79906	2.78625	2.74471		2.76461	2.73966	2.7657
LOC100576249	uncharacterized LOC100576249	100576249		10.6383	10.5806	10.5661		10.5053	10.2704	10.7132		10.3675	10.5533	10.4121		10.4094	10.6672	10.5712
LOC100576251	zinc finger protein 853	100576251		8.89896	9.15431	8.96329		9.15575	9.29158	9.28966		9.03874	9.2421	9.19628		9.20627	8.91018	9.23152
LOC100576253	DNA ligase 1	100576253		-1.60567	-1.60609	-1.60531		-1.60532	-1.60484	-1.60077		-1.60597	-1.60607	-1.60549		-1.60585	-1.60521	-1.5891
LOC100576257	uncharacterized LOC100576257	100576257		0	0	0		0	0	0		0	0	0		0	0	0
LOC100576258	uncharacterized LOC100576258	100576258		7.16801	7.20071	7.04964		6.98478	6.8317	7.06659		7.23693	7.1649	7.34701		7.17147	7.10075	6.95325
LOC100576260	uncharacterized LOC100576260	100576260		1.93765	1.94212	1.96387		1.91473	1.91706	1.90813		1.91754	1.95254	2.0142		1.96798	1.93751	1.91866
LOC100576261	zinc finger protein 569	100576261		9.00765	8.97388	8.90384		9.2386	9.03975	9.17305		9.02097	8.9691	8.98174		8.90744	9.10835	8.96432
LOC100576262	uncharacterized LOC100576262	100576262		3.92804	4.01754	4.08468		4.09576	4.06032	4.04744		3.93589	4.09518	3.9693		4.0743	3.99883	4.06375
LOC100576263	uncharacterized LOC100576263	100576263		6.94578	6.90735	6.93969		6.96887	6.91105	7.03108		7.15603	7.03297	6.79425		7.6189	7.04548	6.93381
LOC100576265	rho-associated protein kinase 2-like	100576265		7.70929	7.82356	7.72891		7.79826	7.81539	7.51215		7.60018	7.78015	7.74693		7.7298	7.73293	7.65208
LOC100576266	uncharacterized LOC100576266	100576266		10.3902	10.2967	10.3128		10.4682	10.4236	10.4842		10.2306	10.2109	10.2696		10.2573	10.3447	10.2124
LOC100576270	2-iminobutanoate/2-iminopropanoate deaminase	100576270		6.32277	6.06357	6.33223		6.31618	6.2799	6.12124		6.28283	6.4057	6.36278		6.29167	6.0783	6.33286
LOC100576271	dentin sialophosphoprotein	100576271		2.54711	2.52107	2.5804		2.53012	2.52399	2.52372		2.54353	2.57336	2.63793		2.5897	2.58296	2.53975
LOC100576272	tRNA-splicing endonuclease subunit Sen34	100576272		8.9102	8.87074	8.90861		8.92553	8.887	8.83225		8.92362	8.75288	8.76716		8.84768	8.78918	8.82427
LOC100576273	uncharacterized LOC100576273	100576273		0	0	0		0	0	0		0	0	0		0	0	0
LOC100576274	zinc finger protein 32	100576274		8.37341	8.38247	8.36482		8.41999	8.26918	8.36834		8.4428	8.41103	8.24515		8.40339	8.49517	8.40279
LOC100576277	uncharacterized LOC100576277	100576277		10.0484	10.0267	10.4845		9.81777	9.42366	10.3263		10.166	9.96633	10.183		10.3473	10.2571	9.99915
LOC100576279	low-density lipoprotein receptor-related protein	100576279		8.44207	8.56756	8.54832		8.1579	8.30986	8.21844		8.66414	8.56942	8.66639		8.81618	8.76458	8.32657
LOC100576282	odorant receptor Or2-like	100576282		0.695916	0.675307	0.672656		0.665358	0.674498	0.665621		0.664981	0.670201	0.665247		0.665043	0.680551	0.665078
LOC100576283	uncharacterized LOC100576283	100576283		8.43074	8.28046	8.33693		8.34626	8.22899	8.35394		8.32438	8.47966	8.27595		8.37354	8.34357	8.32634
LOC100576284	uncharacterized LOC100576284	100576284		2.90127	2.8772	2.91019		2.875	2.93121	2.8546		2.88423	2.93702	2.87297		2.89175	2.85373	2.86399
LOC100576286	26S proteasome non-ATPase regulatory subunit	100576286		9.92913	9.82068	9.86607		9.78606	9.88722	9.85263		9.88453	9.80154	9.86738		9.87574	9.87698	9.89495
LOC100576287	uncharacterized LOC100576287	100576287		1.55821	1.53493	1.51736		1.55251	1.52813	1.519		1.55743	1.51979	1.52325		1.53234	1.53271	1.50958
LOC100576288	uncharacterized LOC100576288	100576288		0	0	0		0	0	0		0	0	0		0	0	0
LOC100576289	uncharacterized LOC100576289	100576289		9.21067	9.10959	9.05509		9.26333	9.33512	9.23529		9.2279	9.06648	8.86934		8.97026	9.07638	9.10533
LOC100576290	WD repeat-containing protein 78	100576290		6.8826	6.80831	6.9573		6.9506	6.89578	7.06174		6.86824	6.94236	7.01859		6.9185	6.8788	6.87976
LOC100576291	uncharacterized LOC100576291	100576291		11.6226	11.7358	11.7143		11.9619	11.8946	11.798		11.6639	11.9856	11.7951		11.8282	11.852	11.8106
LOC100576293	zinc finger protein 182	100576293		0	0	0		0	0	0		0	0	0		0	0	0
LOC100576296	xaa-Pro aminopeptidase 3	100576296		10.6237	10.55	10.5438		10.5105	10.596	10.497		10.6238	10.5307	10.5347		10.5551	10.5803	10.5595
LOC100576298	uncharacterized LOC100576298	100576298		9.14916	9.02184	9.0281		9.02499	9.07564	8.9851		9.15168	9.12203	8.9713		9.05575	8.98048	9.08511
LOC100576299	uncharacterized LOC100576299	100576299		0	0	0		0	0	0		0	0	0		0	0	0
LOC100576300	uncharacterized LOC100576300	100576300		11.089	10.9463	11.0082		11.0187	11.1008	11.0421		10.9638	10.9429	10.8378		11.0211	10.9479	10.9404
LOC100576301	uncharacterized LOC100576301	100576301		0.948478	0.982377	0.949776		0.942547	0.977307	0.942861		0.9421	0.967789	0.949084		0.947901	0.942634	0.965525
LOC100576302	uncharacterized LOC100576302	100576302		0	0	0		0	0	0		0	0	0		0	0	0
LOC100576304	potassium/sodium hyperpolarization-activated	100576304		3.98904	4.04873	4.00777		3.97299	4.12468	4.0066		4.05566	4.03615	4.03185		3.96705	4.08544	4.02426
LOC100576307	oocyte zinc finger protein XlCOF8.4	100576307		0	0	0		0	0	0		0	0	0		0	0	0
LOC100576319	uncharacterized LOC100576319	100576319		2.89773	2.91383	2.92339		2.86914	2.86268	2.87735		2.96646	2.84548	2.87211		2.88133	2.88582	2.86609
LOC100576320	uncharacterized LOC100576320	100576320		3.68733	3.74494	3.77774		3.59921	3.67008	3.68282		3.6396	3.69624	3.68249		3.67491	3.72113	3.73026
LOC100576321	uncharacterized LOC100576321	100576321		9.76477	9.97976	9.78136		10.1195	9.82344	10.1247		9.81656	9.91918	9.92836		9.76422	9.86704	9.97245
LOC100576326	phenoloxidase-activating factor 2	100576326		10.3297	9.82188	10.6581		8.60176	9.05678	8.8855		9.91107	10.6286	10.6727		10.3868	10.2073	10.1478
LOC100576330	uncharacterized LOC100576330	100576330		2.55028	2.49776	2.55124		2.50004	2.50176	2.5014		2.52439	2.50421	2.52353		2.49841	2.53622	2.49859
LOC100576333	nucleoredoxin	100576333		11.2243	11.2203	11.2338		11.6274	11.6802	11.5674		11.2974	11.3773	11.3346		11.3478	11.4414	11.4208
LOC100576336	uncharacterized LOC100576336	100576336		9.95769	10.0593	10.0522		10.127	10.0707	10.0274		9.81918	10.0059	9.93367		10.0127	9.96349	9.97058
LOC100576337	deleted in autism protein 1 homolog	100576337		8.68353	8.60788	8.54349		8.18422	8.6206	8.29811		8.62803	8.53622	8.40567		8.49397	8.48978	8.46505
LOC100576338	uncharacterized LOC100576338	100576338		3.49649	3.47927	3.52865		3.44567	3.53418	3.57484		3.51321	3.49484	3.5022		3.54373	3.48376	3.49854
LOC100576346	protein PFC0760c	100576346		13.008	12.9915	13.0188		13.1549	12.9797	13.1044		12.9716	13.0419	12.9487		12.8392	12.8492	12.8506
LOC100576348	uncharacterized LOC100576348	100576348		9.63782	9.60429	9.55329		9.54231	9.58229	9.56632		9.66394	9.44669	9.46499		9.49345	9.41851	9.55087
LOC100576349	growth arrest-specific protein 1	100576349		4.74405	4.70885	4.68429		4.76442	4.56769	4.54794		4.71576	4.62654	4.64088		4.68924	4.64674	4.64939
LOC100576355	uncharacterized LOC100576355	100576355		0	0	0		0	0	0		0	0	0		0	0	0
LOC100576359	integrator complex subunit 11	100576359		9.44032	9.56094	9.58285		9.42302	9.55802	9.47516		9.54662	9.51269	9.52495		9.54587	9.52216	9.5282
LOC100576361	uncharacterized protein C1orf194	100576361		2.38487	2.41386	2.42932		2.39381	2.48088	2.41373		2.37806	2.43439	2.44427		2.45085	2.38718	2.3903
LOC100576366	tRNA-splicing endonuclease subunit Sen2	100576366		9.90878	9.76209	9.70725		9.781	9.68261	9.75173		9.76824	9.7849	9.76877		9.73054	9.72642	9.75105
LOC100576369	ets DNA-binding protein pokkuri	100576369		11.855	12.1605	12.0091		11.8962	12.0457	12.1921		11.7865	12.0824	11.894		11.9533	12.0206	12.0005
LOC100576370	DNA ligase 1	100576370		0	0	0		0	0	0		0	0	0		0	0	0
LOC100576373	chloride channel CLIC-like protein 1	100576373		10.6366	10.5997	10.6208		10.4689	10.4852	10.3421		10.6076	10.4258	10.5723		10.5759	10.4902	10.5836
LOC100576374	protein MMS22-like	100576374		9.03927	8.81432	8.89864		8.96224	8.87436	8.94703		8.88462	8.77154	8.70789		8.76628	8.77277	8.86989
LOC100576378	ribonuclease P protein subunit p30	100576378		10.0711	9.85646	9.81253		10.0078	9.98715	9.86315		10.1923	9.92428	9.68454		9.66708	9.66977	9.70403
LOC100576381	probable basic-leucine zipper transcription	100576381		10.5178	10.3163	10.3659		10.4134	10.5117	10.5754		10.4273	10.3207	10.4442		10.3533	10.5035	10.286
LOC100576382	uncharacterized LOC100576382	100576382		0	0	0		0	0	0		0	0	0		0	0	0
LOC100576383	mannosyl-oligosaccharide 1	100576383		9.62091	9.79548	9.84266		9.82349	9.64557	9.90906		9.77189	9.94396	9.94463		9.96106	9.9357	9.82453
LOC100576384	tyrosine-protein phosphatase 10D	100576384		11.5311	11.6454	11.6893		11.5462	11.6368	11.6695		11.5725	11.7203	11.9277		11.6155	11.5469	11.5001
LOC100576387	uncharacterized LOC100576387	100576387		3.43351	3.4106	3.37709		3.48484	3.49612	3.42202		3.45933	3.483	3.36176		3.44373	3.37057	3.42977
LOC100576392	transcriptional regulator Myc-B	100576392		9.26384	9.51168	9.11069		9.45172	9.31875	9.56781		9.02705	9.40594	9.4681		9.2546	9.22437	9.01863
LOC100576397	uncharacterized LOC100576397	100576397		3.97554	3.93385	3.98608		4.01117	4.04713	4.03374		4.0074	4.01564	3.96515		3.99904	3.96315	4.02823
LOC100576400	cilia- and flagella-associated protein 97	100576400		9.00069	8.92549	8.8759		8.96852	8.9294	8.87282		8.9645	8.91861	8.86893		8.94426	8.88973	8.94105
LOC100576401	uncharacterized LOC100576401	100576401		8.48937	8.34855	8.47433		8.2623	8.31228	8.3152		8.56863	8.2844	8.38455		8.53208	8.49077	8.65717
LOC100576402	serine/threonine-protein kinase atr-like	100576402		11.4606	11.5	11.4973		11.527	11.3733	11.3921		11.4348	11.5125	11.3271		11.3582	11.3159	11.4048
LOC100576403	uncharacterized LOC100576403	100576403		4.2888	4.29101	4.29701		4.30278	4.40582	4.36258		4.25795	4.19719	4.29271		4.51306	4.27507	4.23811
LOC100576404	probable helicase with zinc finger domain	100576404		0	0	0		0	0	0		0	0	0		0	0	0
LOC100576405	AT-rich interactive domain-containing protein	100576405		10.7376	10.8463	10.8447		11.0946	11.0656	10.944		10.875	10.8841	10.8886		10.9516	10.925	10.8541
LOC100576410	uncharacterized LOC100576410	100576410		1.80188	1.83328	1.79829		1.79105	1.80198	1.79284		1.81532	1.80369	1.81008		1.82262	1.84257	1.81813
LOC100576411	uncharacterized LOC100576411	100576411		8.89274	8.81203	8.78163		8.85904	8.85364	8.7901		8.83283	8.74608	8.66347		8.74719	8.81457	8.85369
LOC100576412	E3 ubiquitin-protein ligase RNF8	100576412		8.96853	8.77979	8.95264		9.052	8.84189	8.95529		8.82667	8.8302	8.7208		8.68238	8.84501	8.91564
LOC100576413	uncharacterized protein PF11_0213	100576413		13.4319	13.4503	13.471		13.4891	13.4422	13.4816		13.3639	13.5796	13.4428		13.4556	13.3963	13.3311
LOC100576414	putative fatty acyl-CoA reductase CG5065	100576414		0	0	0		0	0	0		0	0	0		0	0	0
LOC100576417	uncharacterized LOC100576417	100576417		0	0	0		0	0	0		0	0	0		0	0	0
LOC100576418	tetra-peptide repeat homeobox protein 1	100576418		0	0	0		0	0	0		0	0	0		0	0	0
LOC100576419	uncharacterized LOC100576419	100576419		3.19129	3.08868	3.2098		3.08061	3.12565	3.13181		3.08959	3.11977	3.13265		3.15152	3.2086	3.13143
LOC100576421	uncharacterized LOC100576421	100576421		11.1981	11.0946	11.1117		11.3154	11.4008	11.4281		11.1833	11.158	11.2076		11.1867	11.0619	11.0692
LOC100576422	mitochondrial import inner membrane translocase	100576422		9.73169	9.56779	9.70575		9.57144	9.6343	9.56173		9.64563	9.58054	9.69328		9.72175	9.58964	9.65462
LOC100576423	uncharacterized LOC100576423	100576423		9.17717	9.33301	9.28355		9.88145	9.61114	9.36243		9.08641	9.44816	9.29936		9.78311	9.42898	9.48879
LOC100576425	uncharacterized LOC100576425	100576425		0	0	0		0	0	0		0	0	0		0	0	0
LOC100576428	lateral signaling target protein 2 homolog	100576428		8.95583	9.25977	9.2413		9.69168	9.32924	9.55728		9.18463	9.48942	9.54683		9.49289	9.40698	9.39561
LOC100576432	uncharacterized LOC100576432	100576432		8.84463	8.73751	8.77712		9.00627	9.03513	9.00694		8.75118	8.73986	8.65486		8.7207	8.75168	8.74966
LOC100576433	protein DENND6A	100576433		9.87841	9.77487	9.88745		9.96934	9.89535	9.88276		9.91107	9.77412	9.78234		9.81137	9.81705	9.79337
LOC100576434	protein atonal	100576434		0	0	0		0	0	0		0	0	0		0	0	0
LOC100576435	shootin-1	100576435		10.7959	10.7782	10.7192		10.4739	10.5966	10.5221		10.7493	10.7341	10.6798		10.8801	10.8882	10.9691
LOC100576436	putative ATP-dependent RNA helicase TDRD12	100576436		11.4787	11.4178	11.3617		11.3852	11.2981	11.1643		11.3854	11.2765	11.2688		11.2741	11.2284	11.2814
LOC100576438	uncharacterized LOC100576438	100576438		9.85007	9.88372	9.81863		10.0232	9.99764	10.0406		9.95897	9.89775	9.92048		9.86524	9.92747	9.97449
LOC100576439	coiled-coil domain-containing protein 40	100576439		9.46233	9.47107	9.3411		9.44382	9.31373	9.31952		9.4422	9.48558	9.29615		9.30446	9.35053	9.35806
LOC100576444	chymotrypsin inhibitor	100576444		-1.21535	-1.21556	-1.2148		-1.21482	-1.21412	-1.21426		-1.21554	-1.21556	-1.2089		-1.21553	-1.18991	-1.21552
LOC100576445	uncharacterized LOC100576445	100576445		0	0	0		0	0	0		0	0	0		0	0	0
LOC100576446	solute carrier family 26 member 6	100576446		7.50116	7.84538	7.20293		7.16762	7.49934	7.31599		7.83126	7.35981	7.47952		7.37887	7.33845	7.39211
LOC100576447	DNA damage-regulated autophagy modulator protein	100576447		0	0	0		0	0	0		0	0	0		0	0	0
LOC100576449	protein patched	100576449		8.95942	9.23217	9.03788		9.08734	8.98081	9.21807		9.03157	9.30234	9.21835		9.31701	8.99143	9.05447
LOC100576452	uncharacterized LOC100576452	100576452		7.56762	7.74817	7.48		7.23943	7.1496	7.35759		7.37115	7.43153	7.5547		7.36354	7.41292	7.62789
LOC100576453	protein cornichon	100576453		4.78227	4.75309	4.6977		4.83088	4.76239	4.76267		4.79871	4.7188	4.76448		4.62066	4.68228	4.76283
LOC100576454	protein stum	100576454		9.20143	9.3835	9.57084		9.32953	9.26805	9.30066		9.09489	9.60992	9.36334		9.44153	9.25074	9.41752
LOC100576457	probable ribosome biogenesis protein RLP24	100576457		8.84052	8.72793	8.84698		8.79096	8.82121	8.79238		8.78285	8.68853	8.87785		8.68722	8.6136	8.83767
LOC100576458	urea transporter 2	100576458		3.81784	3.75477	3.76773		3.83511	3.79748	3.7941		3.84455	3.73963	3.82625		3.80444	3.8134	3.72628
LOC100576460	EF-hand calcium-binding domain-containing	100576460		-1.48583	-1.48631	-1.48541		-1.48071	-1.48489	-1.485		-1.48617	-1.48628	-1.48563		-1.48603	-1.4853	-1.48596
LOC100576461	uncharacterized LOC100576461	100576461		10.5309	10.6089	10.5495		10.6784	10.7129	10.6334		10.5347	10.6572	10.4798		10.4988	10.7214	10.7519
LOC100576462	odorant receptor Or1	100576462		6.28486	6.26798	6.29715		6.20501	6.162	6.19513		6.41242	6.28611	6.30622		6.22765	6.26858	6.21253
LOC100576467	14 kDa phosphohistidine phosphatase	100576467		10.8708	10.6783	10.6822		10.7005	10.8104	10.5317		10.6571	10.6345	10.7954		10.789	10.7339	10.7344
LOC100576471	uncharacterized LOC100576471	100576471		11.3606	11.8341	11.5537		11.5578	11.6404	11.6544		11.6205	11.7366	11.5272		11.5779	11.7198	11.8397
LOC100576472	E3 ubiquitin-protein ligase Su(dx)	100576472		11.4526	11.5288	11.532		11.6196	11.5096	11.6419		11.6021	11.5353	11.5757		11.5293	11.5248	11.5314
LOC100576473	uncharacterized LOC100576473	100576473		-1.72555	-1.72592	-1.72524		-1.72525	-1.72484	-1.72492		-1.72581	-1.72589	-1.72181		-1.72571	-1.72156	-1.72565
LOC100576476	uncharacterized LOC100576476	100576476		2.51688	2.45085	2.46996		2.47631	2.42522	2.41597		2.44832	2.43119	2.45222		2.4452	2.4294	2.44072
LOC100576478	uncharacterized LOC100576478	100576478		11.0589	10.8768	11.2091		11.4531	11.3005	11.5296		10.9585	11.189	11.0314		11.161	11.0153	10.9884
LOC100576482	centromere protein J	100576482		10.0067	9.93107	9.97482		10.0441	9.99897	9.97104		9.89417	9.8922	9.86499		9.80927	9.9016	9.81811
LOC100576484	caspase-1	100576484		0	0	0		0	0	0		0	0	0		0	0	0
LOC100576487	apoptosis regulatory protein Siva	100576487		7.24501	7.13158	7.14984		7.07968	7.0294	7.10496		7.32467	7.08971	7.30521		7.04679	7.13283	6.9829
LOC100576488	uncharacterized LOC100576488	100576488		5.33448	5.42024	5.52543		5.43754	5.50932	5.371		5.46674	5.48679	5.39246		5.50998	5.46092	5.59787
LOC100576492	uncharacterized LOC100576492	100576492		6.82088	6.84277	6.77263		6.64918	6.769	6.7883		6.63228	6.65818	6.58199		6.68224	6.71107	6.75338
LOC100576497	uncharacterized LOC100576497	100576497		7.27662	7.2741	7.23359		7.39107	7.13777	7.1514		7.16503	7.04211	7.43524		7.27207	7.37591	7.22505
LOC100576498	uncharacterized LOC100576498	100576498		6.42196	6.41958	6.41894		6.26764	6.47037	6.34606		6.32242	6.42752	6.36401		6.57003	6.37061	6.50774
LOC100576502	tripartite motif-containing protein 45	100576502		7.92637	7.91037	7.73394		8.00442	7.9668	7.94121		7.83279	7.6928	7.65834		7.6187	7.75459	7.72104
LOC100576503	uncharacterized LOC100576503	100576503		0	0	0		0	0	0		0	0	0		0	0	0
LOC100576504	uncharacterized LOC100576504	100576504		7.53549	7.53134	7.83759		7.23262	7.1684	7.30633		7.48562	7.52856	7.9074		7.49418	7.96029	7.70219
LOC100576505	uncharacterized LOC100576505	100576505		3.71073	3.69732	3.71055		3.6965	3.72714	3.73903		3.75114	3.70303	3.65909		3.7314	3.69247	3.70132
LOC100576506	uncharacterized LOC100576506	100576506		9.46274	9.19846	9.25308		9.24114	9.15271	9.24078		9.29285	9.19372	9.18158		9.15754	9.20749	9.18563
LOC100576508	uronyl 2-sulfotransferase	100576508		4.67742	4.53306	4.61116		4.5624	4.46268	4.47833		4.61823	4.53978	5.32698		4.49474	4.53257	4.53983
LOC100576512	U8-agatoxin-Ao1a	100576512		10.8172	10.8978	10.69		11.0277	11.0062	11.0569		10.8687	11.0587	10.6983		10.9324	10.9703	11.0559
LOC100576513	uncharacterized LOC100576513	100576513		3.51617	3.46156	3.52436		3.55614	3.5042	3.55508		3.50031	3.50209	3.54721		3.50419	3.47156	3.53348
LOC100576514	FAST kinase domain-containing protein 4	100576514		9.5533	9.46353	9.58555		9.35228	9.44642	9.24675		9.59968	9.42833	9.43464		9.5689	9.47998	9.43475
LOC100576515	protein KRTCAP2 homolog	100576515		10.5367	10.4106	10.5602		10.3348	10.3429	10.096		10.5017	10.2979	10.4786		10.4774	10.5926	10.4968
LOC100576517	uncharacterized LOC100576517	100576517		1.3757	1.36195	1.39327		1.3647	1.3755	1.35788		1.36234	1.36726	1.40327		1.35694	1.37268	1.38631
LOC100576519	TLD domain-containing protein 1	100576519		0	0	0		0	0	0		0	0	0		0	0	0
LOC100576522	odorant receptor 13a	100576522		5.14012	5.03453	5.15421		5.02087	5.08292	5.11565		5.12582	5.01515	5.35227		5.25132	5.28716	5.1902
LOC100576527	cyclic AMP-dependent transcription factor ATF-2	100576527		10.042	9.97861	10.1189		9.97951	10.1893	9.9763		9.97237	9.97571	9.9643		9.97382	9.96574	10.0787
LOC100576528	uncharacterized LOC100576528	100576528		10.9766	10.8686	11.2101		11.2949	11.187	11.3858		11.1211	11.232	11.2277		11.2809	11.049	11.166
LOC100576529	uncharacterized LOC100576529	100576529		3.92839	4.04229	3.9937		4.03688	3.98968	3.89676		3.93546	4.0176	3.97154		3.99232	3.88467	3.94745
LOC100576530	uncharacterized LOC100576530	100576530		10.7956	10.5545	10.6649		10.465	10.6083	10.4022		10.5316	10.4161	10.4742		10.5025	10.7193	10.5411
LOC100576531	RNA pseudouridylate synthase domain-containing	100576531		7.78408	7.6098	7.75252		7.76311	7.78074	7.66543		7.72298	7.6167	7.60878		7.83178	7.72058	7.65619
LOC100576532	uncharacterized LOC100576532	100576532		5.80682	5.87715	5.7043		5.80292	5.69379	5.77904		5.72079	5.71674	5.68841		5.72266	5.72717	5.79844
LOC100576534	zinc finger protein 580	100576534		7.24944	7.44604	7.33382		7.45	7.46016	7.47376		7.36431	7.48405	7.33039		7.40201	7.40103	7.375
LOC100576537	uncharacterized LOC100576537	100576537		0	0	0		0	0	0		0	0	0		0	0	0
LOC100576540	vacuolar protein sorting-associated protein 27	100576540		0	0	0		0	0	0		0	0	0		0	0	0
LOC100576542	protein POLR1D	100576542		8.78054	8.57062	8.69098		8.59896	8.68161	8.60676		8.74758	8.48122	8.61776		8.64396	8.55107	8.73761
LOC100576543	steroid receptor RNA activator 1	100576543		9.46491	9.31887	9.30046		9.08555	9.23489	9.2461		9.48351	9.31276	9.44197		9.28822	9.09789	9.26405
LOC100576544	arginine-hydroxylase NDUFAF5	100576544		9.63361	9.61896	9.65794		9.40153	9.52236	9.55107		9.57804	9.59685	9.54729		9.6662	9.57917	9.61243
LOC100576546	uncharacterized LOC100576546	100576546		2.75978	2.76287	2.83998		2.74539	2.734	2.75834		2.80629	2.75322	2.73007		2.74544	2.76146	2.80785
LOC100576547	glucose dehydrogenase [FAD	100576547		6.91412	6.81129	6.57351		6.46664	6.49045	6.58695		6.92229	6.96387	6.88451		6.95924	6.89668	6.74121
LOC100576552	uncharacterized LOC100576552	100576552		6.76504	7.21147	7.05138		6.55378	6.52814	6.57667		7.53369	6.92207	7.24705		7.16203	7.3638	6.78052
LOC100576554	cilia- and flagella-associated protein 69	100576554		8.40974	8.34917	8.17407		8.10764	8.19198	8.1539		8.56942	8.2141	8.42391		8.31868	8.21513	8.21038
LOC100576555	cytochrome b561 domain-containing protein 2	100576555		5.01878	4.95566	5.77317		4.87369	4.89476	4.92141		4.94441	5.50453	5.40124		5.63724	4.8851	5.57214
LOC100576557	uncharacterized LOC100576557	100576557		5.17003	5.16504	5.24948		5.16206	5.22595	5.13992		5.20701	5.18865	5.08256		5.27552	5.19022	5.23537
LOC100576559	uncharacterized LOC100576559	100576559		8.80495	8.71166	8.74497		8.71292	8.79769	8.73421		8.7064	8.53253	8.51081		8.60897	8.74086	8.57807
LOC100576563	growth factor receptor-bound protein 14	100576563		11.5966	11.5892	11.5995		11.6546	11.8055	11.7659		11.7739	11.791	11.9312		11.9236	11.8265	11.7166
LOC100576565	zinc finger protein 511	100576565		8.41833	8.26553	8.26619		8.33977	8.34527	8.35569		8.32284	8.30077	8.24698		8.29922	8.26454	8.32778
LOC100576568	SWR1-complex protein 3	100576568		4.14996	4.0703	4.09264		4.11909	4.13285	4.06498		4.1344	4.18876	4.12411		4.22765	4.08152	4.17975
LOC100576569	uncharacterized LOC100576569	100576569		12.0012	12.3503	11.9434		11.9831	12.0167	12.0755		12.2688	11.926	11.7525		11.9214	12.2452	11.9409
LOC100576571	uncharacterized LOC100576571	100576571		9.72253	9.70419	9.63471		9.66023	9.80073	9.72542		9.70911	9.72948	9.58907		9.50623	9.4918	9.49552
LOC100576572	serine/threonine-protein kinase RIO1	100576572		10.2401	10.0899	10.1082		10.0899	10.1514	10.1346		10.1986	10.0982	9.93759		10.1554	10.065	10.1995
LOC100576573	uncharacterized LOC100576573	100576573		2.14532	2.13031	2.16412		2.13559	2.20653	2.13032		2.14732	2.13569	2.19233		2.16563	2.2085	2.12629
LOC100576584	leucine-rich repeat-containing protein 74B	100576584		5.20301	5.16739	5.2194		5.21246	5.18892	5.18727		5.20487	5.23926	5.13995		5.16679	5.18206	5.16297
LOC100576585	uncharacterized LOC100576585	100576585		0	0	0		0	0	0		0	0	0		0	0	0
LOC100576586	transcriptional repressor CTCFL-like	100576586		11.9783	11.9904	11.9864		12.0537	12.156	12.0786		12.136	12.1167	12.1294		12.1404	12.0866	12.1063
LOC100576590	cilia- and flagella-associated protein 69	100576590		7.23971	7.11411	7.17012		7.16329	6.99662	7.15417		7.37191	7.16008	7.17187		7.10884	7.18873	7.29566
LOC100576591	uncharacterized protein DDB_G0284459-like	100576591		8.35384	8.3327	8.29003		8.30238	8.51903	8.28283		8.61717	8.34126	8.3956		8.28572	8.25202	8.29936
LOC100576592	uncharacterized LOC100576592	100576592		7.14854	7.42313	7.20709		6.81856	6.87377	7.00735		7.1375	7.02176	7.29098		7.16575	7.20607	7.16105
LOC100576597	uncharacterized LOC100576597	100576597		0	0	0		0	0	0		0	0	0		0	0	0
LOC100576599	uncharacterized LOC100576599	100576599		4.19757	4.40425	4.25219		4.15126	4.18567	4.16587		4.25689	4.20621	4.3984		4.15639	4.2361	4.18191
LOC100576600	zinc finger protein 345	100576600		9.79376	9.80616	9.75415		9.99811	9.94305	9.84894		9.8397	9.79646	9.78785		9.82007	9.85767	9.82747
LOC100576602	uncharacterized LOC100576602	100576602		8.45139	8.6273	8.4665		8.25768	8.54157	8.51702		8.44313	8.6029	8.37398		8.46133	8.61679	8.12593
LOC100576603	uncharacterized LOC100576603	100576603		10.8589	10.9456	11.0971		10.8629	10.8707	11.07		11.0597	11.2232	11.2331		10.9315	11.0623	11.0038
LOC100576606	MATH and LRR domain-containing protein PFE0570w	100576606		7.55087	7.66084	7.54585		7.68125	7.45042	7.515		7.56551	7.72146	7.74777		7.73691	7.52884	7.72491
LOC100576608	early endosome antigen 1	100576608		8.32092	8.24291	8.34793		8.37372	8.19196	8.36536		8.3201	8.24612	8.18087		8.1956	8.19919	8.18563
LOC100576609	uncharacterized LOC100576609	100576609		0	0	0		0	0	0		0	0	0		0	0	0
LOC100576610	mitochondrial ribonuclease P catalytic subunit	100576610		9.32487	9.0981	9.09149		9.00041	9.09584	8.85214		9.20639	9.2716	9.05202		9.05147	8.98058	9.21977
LOC100576612	leptin receptor gene-related protein	100576612		10.4518	10.4113	10.3889		10.1578	10.3125	10.2723		10.3895	10.4024	10.413		10.3552	10.3031	10.3332
LOC100576614	probable ATP-dependent RNA helicase ddx42	100576614		8.92718	8.85891	8.7049		8.9218	9.01062	9.0257		8.93998	8.85329	8.82972		8.62951	8.79382	8.58411
LOC100576615	J domain-containing protein DDB_G0295729	100576615		11.2698	11.4042	11.2069		11.4511	11.3095	11.549		11.224	11.37	11.2106		11.2599	11.0924	11.2913
LOC100576617	uncharacterized LOC100576617	100576617		0.315803	0.315627	0.323311		0.315974	0.325093	0.389917		0.315676	0.341787	0.322658		0.321543	0.316033	0.315753
LOC100576619	CUE domain-containing protein 2	100576619		11.1572	11.2364	11.2754		11.3333	11.2753	11.3682		11.1066	11.256	11.217		11.2887	11.3192	11.2681
LOC100576620	pre-mRNA-splicing factor 38B	100576620		11.6407	11.615	11.5446		11.6728	11.6652	11.6088		11.5866	11.5825	11.6299		11.64	11.5467	11.6293
LOC100576621	thyroid transcription factor 1-associated	100576621		8.86979	8.74455	8.78373		8.79361	8.82747	8.75499		8.773	8.64156	8.66432		8.68754	8.83521	8.68495
LOC100576623	piggyBac transposable element-derived protein 4	100576623		7.04417	7.27871	7.01523		7.03019	7.07325	6.93967		7.14355	6.9915	7.12942		7.16096	7.09431	6.88308
LOC100576625	uncharacterized LOC100576625	100576625		10.4176	10.3274	10.3418		10.5305	10.4355	10.5237		10.4209	10.4497	10.2613		10.2934	10.409	10.3692
LOC100576630	uncharacterized LOC100576630	100576630		0	0	0		0	0	0		0	0	0		0	0	0
LOC100576637	trypsin 5G1	100576637		4.99597	4.8582	4.86822		4.76643	4.8669	4.95954		4.87707	5.07507	4.82414		5.01014	4.74045	5.20176
LOC100576638	uncharacterized LOC100576638	100576638		5.86248	5.91789	5.93569		5.80503	5.9921	5.85922		5.80979	5.96951	5.94375		5.98065	5.93886	6.00669
LOC100576640	uncharacterized LOC100576640	100576640		0	0	0		0	0	0		0	0	0		0	0	0
LOC100576644	uncharacterized LOC100576644	100576644		0	0	0		0	0	0		0	0	0		0	0	0
LOC100576645	probable serine/threonine-protein kinase	100576645		9.18229	9.16785	9.17899		9.14638	9.25941	9.21681		9.18987	9.09899	9.11906		9.03753	9.06434	9.0564
LOC100576646	dihydrolipoyllysine-residue acetyltransferase	100576646		11.5353	11.5491	11.6109		11.4836	11.3466	11.4875		11.486	11.6038	11.8237		11.5895	11.6132	11.6864
LOC100576647	separin	100576647		9.06288	8.95447	9.08906		8.94387	9.02644	8.92297		8.98781	8.91801	8.9329		8.87034	8.95186	8.85935
LOC100576649	mismatch repair endonuclease PMS2	100576649		10.3485	10.3283	10.3837		10.2583	10.2934	10.4115		10.3032	10.2333	10.126		10.1906	10.1362	10.2706
LOC100576657	uncharacterized LOC100576657	100576657		10.5195	10.2291	10.5088		10.492	11.0174	10.9181		10.9785	10.7381	10.2258		10.7619	10.9931	10.722
LOC100576660	FAD synthase	100576660		10.3876	10.397	10.3586		10.4533	10.4522	10.3792		10.416	10.362	10.2852		10.3198	10.3028	10.3007
LOC100576661	uncharacterized LOC100576661	100576661		0	0	0		0	0	0		0	0	0		0	0	0
LOC100576662	uncharacterized LOC100576662	100576662		4.70696	4.79061	4.76942		4.63749	4.85835	4.64709		4.76926	4.73907	4.70819		4.75276	4.79603	4.71435
LOC100576663	uncharacterized LOC100576663	100576663		2.77912	2.76931	2.76117		2.77486	2.79481	2.78411		2.80783	2.75976	2.72471		2.72966	2.76292	2.72998
LOC100576666	proton channel OtopLc	100576666		7.9446	8.15718	7.95222		8.00096	7.91107	7.96086		7.97624	8.1527	7.9922		8.15836	8.27154	8.18506
LOC100576667	E3 ubiquitin-protein ligase synoviolin A	100576667		11.7297	11.8052	11.7581		11.6843	11.663	11.7344		11.786	11.7387	11.8519		11.752	11.7848	11.8307
LOC100576669	ankyrin repeat	100576669		9.43659	9.34243	9.34443		9.29807	9.34206	9.00631		9.24917	9.27719	9.18841		9.32281	9.33403	9.34824
LOC100576671	polycomb group protein Psc	100576671		11.808	11.8719	11.9052		11.9579	12.0348	12.0392		11.9482	11.9292	12.0211		11.9876	12.0462	11.8274
LOC100576677	DNA repair protein RAD51 homolog 4	100576677		5.84905	5.7426	5.69228		5.55727	5.65458	5.71209		5.71587	5.59277	5.77122		5.53634	5.727	5.82263
LOC100576679	uncharacterized LOC100576679	100576679		8.60939	9.03325	9.12777		9.01331	8.95827	9.35237		8.91683	9.32025	9.09334		9.27787	9.22841	9.00081
LOC100576683	uncharacterized LOC100576683	100576683		13.063	13.4247	13.1552		13.5354	13.4955	13.5839		13.0953	13.4231	13.2466		13.2724	13.3169	13.3347
LOC100576687	uncharacterized LOC100576687	100576687		0	0	0		0	0	0		0	0	0		0	0	0
LOC100576688	histone H1	100576688		2.26269	2.23032	2.24098		2.22639	2.34326	2.24409		2.28405	2.23567	2.32201		2.2541	2.30681	2.2492
LOC100576689	uncharacterized LOC100576689	100576689		0	0	0		0	0	0		0	0	0		0	0	0
LOC100576690	negative elongation factor E	100576690		6.43084	6.4444	6.46494		6.42214	6.46218	6.36802		6.48088	6.40011	6.30401		6.27126	6.59387	6.35585
LOC100576694	uncharacterized LOC100576694	100576694		2.46885	2.50875	2.52606		2.4696	2.47076	2.5038		2.52155	2.48378	2.53402		2.53519	2.46985	2.53164
LOC100576696	uncharacterized LOC100576696	100576696		0	0	0		0	0	0		0	0	0		0	0	0
LOC100576697	uncharacterized LOC100576697	100576697		0	0	0		0	0	0		0	0	0		0	0	0
LOC100576699	uncharacterized LOC100576699	100576699		9.08527	8.99281	9.06999		9.09406	9.36319	9.08196		9.07563	9.201	9.12512		9.24024	9.05072	9.20382
LOC100576700	class A basic helix-loop-helix protein 15	100576700		8.36161	8.8256	8.61241		8.75891	8.89555	9.18496		9.14719	8.56627	9.68055		8.87649	8.78332	8.57719
LOC100576702	uncharacterized LOC100576702	100576702		2.87648	2.87039	2.93716		2.90995	2.93262	2.93702		2.90888	2.86556	2.93615		2.90152	2.86952	2.90324
LOC100576703	sarcalumenin	100576703		0	0	0		0	0	0		0	0	0		0	0	0
LOC100576705	uncharacterized LOC100576705	100576705		-1.04163	-1.0417	-1.04124		-1.04126	-1.0405	-1.04065		-1.04168	-1.03638	-1.04154		-1.01855	-1.04108	-1.04165
LOC100576706	peptidyl-prolyl cis-trans isomerase D	100576706		9.38353	9.30028	9.30858		9.3727	9.26054	9.18756		9.31821	9.36167	9.37402		9.26697	9.32118	9.21325
LOC100576708	recQ-mediated genome instability protein 1	100576708		9.2871	9.16739	9.25926		9.3948	9.22328	9.17738		9.12793	9.22559	9.13124		9.20558	9.17786	9.21428
LOC100576709	mitogen-activated protein kinase-binding protein	100576709		12.7209	12.7354	12.7639		12.7679	12.8589	12.7115		12.6389	12.804	12.7671		12.7673	12.7269	12.6914
LOC100576715	uncharacterized LOC100576715	100576715		0	0	0		0	0	0		0	0	0		0	0	0
LOC100576717	restin homolog	100576717		10.8577	10.9939	10.8247		11.0407	10.9638	11.0052		11.1675	10.9235	11.212		11.0078	11.012	10.8702
LOC100576718	uncharacterized LOC100576718	100576718		0	0	0		0	0	0		0	0	0		0	0	0
LOC100576722	uncharacterized LOC100576722	100576722		9.0829	8.94876	8.69878		8.9298	8.73968	8.81695		8.84175	8.91851	8.82356		8.60238	8.91825	8.83452
LOC100576726	uncharacterized LOC100576726	100576726		8.03144	7.91205	7.82078		7.74885	7.90691	7.71228		7.63845	7.71314	7.93536		8.03886	7.98523	7.82259
LOC100576730	uncharacterized LOC100576730	100576730		3.64013	3.39436	3.41188		3.31873	3.30585	3.32306		3.31251	3.50254	3.33766		3.383	3.31994	3.51679
LOC100576732	uncharacterized LOC100576732	100576732		7.2447	7.72113	7.4942		7.93593	7.88247	7.92974		7.61761	7.88716	7.41922		7.65712	7.98816	7.76086
LOC100576733	inositol-pentakisphosphate 2-kinase	100576733		11.5498	11.7512	11.4797		11.6029	11.7955	11.6727		11.5975	11.5737	11.5615		11.673	11.6437	11.5466
LOC100576734	odorant receptor 13a	100576734		6.93907	6.86567	6.93992		6.98155	6.89691	6.77644		6.91286	6.94657	6.8144		6.9331	6.89323	6.78871
LOC100576735	peroxisomal membrane protein 11C	100576735		8.34423	8.2051	8.11792		7.89849	7.89278	8.03102		8.10435	7.97304	8.10416		8.033	7.81464	8.1337
LOC100576736	uncharacterized LOC100576736	100576736		5.37857	5.3914	5.36298		5.4849	5.42759	5.36295		5.36022	5.39821	5.39603		5.50198	5.40249	5.35792
LOC100576737	uncharacterized LOC100576737	100576737		0	0	0		0	0	0		0	0	0		0	0	0
LOC100576738	uncharacterized LOC100576738	100576738		5.17671	5.23463	5.31033		5.45304	5.35959	5.33596		5.20118	5.34326	5.38516		5.40649	5.28358	5.36357
LOC100576740	uncharacterized LOC100576740	100576740		0.0871586	0.0625561	0.0700623		0.111803	0.0630548	0.0630092		0.0625961	0.0882973	0.0627672		0.074048	0.0704056	0.0916775
LOC100576741	uncharacterized LOC100576741	100576741		4.057	4.03094	3.96044		3.95317	4.02302	3.98756		4.00447	4.01399	4.05203		4.06495	3.93419	4.02912
LOC100576742	integrin beta-nu	100576742		4.75669	4.71792	4.82273		4.77991	4.75319	4.80835		4.81509	4.92573	5.45564		4.78969	4.86405	4.83288
LOC100576744	uncharacterized LOC100576744	100576744		9.12602	9.13742	9.19308		9.10129	9.18966	9.11386		9.0352	9.04813	8.94261		9.11922	8.99891	9.08776
LOC100576745	leucine-rich repeat-containing protein 26	100576745		0	0	0		0	0	0		0	0	0		0	0	0
LOC100576746	uncharacterized LOC100576746	100576746		0	0	0		0	0	0		0	0	0		0	0	0
LOC100576747	maternal protein tudor	100576747		10.9417	10.8244	10.8767		10.9422	10.7879	10.7782		10.7929	10.8134	10.8941		10.7551	10.8439	10.773
LOC100576748	uncharacterized LOC100576748	100576748		4.87881	4.89551	4.85303		4.89964	4.86908	4.87576		4.82124	4.90626	4.75427		4.80923	4.82173	4.92579
LOC100576750	uncharacterized LOC100576750	100576750		2.22803	2.21303	2.25373		2.2738	2.24806	2.22155		2.20831	2.2184	2.23023		2.26996	2.21925	2.24393
LOC100576754	uncharacterized LOC100576754	100576754		10.6311	10.5294	10.5245		10.4204	10.4938	10.3716		10.5294	10.5627	10.555		10.6523	10.5621	10.4665
LOC100576755	uncharacterized LOC100576755	100576755		0	0	0		0	0	0		0	0	0		0	0	0
LOC100576758	uncharacterized LOC100576758	100576758		5.37029	5.41613	5.49271		5.27935	5.27869	5.2393		5.47807	5.77888	5.36731		5.42185	5.50465	5.87993
LOC100576759	uncharacterized LOC100576759	100576759		10.4455	10.3881	10.3455		10.3461	10.2565	10.367		10.4105	10.3154	10.4126		10.2513	10.2594	10.3701
LOC100576760	uncharacterized LOC100576760	100576760		9.35731	9.195	9.22651		9.63673	9.42281	9.36652		9.19357	9.20587	9.08648		9.22628	9.26253	9.18985
LOC100576761	protein Spindly	100576761		3.84114	3.78553	3.81281		3.81223	3.77991	3.74453		3.85787	3.78164	3.81642		3.78437	3.7899	3.82948
LOC100576765	uncharacterized LOC100576765	100576765		8.49228	8.27765	8.30765		8.24797	8.29896	8.28186		8.64975	8.52096	8.36161		8.30711	8.39954	8.4684
LOC100576767	uncharacterized LOC100576767	100576767		0	0	0		0	0	0		0	0	0		0	0	0
LOC100576768	nuclear cap-binding protein subunit 3	100576768		0	0	0		0	0	0		0	0	0		0	0	0
LOC100576769	uncharacterized LOC100576769	100576769		-2.20553	-2.20444	-2.20543		-2.20543	-2.20529	-2.20532		-2.20562	-2.20565	-2.20548		-2.20558	-2.2054	-2.20557
LOC100576770	serine hydrolase-like protein 2	100576770		9.35367	9.14293	9.40531		9.26013	9.28328	9.29064		9.28392	9.45246	9.43097		9.34809	9.30962	9.28468
LOC100576772	uncharacterized LOC100576772	100576772		-0.170056	-0.120301	-0.169934		-0.127947	-0.169756	-0.169794		-0.170143	-0.17017	-0.163357		-0.153119	-0.162407	-0.170091
LOC100576773	epidermal retinol dehydrogenase 2	100576773		3.80484	3.88757	3.81358		3.74256	3.75901	3.79837		3.78303	3.82935	3.95076		3.75285	3.7519	3.78333
LOC100576774	uncharacterized LOC100576774	100576774		10.5143	10.4231	10.4549		10.33	10.4092	10.3211		10.4375	10.3931	10.3545		10.4318	10.3254	10.3768
LOC100576775	nucleolar MIF4G domain-containing protein 1	100576775		10.002	10.007	9.96393		9.77062	9.89874	9.94679		10.005	9.93516	9.92998		9.82027	9.80004	9.8971
LOC100576779	uncharacterized LOC100576779	100576779		-0.101995	-0.108334	-0.108076		-0.108081	-0.107888	-0.107928		-0.102833	-0.108327	-0.101451		-0.074373	-0.108038	-0.108242
LOC100576781	15-hydroxyprostaglandin dehydrogenase [NAD(+)]	100576781		8.22685	8.13519	8.13496		8.3575	7.72045	7.73955		7.76139	7.79293	7.57576		7.84854	7.73003	7.74459
LOC100576783	odorant receptor 22c-like	100576783		4.46876	4.41584	4.48055		4.5512	4.49058	4.5406		4.43138	4.52994	4.45673		4.46793	4.49993	4.45127
LOC100576784	high mobility group B protein 6	100576784		8.78924	8.6708	8.61317		8.59427	8.85065	8.63599		8.8058	8.74481	8.7753		8.63571	8.66317	8.67867
LOC100576789	leucine-rich repeat protein SHOC-2	100576789		7.21808	7.16403	7.21649		7.13567	7.10788	7.04474		7.13653	6.9164	7.09143		7.04875	7.12745	7.00674
LOC100576794	pre-mRNA-splicing factor 38	100576794		8.62529	8.5504	8.55084		8.73915	8.68808	8.71995		8.62706	8.6186	8.65745		8.53702	8.61598	8.64857
LOC100576795	uncharacterized protein YJR142W	100576795		10.4379	10.4867	10.3538		10.6603	10.5151	10.5649		10.6554	10.5215	10.5317		10.46	10.5166	10.3418
LOC100576796	uncharacterized LOC100576796	100576796		6.64762	6.7414	6.72589		6.74688	6.69462	6.68589		6.64472	6.64435	6.73902		6.80153	6.73027	6.69819
LOC100576797	acyl-CoA Delta(11) desaturase	100576797		3.98246	3.99165	3.98558		3.98547	3.99007	3.98911		4.18239	3.9795	3.99184		4.07821	3.98649	3.98156
LOC100576799	uncharacterized LOC100576799	100576799		10.2133	10.2659	10.2785		10.1119	9.93208	10.1895		10.2709	10.2554	10.4084		10.2631	10.3242	10.3987
LOC100576801	malate dehydrogenase	100576801		7.73313	7.68289	7.64288		7.77838	7.5969	7.84079		7.58668	7.85353	7.44862		7.50761	7.71344	7.68333
LOC100576803	uncharacterized LOC100576803	100576803		3.44606	3.50366	3.34666		3.38954	3.34172	3.30399		3.41253	3.30127	3.31383		3.33365	3.34926	3.32892
LOC100576805	chromatin assembly factor 1 subunit A-B	100576805		12.1559	12.3085	12.345		12.4311	12.4906	12.6888		12.3349	12.3928	12.3999		12.4954	12.3661	12.2872
LOC100576808	uncharacterized LOC100576808	100576808		0	0	0		0	0	0		0	0	0		0	0	0
LOC100576812	uncharacterized LOC100576812	100576812		9.64859	9.62524	9.69741		9.69993	9.72892	9.7424		9.77921	9.68616	9.6878		9.74631	9.6709	9.65257
LOC100576813	uncharacterized LOC100576813	100576813		2.41203	2.41131	2.41782		2.39635	2.42621	2.49447		2.39708	2.41678	2.41474		2.48962	2.44826	2.40457
LOC100576814	uncharacterized LOC100576814	100576814		8.69337	8.79506	8.79083		8.49757	8.64974	8.61303		8.83069	8.72697	8.92979		9.18934	9.00037	8.66637
LOC100576816	odorant receptor 4	100576816		1.76746	1.79145	1.77618		1.80415	1.77118	1.80368		1.76637	1.77645	1.78799		1.78386	1.77692	1.79606
LOC100576817	zinc finger and BTB domain-containing protein	100576817		9.72293	9.84834	9.67337		9.91727	9.8435	9.76922		9.89849	9.89598	9.90561		9.7604	9.88523	9.74924
LOC100576818	dolichyl-phosphate beta-glucosyltransferase	100576818		9.85799	9.79314	9.89366		9.74595	9.73902	9.65875		9.8116	9.71067	9.8646		9.65775	9.72132	9.79609
LOC100576819	putative inactive caspase B	100576819		10.5873	10.4692	10.4243		10.5482	10.4809	10.45		10.576	10.467	10.4475		10.4487	10.3757	10.3912
LOC100576820	myb-like protein A	100576820		0	0	0		0	0	0		0	0	0		0	0	0
LOC100576825	uncharacterized LOC100576825	100576825		0	0	0		0	0	0		0	0	0		0	0	0
LOC100576826	LHFPL tetraspan subfamily member 5 protein	100576826		8.87225	8.99255	8.86318		8.63723	8.66044	8.73975		9.12517	8.72235	9.74183		8.93962	8.92198	8.95954
LOC100576828	protein maelstrom homolog	100576828		7.6217	7.81252	8.10298		7.51561	7.64938	7.5928		7.94043	7.7312	7.88381		7.32402	7.79563	7.66983
LOC100576829	serine/arginine repetitive matrix protein 2	100576829		10.9879	11.0219	10.9609		10.984	11.0703	10.9752		10.938	10.9405	10.9574		10.9364	10.9371	10.8967
LOC100576831	protein lifeguard 2	100576831		6.17741	6.19083	6.25066		6.17694	6.08785	6.20978		6.21479	6.25883	6.32994		6.20487	6.23904	6.25343
LOC100576836	uncharacterized LOC100576836	100576836		6.48893	6.26616	6.20025		6.2479	6.33938	6.30664		6.24178	6.20062	6.30332		6.27626	6.20982	6.16312
LOC100576838	anionic trypsin-2	100576838		7.88823	7.82896	7.97034		7.83936	7.9177	7.835		7.65236	7.75029	7.76663		7.68901	7.86074	7.79255
LOC100576839	uncharacterized LOC100576839	100576839		1.1259	1.1174	1.12213		1.10763	1.1427	1.11645		1.14478	1.11754	1.1142		1.13006	1.11531	1.11319
LOC100576840	uncharacterized LOC100576840	100576840		9.7633	9.77606	9.74082		9.4928	9.55345	9.30531		9.6786	9.47747	10.0646		9.85592	9.88623	9.65387
LOC100576841	uncharacterized LOC100576841	100576841		7.46793	7.00505	7.3896		7.15298	7.02748	6.88915		7.01881	7.16597	7.89556		7.3589	7.142	7.31932
LOC100576843	inner centromere protein	100576843		8.25383	8.49862	8.34687		8.3206	8.484	8.29538		8.43879	8.56426	8.47567		8.7012	8.55927	8.61305
LOC100576847	cytochrome c oxidase subunit 6B1	100576847		0	0	0		0	0	0		0	0	0		0	0	0
LOC100576848	uncharacterized LOC100576848	100576848		9.14745	9.22681	9.1452		9.2335	9.09691	9.28401		9.32744	9.25148	9.28092		9.14383	9.10063	9.32175
LOC100576850	RNA 3'-terminal phosphate cyclase-like protein	100576850		10.2361	10.0963	10.225		10.1003	10.1325	10.1944		10.0934	10.191	10.2092		10.2376	10.1366	10.2093
LOC100576851	ornithine decarboxylase antizyme 1	100576851		13.0749	13.0998	13.1199		13.0655	13.0419	13.14		13.1983	13.1458	13.2002		13.2214	13.1092	13.1623
LOC100576853	uncharacterized LOC100576853	100576853		0	0	0		0	0	0		0	0	0		0	0	0
LOC100576855	retinol-binding protein pinta-like	100576855		9.26441	9.16238	9.16112		8.84669	9.10839	8.99752		9.29347	9.01157	9.25628		9.13858	9.35815	9.08225
LOC100576859	cilia- and flagella-associated protein 36	100576859		7.41764	7.48253	7.52682		7.63318	7.62413	7.45323		7.39966	7.5668	7.50842		7.60681	7.48827	7.41343
LOC100576862	speckle targeted PIP5K1A-regulated poly(A)	100576862		11.255	11.1597	11.171		11.1574	11.1127	11.1786		11.2416	11.224	11.1406		11.0023	11.0319	11.1233
LOC100576863	uncharacterized LOC100576863	100576863		7.53602	7.30679	7.41212		7.29852	7.26091	7.49663		7.46677	7.14526	7.26733		7.29295	7.31792	7.32048
LOC100576864	myosin-2 heavy chain	100576864		8.94184	9.06902	8.97627		9.18688	9.05382	9.23386		9.00194	8.92566	8.94353		8.96503	8.95829	8.91771
LOC100576866	probable elongator complex protein 3	100576866		10.0097	10.0734	9.92329		10.0028	10.0706	10.0631		10.0696	9.98289	10.026		10.0339	9.9743	10.043
LOC100576868	uncharacterized LOC100576868	100576868		6.44109	6.46951	6.2612		6.30458	6.54326	6.46761		6.47601	6.51245	6.45568		6.81065	6.57048	6.45958
LOC100576871	probable serine/threonine-protein kinase ndrD	100576871		9.30672	9.23708	9.24251		9.292	9.3328	9.37969		9.35151	9.35087	9.30047		9.30237	9.26315	9.34361
LOC100576872	cell cycle checkpoint control protein RAD9A	100576872		9.32322	9.33897	9.36956		9.33496	9.33161	9.35231		9.21217	9.24738	9.07859		9.17613	9.23104	9.21373
LOC100576876	uncharacterized LOC100576876	100576876		11.571	11.6483	11.7024		11.7752	11.7854	11.6701		11.526	11.6192	11.5011		11.5835	11.6488	11.6539
LOC100576878	uncharacterized LOC100576878	100576878		13.0411	13.011	12.9986		12.8026	12.937	12.785		13.0367	13.0194	13.073		13.2775	13.0749	13.1188
LOC100576879	GATOR complex protein DEPDC5	100576879		12.2635	12.2623	12.2504		12.3979	12.3195	12.2713		12.2103	12.0944	12.123		12.2023	12.2367	12.0961
LOC100576880	uncharacterized LOC100576880	100576880		7.79817	7.33884	7.84583		7.31513	7.28114	7.38114		7.56877	7.33554	8.006		7.51504	7.66904	7.83446
LOC100576881	uncharacterized LOC100576881	100576881		4.21357	4.214	4.15073		4.16388	4.23008	4.22449		4.2494	4.18758	4.1319		4.29057	4.2549	4.15866
LOC100576882	uncharacterized LOC100576882	100576882		12.7664	12.958	12.9455		12.9313	12.9575	13.0068		12.9045	13.1172	13.0161		12.9381	12.9304	12.9379
LOC100576885	GRIP and coiled-coil domain-containing protein	100576885		9.9306	9.96702	9.96237		10.0712	10.0534	9.89611		9.99102	9.94751	9.91004		10.0002	10.0048	9.84207
LOC100576886	uncharacterized LOC100576886	100576886		7.56394	7.24888	7.2284		7.35866	7.14083	7.42516		7.21977	7.53386	7.39801		7.05657	7.05588	7.54325
LOC100576891	uncharacterized LOC100576891	100576891		1.7286	1.73497	1.68772		1.7298	1.72415	1.68096		1.69061	1.71063	1.68021		1.70265	1.68058	1.6858
LOC100576894	keratin	100576894		8.95663	8.59749	8.94574		8.57897	8.86339	8.79823		8.64295	8.77995	8.85888		8.97451	8.79995	8.85191
LOC100576895	putative fatty acyl-CoA reductase CG5065	100576895		6.92709	6.65006	6.67293		6.63445	6.36687	6.56522		6.73734	7.63607	8.42732		6.81507	6.99952	6.75318
LOC100576896	uncharacterized LOC100576896	100576896		9.96543	10.041	10.1566		10.0017	9.90249	10.2066		10.0827	10.2389	10.2883		10.0697	10.1018	10.1992
LOC100576898	esterase CG5412	100576898		9.9476	9.9102	9.96649		9.86292	9.94227	9.76503		9.93999	9.80718	9.68682		9.86634	9.76287	9.80131
LOC100576901	cGMP-dependent protein kinase 1	100576901		5.55177	5.46634	5.83298		5.48025	5.47527	5.53666		5.4791	5.59707	5.6926		5.88229	5.66493	5.6116
LOC100576902	uncharacterized LOC100576902	100576902		6.43076	6.6249	6.50822		6.41171	6.61698	6.51265		6.70191	6.62772	6.52399		6.42852	6.30985	6.51451
LOC100576903	leucine-rich repeat-containing protein 15	100576903		5.84312	5.94985	5.81665		5.82105	6.05311	6.07392		5.83877	5.84334	5.9386		5.9416	5.89738	5.76124
LOC100576908	polycomb protein Asx	100576908		10.4012	10.5656	10.4755		10.6519	10.542	10.5793		10.4625	10.5541	10.4847		10.4862	10.5982	10.549
LOC100576912	cyclic AMP response element-binding protein A	100576912		8.24666	8.37369	8.28643		8.22803	8.14597	8.46626		8.72629	8.46499	8.85495		8.34467	8.27629	8.46303
LOC100576913	uncharacterized LOC100576913	100576913		2.61173	2.69219	2.56153		2.53954	2.5408	2.56601		2.54924	2.57465	2.60499		2.56728	2.59947	2.55645
LOC100576914	odorant receptor 82a-like	100576914		1.96232	1.99519	1.96494		1.96484	2.01115	2.01674		1.96588	1.96508	1.98983		1.95539	2.01671	1.98487
LOC100576915	asparagine-rich protein	100576915		5.60324	5.52968	5.58025		5.65356	5.65461	5.61125		5.67194	5.58954	5.60057		5.44902	5.51327	5.53867
LOC100576916	cuticle protein 18.7	100576916		2.42009	2.4366	2.41673		2.42377	2.43803	2.41994		2.42274	2.47663	2.42188		2.47352	2.47557	2.41311
LOC100576918	uncharacterized LOC100576918	100576918		9.1043	9.08077	8.99383		8.92587	8.79883	8.77625		9.19385	9.01268	8.93573		8.96015	8.83266	9.07635
LOC100576919	uncharacterized LOC100576919	100576919		8.40971	8.33485	8.30018		8.53316	8.47774	8.55004		8.52294	8.3905	8.48616		8.46312	8.43854	8.59454
LOC100576924	ankyrin repeat and death domain-containing	100576924		10.9488	10.9354	11.089		11.3843	11.2809	11.328		11.0131	11.1137	11.0108		11.2715	11.091	11.0825
LOC100576925	uncharacterized LOC100576925	100576925		9.36132	9.06562	9.49186		9.40126	9.58994	9.62329		9.20017	9.35617	9.52538		9.45369	9.3134	9.62697
LOC100576929	uncharacterized LOC100576929	100576929		9.5135	9.44451	9.61001		8.89898	8.77046	8.59993		9.44284	9.41508	9.29206		9.21079	9.43901	9.43699
LOC100576930	uncharacterized LOC100576930	100576930		9.64754	9.49211	9.49438		9.44514	9.4819	9.55798		9.52061	9.47803	9.52819		9.4625	9.38416	9.53382
LOC100576932	uncharacterized LOC100576932	100576932		9.56662	9.55677	9.39238		9.42174	9.47215	9.2263		9.51819	9.57667	9.67466		9.44653	9.20922	9.38328
LOC100576934	uncharacterized LOC100576934	100576934		6.95667	7.07971	7.20145		6.57705	6.64878	6.61965		7.02729	7.4863	7.7182		7.78517	7.81779	7.26505
LOC100576935	uncharacterized LOC100576935	100576935		6.50502	5.94662	6.39003		6.17055	6.07179	6.32365		6.05238	6.56748	6.4737		6.16757	6.16039	6.18608
LOC100576936	uncharacterized LOC100576936	100576936		4.36669	4.1905	4.23923		4.14831	4.1827	4.17143		4.20562	4.20217	4.33744		4.22738	4.26593	4.27065
LOC100576938	centromere protein L	100576938		8.82125	8.76144	8.62268		8.70976	8.77808	8.61449		8.80135	8.73745	8.69595		8.71746	8.68523	8.74793
LOC100576940	uncharacterized LOC100576940	100576940		0.509368	0.509167	0.52414		0.509563	0.544679	0.526734		0.525671	0.514467	0.509463		0.515086	0.51725	0.521211
LOC100576944	odorant receptor 82a-like	100576944		3.23566	3.26921	3.29013		3.26948	3.35474	3.2574		3.23106	3.26506	3.23864		3.27153	3.214	3.27357
LOC100576945	uncharacterized LOC100576945	100576945		9.9331	9.94616	10.0446		9.72066	9.87554	9.75089		10.0111	9.92247	10.0551		9.96272	9.95134	9.96724
LOC100576947	meiosis-specific with OB domain-containing	100576947		4.57672	4.39304	4.42561		4.44465	4.55931	4.55758		4.46693	4.37396	4.35956		4.49906	4.55811	4.44264
LOC100576948	GTP-binding protein RAD-like	100576948		10.5208	10.864	10.8803		10.9176	11.1592	10.9998		10.7724	10.8129	10.8133		10.6931	10.7228	10.8219
LOC100576949	uncharacterized LOC100576949	100576949		4.25859	4.26898	4.41811		4.15982	4.1564	4.16466		4.14675	4.29999	4.66011		4.38994	4.16938	4.38152
LOC100576951	uncharacterized LOC100576951	100576951		9.03882	9.13018	8.84274		9.01296	9.10115	9.02559		8.99194	8.94364	8.84843		8.95521	8.96346	8.82551
LOC100576953	adenylate kinase 8	100576953		5.14484	5.14099	5.03908		5.05041	4.99991	5.0676		5.10491	5.2148	4.95945		5.13438	5.05917	5.09081
LOC100576956	metalloproteinase inhibitor 3	100576956		0	0	0		0	0	0		0	0	0		0	0	0
LOC100576957	MRN complex-interacting protein	100576957		3.13791	3.09726	3.13416		3.13386	3.16249	3.15145		3.10931	3.1334	3.16768		3.11105	3.13654	3.11784
LOC100576958	WD repeat-containing protein 81	100576958		11.9289	11.9429	11.9142		11.9078	11.9229	11.8784		11.9524	12.0062	11.9319		11.9198	11.8999	11.9457
LOC100576960	DNA polymerase subunit gamma-2	100576960		9.04705	8.92281	8.97757		9.07837	9.0285	8.97854		9.03185	8.94888	9.05761		8.85353	8.84914	8.88832
LOC100576961	uncharacterized LOC100576961	100576961		7.17654	7.29196	7.15109		6.91107	7.00155	6.69798		7.51035	7.0669	7.75382		6.96102	7.06316	7.21588
LOC100576963	zinc finger and BTB domain-containing protein	100576963		9.95269	10.0702	9.92415		10.1718	10.1243	10.0968		9.97444	10.0928	9.95335		9.99114	10.0841	10.0909
LOC100576964	uncharacterized LOC100576964	100576964		-0.386414	-0.386521	-0.357523		-0.357677	-0.37734	-0.377703		-0.386492	-0.381247	-0.386364		-0.380676	-0.386275	-0.386445
LOC100576965	uncharacterized LOC100576965	100576965		10.73	10.9016	10.8307		11.0329	10.9807	11.0129		10.8882	11.133	10.9096		10.9037	10.9797	11.0831
LOC100576966	trichohyalin	100576966		9.18627	9.22943	9.12189		9.28618	9.40465	9.37269		9.36605	9.30757	9.31831		9.33802	9.16946	9.32441
LOC100576967	histone deacetylase complex subunit SAP18	100576967		9.35461	9.25353	9.353		9.29983	9.30544	9.3617		9.46027	9.30452	9.23016		9.21104	9.29432	9.43397
LOC100576968	merlin	100576968		10.8847	10.9598	10.8559		11.002	10.8586	10.891		10.8413	10.8515	10.8078		10.8793	10.9204	10.9306
LOC100576972	uncharacterized LOC100576972	100576972		10.7125	10.7896	10.7523		10.8573	10.7916	10.8966		10.6266	10.7442	10.7003		10.6871	10.7229	10.7092
LOC100576974	uncharacterized LOC100576974	100576974		9.94829	9.7414	9.87446		9.79456	9.74772	9.77138		9.88984	9.78816	9.90415		9.83167	9.78636	9.84281
LOC100576975	zinc finger protein 567	100576975		10.226	10.1556	10.1661		10.2907	10.2128	10.0648		10.1955	10.155	10.0028		10.0971	10.1634	10.1572
LOC100576976	putative leucine-rich repeat-containing protein	100576976		8.29023	8.1369	8.34107		8.33671	8.07014	8.1508		7.74312	7.92692	7.63607		7.68988	8.25083	8.27664
LOC100576982	uncharacterized LOC100576982	100576982		6.45534	6.18816	6.25131		6.06601	6.30513	6.23693		6.2528	6.76744	6.25026		6.15237	6.20279	6.5618
LOC100576983	uncharacterized LOC100576983	100576983		12.1113	12.0236	12.0398		12.0743	12.1466	12.0748		12.0995	12.1345	11.8952		12.076	11.9918	12.0683
LOC100576984	odorant receptor 4-like	100576984		4.08093	4.04733	4.1436		4.15473	4.18502	4.06823		4.09184	4.05317	4.07162		4.09316	4.07824	4.09669
LOC100576985	uncharacterized LOC100576985	100576985		10.9919	11.053	10.9534		11.3088	11.1489	11.2515		11.1061	11.0218	10.9587		11.0756	11.1224	10.9705
LOC100576986	uncharacterized LOC100576986	100576986		3.24642	3.27144	3.27593		3.2275	3.28506	3.25004		3.23978	3.32828	3.21826		3.32606	3.24388	3.28251
LOC100576987	uncharacterized LOC100576987	100576987		1.96446	1.96279	1.95855		1.95853	1.97757	1.95923		1.98575	1.98446	1.98588		1.9577	1.95873	2.00014
LOC100576989	uncharacterized protein DDB_G0283357	100576989		7.75373	7.82427	7.70787		7.6468	7.60213	7.68689		7.72838	7.58008	7.57855		7.72504	7.72053	7.59392
LOC100576990	condensin complex subunit 2	100576990		8.69198	8.50795	8.74951		8.63475	8.7443	8.50279		8.45666	8.52418	8.49818		8.53404	8.6359	8.60019
LOC100576992	uncharacterized LOC100576992	100576992		2.6785	2.71798	2.65941		2.63784	2.69168	2.65679		2.75177	2.67021	2.6369		2.68552	2.68979	2.68161
LOC100576993	zinc finger protein 1	100576993		11.1921	11.2499	11.329		11.414	11.5426	11.5838		11.1979	11.4037	11.2347		11.3352	11.3806	11.3412
LOC100576994	uncharacterized LOC100576994	100576994		0	0	0		0	0	0		0	0	0		0	0	0
LOC100576996	uncharacterized LOC100576996	100576996		8.57846	8.43451	8.43406		8.40567	8.3391	8.34392		8.44412	8.34818	8.3241		8.58762	8.41266	8.40983
LOC100577000	eukaryotic translation elongation factor 1	100577000		10.324	10.3065	10.2592		10.1759	10.2404	9.97113		10.2142	10.2844	10.3495		10.3609	10.4337	10.2925
LOC100577002	multiple inositol polyphosphate phosphatase 1	100577002		11.2757	11.4431	11.744		11.3738	11.5129	11.8142		11.7983	11.7404	11.952		11.9127	11.6804	11.7938
LOC100577003	uncharacterized LOC100577003	100577003		8.83706	8.86903	8.83524		9.06379	8.91715	8.89659		8.92678	8.97552	8.94794		9.00792	8.93683	8.9144
LOC100577004	probable G-protein coupled receptor CG31760	100577004		9.33952	9.44098	9.30544		9.54039	9.47364	9.5495		9.22967	9.59436	9.28317		9.29217	9.41641	9.6426
LOC100577013	uncharacterized LOC100577013	100577013		1.54622	1.50249	1.51256		1.49808	1.55825	1.49854		1.50289	1.52833	1.50459		1.50329	1.51327	1.49758
LOC100577014	uncharacterized LOC100577014	100577014		0	0	0		0	0	0		0	0	0		0	0	0
LOC100577015	uncharacterized LOC100577015	100577015		6.50978	6.48092	6.37427		6.16943	6.41252	6.23064		6.45639	6.40166	6.47099		6.50228	6.55184	6.44443
LOC100577017	uncharacterized LOC100577017	100577017		8.97584	9.19632	9.2682		9.22955	9.27422	9.34307		9.22083	9.38157	9.24145		9.32354	9.13949	9.25502
LOC100577018	uncharacterized LOC100577018	100577018		1.63217	1.62381	1.5911		1.59104	1.61916	1.58428		1.59405	1.58297	1.61677		1.58898	1.58392	1.58325
LOC100577019	protein quiver	100577019		14.0632	14.1055	14.2551		14.3924	14.3218	14.3209		14.1125	14.2625	14.1471		14.2169	14.2707	14.0559
LOC100577020	uncharacterized LOC100577020	100577020		9.61367	9.74025	9.79249		9.60584	9.73516	9.62694		9.69726	9.49298	9.50371		9.37332	9.76321	9.75269
LOC100577024	odorant receptor 30a	100577024		7.75447	7.70975	7.87159		7.62769	7.67613	7.40712		7.66702	7.67271	7.90709		7.92363	7.61436	7.83823
LOC100577026	mitochondrial amidoxime-reducing component 1	100577026		9.83126	9.70454	9.74261		9.56358	9.69185	9.63104		9.85313	9.6802	9.68534		9.98314	9.85191	9.66352
LOC100577027	DNA repair protein XRCC1	100577027		9.29807	9.14171	9.25055		9.21709	9.21424	9.24863		9.26678	9.15139	9.24088		9.23112	9.23103	9.17446
LOC100577028	insulin-like growth factor I	100577028		9.38773	9.78281	9.32741		9.60108	9.34768	9.67282		8.90378	9.5981	9.19986		8.93283	8.64026	9.64725
LOC100577030	QRFP-like peptide receptor	100577030		11.8823	12.1449	12.0784		11.7908	11.8368	11.9821		11.9954	12.2321	12.0558		12.1613	12.1872	12.2192
LOC100577033	zinc finger protein 33B	100577033		9.88143	9.83644	9.96257		9.78648	9.70406	9.76274		9.80946	9.79634	9.72991		9.72958	9.78657	9.88697
LOC100577039	arginine/serine-rich coiled-coil protein 2	100577039		0	0	0		0	0	0		0	0	0		0	0	0
LOC100577041	micronuclear linker histone polyprotein	100577041		1.79763	1.77983	1.75466		1.89106	1.76431	1.76382		1.79217	1.75906	1.76124		1.79426	1.79268	1.76608
LOC100577042	uncharacterized LOC100577042	100577042		0	0	0		0	0	0		0	0	0		0	0	0
LOC100577043	uncharacterized LOC100577043	100577043		0.722814	0.743205	0.73033		0.772454	0.723386	0.731782		0.722647	0.73309	0.722923		0.73993	0.723115	0.752042
LOC100577044	histone-lysine N-methyltransferase SETMAR-like	100577044		1.0843	1.08297	1.08564		1.11393	1.0788	1.0787		1.07785	1.10884	1.08493		1.07794	1.10099	1.11298
LOC100577045	uncharacterized LOC100577045	100577045		12.2139	12.2261	12.3764		12.4706	12.5005	12.5665		12.15	12.3828	12.4847		12.6017	12.3654	12.3173
LOC100577046	uncharacterized LOC100577046	100577046		8.12576	7.6733	7.95831		8.27272	8.01947	7.70372		7.72945	7.81642	8.11396		8.50567	7.80979	7.54677
LOC100577047	uncharacterized LOC100577047	100577047		10.0881	9.45794	9.55713		9.29029	9.44563	9.29251		9.37269	9.07706	9.25872		9.42367	9.72358	9.20926
LOC100577050	uncharacterized LOC100577050	100577050		9.67737	9.90348	9.70941		9.87743	9.75972	9.78066		9.70732	9.95259	9.88558		9.78767	9.90765	9.79853
LOC100577053	glycine dehydrogenase (decarboxylating)	100577053		8.92561	9.12757	9.11689		9.09341	8.57293	9.20661		8.9724	8.69435	9.01257		8.96535	8.85732	8.68093
LOC100577054	uncharacterized LOC100577054	100577054		0	0	0		0	0	0		0	0	0		0	0	0
LOC100577057	uncharacterized LOC100577057	100577057		4.292	4.2288	4.24448		4.15759	4.17311	4.20147		4.3096	4.25759	4.19056		4.20268	4.17545	4.33067
LOC100577060	ankyrin repeat domain-containing protein 40	100577060		9.85802	9.68418	9.78541		9.61936	9.74803	9.68682		9.73544	9.62645	9.68146		9.63904	9.8176	9.67139
LOC100577064	uncharacterized LOC100577064	100577064		-0.172617	-0.173779	-0.178737		-0.178741	-0.178555	-0.178595		-0.162576	-0.178978	-0.145692		-0.178916	-0.1787	-0.178897
LOC100577065	lymphocyte expansion molecule-like	100577065		3.75262	3.69524	3.69774		3.80137	3.71863	3.67502		3.73426	3.78156	3.72474		3.80444	3.69302	3.7202
LOC100577068	odorant receptor 4-like	100577068		3.7362	3.70606	3.69692		3.76203	3.71503	3.74955		3.68566	3.72639	3.65772		3.84388	3.70056	3.64581
LOC100577069	hairy/enhancer-of-split related with YRPW motif	100577069		0.681717	0.694698	0.676806		0.669542	0.67864	0.711171		0.669168	0.669119	0.676134		0.669229	0.669615	0.692692
LOC100577071	uncharacterized LOC100577071	100577071		2.67642	2.64985	2.66096		2.65364	2.67391	2.72888		2.71905	2.68104	2.71747		2.67939	2.66182	2.6689
LOC100577073	pigment-dispersing hormone peptides	100577073		9.30383	9.36608	9.43154		9.04239	9.31764	8.96693		9.36361	9.28311	9.11927		9.49307	9.45625	9.54561
LOC100577074	uncharacterized LOC100577074	100577074		5.73526	5.6297	5.74719		5.60676	5.56579	5.56708		5.69032	5.80622	5.84208		5.8875	5.673	5.78979
LOC100577080	uncharacterized LOC100577080	100577080		5.24753	5.30505	5.3851		5.40466	5.35944	5.35593		5.32166	5.43558	5.24405		5.32485	5.38577	5.36781
LOC100577081	dihydroorotate dehydrogenase (quinone)	100577081		9.57752	9.62234	9.49507		9.37584	9.57203	9.50292		9.67376	9.5453	9.54422		9.60013	9.58444	9.50444
LOC100577082	uncharacterized LOC100577082	100577082		13.142	12.9765	13.3106		13.566	13.6799	14.2467		13.184	13.5012	13.5822		13.635	13.5271	12.523
LOC100577088	uncharacterized LOC100577088	100577088		0	0	0		0	0	0		0	0	0		0	0	0
LOC100577091	uncharacterized LOC100577091	100577091		5.22859	5.26349	5.16477		5.21768	5.37958	5.38777		5.23704	5.34184	5.43966		5.336	5.21857	5.24639
LOC100577092	uncharacterized LOC100577092	100577092		14.3629	14.4672	14.4104		14.4238	14.4943	14.4411		14.2622	14.5601	14.3417		14.3174	14.3609	14.5698
LOC100577094	uncharacterized LOC100577094	100577094		10.1652	10.0677	10.15		10.2513	10.0125	10.0793		10.1981	10.1296	10.1963		10.1172	10.0602	10.0533
LOC100577098	enolase-phosphatase E1	100577098		6.94812	7.23427	7.11498		7.02766	7.0589	6.89035		7.19344	7.29641	7.1195		7.32695	7.30973	7.17203
LOC100577101	odorant receptor 4-like	100577101		5.54491	5.51332	5.57889		5.50845	5.58522	5.5295		5.47453	5.49666	5.46748		5.46945	5.35297	5.56466
LOC100577102	putative uncharacterized protein DDB_G0287457	100577102		10.6671	10.5743	10.5934		10.7576	10.8128	10.8353		10.5454	10.5751	10.5651		10.5599	10.6442	10.6453
LOC100577106	uncharacterized LOC100577106	100577106		6.47763	6.31236	6.34265		6.10105	6.18808	6.22303		6.35507	6.15936	6.14271		6.17055	6.1608	6.02204
LOC100577107	uncharacterized LOC100577107	100577107		6.72412	7.07867	6.88886		6.82728	6.66177	6.83361		7.01425	7.00743	7.1044		7.21462	6.99657	7.06234
LOC100577109	uncharacterized LOC100577109	100577109		2.3724	2.42589	2.40969		2.38129	2.41106	2.37618		2.3981	2.37074	2.39963		2.39996	2.41164	2.4563
LOC100577110	uncharacterized LOC100577110	100577110		4.94839	4.95748	5.04205		4.89602	4.96582	4.89327		4.93324	4.98881	4.91952		4.94298	4.89688	4.94852
LOC100577112	astakine	100577112		6.72682	6.70332	6.95995		6.5318	6.53515	6.53124		6.87607	6.91196	7.05951		7.01429	7.09815	6.75883
LOC100577113	uncharacterized LOC100577113	100577113		0	0	0		0	0	0		0	0	0		0	0	0
LOC100577118	trace amine-associated receptor 9	100577118		10.904	10.9592	10.9602		11.1708	11.0566	11.2267		11.0243	11.078	11.0143		11.0244	10.9766	10.9447
LOC100577120	dual specificity protein kinase TTK	100577120		9.64176	9.6009	9.63756		9.73661	9.63785	9.68133		9.66709	9.57046	9.45214		9.48623	9.5778	9.52768
LOC100577121	uncharacterized LOC100577121	100577121		9.94131	9.79186	9.91589		10.059	9.74503	9.97159		9.6604	9.70733	9.6998		9.88397	9.80826	9.75618
LOC100577122	cellular tumor antigen p53	100577122		9.30895	9.36753	9.18548		9.24649	9.28743	9.40296		9.20269	9.20773	9.21152		9.12133	9.33505	9.12009
LOC100577125	uncharacterized LOC100577125	100577125		0	0	0		0	0	0		0	0	0		0	0	0
LOC100577127	proline-	100577127		8.96064	9.03157	8.89489		8.80301	8.74131	8.87091		8.92848	9.0173	8.68348		8.87033	8.78415	8.84216
LOC100577128	uncharacterized LOC100577128	100577128		3.71698	3.69206	3.66468		3.72987	3.67992	3.76623		3.64645	3.69792	3.70249		3.68188	3.62397	3.64537
LOC100577132	uncharacterized LOC100577132	100577132		5.71035	5.7844	5.74953		5.76376	5.83471	5.65004		5.74391	5.83061	5.74134		5.76331	5.75098	5.84841
LOC100577135	protein amnionless	100577135		2.68525	2.75806	2.75276		2.65779	2.68773	2.67775		2.73058	2.69289	2.65634		2.64215	2.65875	2.69428
LOC100577136	diphthine methyltransferase	100577136		8.60593	8.56246	8.597		8.39177	8.44641	8.5024		8.56295	8.6793	8.59077		8.56325	8.43709	8.66278
LOC100577138	dual 3'	100577138		12.032	12.3968	11.9449		12.0684	12.1238	12.0574		12.1203	12.2754	12.3151		12.4105	12.1355	12.1688
LOC100577139	AF4/FMR2 family member 4	100577139		10.6704	10.817	10.7637		11.044	11.1098	11.1574		10.5486	10.9406	10.9449		10.7931	10.7155	10.9376
LOC100577140	UDP-glucuronosyltransferase 2B19	100577140		9.59437	9.55782	9.63477		9.62289	9.6642	9.61456		9.52361	9.55878	9.69876		9.6478	9.58509	9.67498
LOC100577141	uncharacterized LOC100577141	100577141		1.42802	1.42372	1.37379		1.38822	1.41747	1.41578		1.37867	1.39397	1.3736		1.39051	1.38902	1.39688
LOC100577142	G-protein coupled receptor Mth	100577142		9.29385	9.502	9.47305		9.05537	9.05118	9.32978		9.39745	9.05349	9.70162		9.54801	9.3418	8.92442
LOC100577143	uncharacterized LOC100577143	100577143		-2.32564	-2.3257	-2.32558		-2.32558	-2.32551	-2.32553		-2.32568	-2.32569	-2.32561		-2.32566	-2.32557	-2.32565
LOC100577145	sulfide:quinone oxidoreductase	100577145		10.5676	10.4218	10.5723		10.4907	10.4072	10.3845		10.4973	10.401	10.4418		10.4004	10.4168	10.4756
LOC100577146	uncharacterized LOC100577146	100577146		6.00556	6.08691	6.11124		6.28097	6.24631	6.3587		5.9512	6.0725	6.15971		6.03589	6.11117	5.96765
LOC100577147	uncharacterized LOC100577147	100577147		9.79746	10.1305	9.85898		9.87069	9.67113	9.95881		9.92236	9.86215	9.95753		9.89494	10.1046	9.94133
LOC100577149	15-hydroxyprostaglandin dehydrogenase [NAD(+)]	100577149		8.05754	8.10051	7.98981		7.85956	7.77007	7.69239		8.37458	7.81199	8.59255		7.92669	7.95057	7.83482
LOC100577150	uncharacterized LOC100577150	100577150		0	0	0		0	0	0		0	0	0		0	0	0
LOC100577151	uncharacterized LOC100577151	100577151		5.36935	5.44112	5.39772		5.36395	5.40088	5.34483		5.42878	5.31789	5.27453		5.40871	5.24219	5.27622
LOC100577155	uncharacterized LOC100577155	100577155		7.03875	6.61413	6.7148		6.43696	6.44641	6.54634		7.04787	6.73353	7.01243		6.65414	6.64095	6.71214
LOC100577156	chitinase-3-like protein 1	100577156		0	0	0		0	0	0		0	0	0		0	0	0
LOC100577159	protein PFC0760c	100577159		9.78495	9.69092	9.65994		9.79264	9.90549	9.81948		9.79443	9.72123	9.69394		9.77514	9.73675	9.67144
LOC100577161	uncharacterized LOC100577161	100577161		1.10537	1.11433	1.10671		1.12799	1.12597	1.09978		1.10986	1.14497	1.10599		1.10477	1.09952	1.10498
LOC100577162	uncharacterized LOC100577162	100577162		1.58212	1.54259	1.53514		1.57739	1.58004	1.5452		1.54356	1.53232	1.53437		1.5502	1.55798	1.52731
LOC100577163	insulin-like growth factor-binding protein	100577163		0	0	0		0	0	0		0	0	0		0	0	0
LOC100577164	uncharacterized LOC100577164	100577164		4.91573	5.09249	4.96386		4.77886	4.766	4.8628		4.90313	4.91412	5.0216		4.9836	5.09847	4.80288
LOC100577165	uncharacterized LOC100577165	100577165		8.76669	8.38219	8.60226		8.62932	8.90663	8.58334		8.48887	8.79658	8.74042		8.79659	8.34505	8.74181
LOC100577168	uncharacterized LOC100577168	100577168		0	0	0		0	0	0		0	0	0		0	0	0
LOC100577174	ras-responsive element-binding protein 1	100577174		8.14297	8.5722	7.95483		7.80553	7.85542	7.9936		8.31436	8.13556	8.75194		8.92221	8.09554	8.05192
LOC100577178	uncharacterized LOC100577178	100577178		0	0	0		0	0	0		0	0	0		0	0	0
LOC100577180	uncharacterized LOC100577180	100577180		8.15832	8.29568	8.07679		8.17014	8.24477	8.21757		8.19399	8.17283	8.06419		8.1105	8.20028	8.19015
LOC100577185	uncharacterized LOC100577185	100577185		5.50937	5.49928	5.48809		5.3576	5.39424	5.61884		5.42257	5.42162	5.40244		5.40624	5.44712	5.61762
LOC100577188	uncharacterized LOC100577188	100577188		8.29706	8.32007	8.57271		8.43355	8.30709	8.48242		8.3035	8.46355	8.49037		8.49603	8.49011	8.41299
LOC100577192	very-long-chain (3R)-3-hydroxyacyl-CoA	100577192		9.16865	9.06528	9.20448		8.97555	8.98551	8.90156		9.29423	8.98259	9.83653		9.005	9.06646	8.96353
LOC100577194	SET and MYND domain-containing protein 4	100577194		8.59552	8.3959	8.54788		8.36083	8.45891	8.43566		8.52446	8.44309	8.30913		8.35154	8.3384	8.38382
LOC100577196	uncharacterized LOC100577196	100577196		9.71027	9.73827	9.7736		9.44839	9.52471	9.67318		9.57117	9.81009	9.6542		9.69768	9.90138	9.41622
LOC100577197	uncharacterized LOC100577197	100577197		7.74783	7.69124	7.75592		7.80144	7.64837	7.61172		7.51589	7.64346	7.45716		7.5699	7.235	7.47115
LOC100577198	uncharacterized LOC100577198	100577198		8.04413	7.82759	7.81006		8.23428	8.08366	7.99185		8.05945	8.07886	7.81313		7.66803	7.57901	7.64446
LOC100577201	uncharacterized LOC100577201	100577201		3.31485	3.38726	3.40922		3.38863	3.37521	3.40393		3.35589	3.36348	3.48863		3.4634	3.38585	3.31986
LOC100577202	uncharacterized LOC100577202	100577202		9.71525	9.69394	9.56677		9.77383	9.96388	9.83051		9.7979	9.77825	9.70036		9.69137	9.54271	9.47455
LOC100577209	SRR1-like protein	100577209		11.1787	11.0647	11.082		10.9216	11.0948	11.0595		11.1075	11.0733	11.036		11.0903	11.0834	11.06
LOC100577211	uncharacterized LOC100577211	100577211		0	0	0		0	0	0		0	0	0		0	0	0
LOC100577213	tumor necrosis factor receptor superfamily	100577213		9.72124	10.1248	10.0096		10.0533	10.0479	10.2595		9.98303	10.1091	9.69533		9.95398	10.1364	10.0348
LOC100577214	protein giant-lens	100577214		0	0	0		0	0	0		0	0	0		0	0	0
LOC100577215	uncharacterized LOC100577215	100577215		5.27294	5.18319	5.30776		5.30082	5.31147	5.2476		5.19756	5.29962	5.21658		5.2862	5.17144	5.22267
LOC100577216	uncharacterized LOC100577216	100577216		9.87578	9.83862	10.4002		10.0531	10.8605	10.0945		10.3956	10.5661	10.3419		10.0195	10.1459	10.0334
LOC100577220	regulatory protein MIG1	100577220		8.01086	8.18208	7.97057		8.27858	8.25943	8.27911		8.07924	8.18374	8.13968		7.98846	8.11776	8.20009
LOC100577221	uncharacterized LOC100577221	100577221		9.04432	8.8198	8.88139		9.00068	9.00715	8.93858		8.74182	8.71714	8.75355		8.6785	8.95587	8.84104
LOC100577222	uncharacterized LOC100577222	100577222		8.36793	8.19899	8.4877		8.22315	8.24844	8.23176		8.39964	8.53737	8.33444		8.22061	8.06559	8.37903
LOC100577224	uncharacterized LOC100577224	100577224		4.81953	4.97848	4.82707		5.01613	5.04406	4.84848		4.88747	4.87078	4.89985		4.94404	4.84627	4.90723
LOC100577226	odorant receptor 4	100577226		8.6682	8.69328	8.51654		8.9298	8.86784	8.89934		8.73613	8.7521	8.52484		8.67416	8.81751	8.76682
LOC100577228	uncharacterized protein MAL13P1.304	100577228		10.1184	10.1402	10.13		10.1331	10.1151	10.1405		10.1505	10.1693	10.0735		10.1545	10.1525	10.0055
LOC100577229	cuticular protein 8	100577229		3.43384	3.5218	3.54827		3.41359	3.45484	3.40202		3.45939	3.47106	3.4313		3.44126	3.48776	3.43137
LOC100577231	uncharacterized LOC100577231	100577231		9.92037	10.3387	10.1304		10.1901	10.1287	10.074		9.90715	10.2152	10.0015		9.97751	10.047	10.1421
LOC100577235	SET and MYND domain-containing protein 4	100577235		0	0	0		0	0	0		0	0	0		0	0	0
LOC100577237	ankyrin repeat and ELMO domain-containing	100577237		11.4466	11.4319	11.4709		11.555	11.3988	11.4236		11.3114	11.3325	11.1943		11.3847	11.3541	11.2788
LOC100577239	uncharacterized LOC100577239	100577239		0	0	0		0	0	0		0	0	0		0	0	0
LOC100577242	sterile alpha and TIR motif-containing protein	100577242		11.3228	11.2773	11.3121		11.1677	11.2195	11.2673		11.1888	11.2485	11.4334		11.3663	11.2838	11.3403
LOC100577250	zinc finger protein 845	100577250		8.68784	8.72334	8.69205		8.90823	8.87408	8.75701		8.64566	8.77728	8.57243		8.71498	8.77621	8.63667
LOC100577252	transmembrane protein 145	100577252		9.65281	9.62612	9.59617		9.64572	9.60522	9.64788		9.5734	9.63967	9.64817		9.66704	9.47499	9.56443
LOC100577253	GRIP and coiled-coil domain-containing protein	100577253		10.4164	10.3245	10.3033		10.4304	10.4913	10.5234		10.3969	10.327	10.3734		10.4225	10.289	10.355
LOC100577254	potassium voltage-gated channel subfamily KQT	100577254		11.1968	11.0026	11.3204		11.2943	11.1931	11.3711		11.0154	11.2703	11.3291		11.2355	11.242	11.1377
LOC100577255	uncharacterized LOC100577255	100577255		6.39846	6.31496	6.51001		6.37118	6.35615	6.18649		6.27961	6.21586	6.21675		6.20693	6.23765	6.40861
LOC100577257	uncharacterized LOC100577257	100577257		5.84974	5.96363	6.05712		5.94637	5.99282	5.8301		5.79835	5.85804	5.79897		6.08653	5.96765	6.11975
LOC100577259	uncharacterized LOC100577259	100577259		6.75408	6.4733	6.49653		6.34154	6.553	6.48794		6.38451	6.35798	6.40931		6.54217	6.52378	6.38095
LOC100577260	uncharacterized LOC100577260	100577260		5.41105	5.40434	5.36742		5.30324	5.37254	5.45442		5.25483	5.38873	5.24064		5.38361	5.25075	5.338
LOC100577262	uncharacterized LOC100577262	100577262		0	0	0		0	0	0		0	0	0		0	0	0
LOC100577263	RING finger protein 113A-like	100577263		9.34488	9.29461	9.34566		9.50914	9.46151	9.31383		9.29207	9.31331	9.30843		9.38962	9.38642	9.40415
LOC100577264	uncharacterized LOC100577264	100577264		0	0	0		0	0	0		0	0	0		0	0	0
LOC100577266	uncharacterized LOC100577266	100577266		3.4284	3.42318	3.36759		3.52311	3.44054	3.51747		3.43781	3.34829	3.47115		3.45826	3.41965	3.48208
LOC100577268	uncharacterized LOC100577268	100577268		9.26689	9.37833	9.288		9.58394	9.37603	9.31831		9.50712	9.355	9.88529		9.65398	9.37905	9.39619
LOC100577269	uncharacterized LOC100577269	100577269		7.8185	7.72493	7.65697		7.81422	7.79449	7.74009		7.76055	7.78573	7.56883		7.73847	7.85254	7.82284
LOC100577272	uncharacterized LOC100577272	100577272		11.2055	11.1458	11.2366		11.3648	11.3658	11.4454		11.216	11.2257	11.2059		11.2938	11.3362	11.196
LOC100577273	uncharacterized LOC100577273	100577273		0	0	0		0	0	0		0	0	0		0	0	0
LOC100577278	uncharacterized LOC100577278	100577278		-2.20441	-2.20563	-2.20542		-2.20542	-2.2053	-2.20532		-2.2056	-2.20562	-2.20547		-2.20557	-2.20539	-2.20444
LOC100577279	uncharacterized LOC100577279	100577279		9.88363	9.85454	9.7944		9.58982	9.52286	9.52222		9.83412	9.71777	9.82318		9.73048	9.66148	9.77027
LOC100577280	uncharacterized LOC100577280	100577280		12.5004	12.5548	12.5996		12.7677	12.502	12.7378		12.5949	12.7542	12.6685		12.6201	12.6523	12.6189
LOC100577283	uncharacterized LOC100577283	100577283		11.3671	11.4303	11.641		11.2781	11.5431	11.4427		11.5684	11.4564	11.7405		11.8533	11.6959	11.5981
LOC100577285	tail-anchored protein insertion receptor WRB	100577285		9.21616	9.14018	9.05665		8.95943	8.99447	8.98981		9.3391	9.09733	9.22689		9.0689	8.96869	9.05022
LOC100577286	uncharacterized LOC100577286	100577286		0	0	0		0	0	0		0	0	0		0	0	0
LOC100577288	nudC domain-containing protein 1	100577288		10.1937	10.1606	10.2275		10.1137	10.0934	10.0942		10.2354	10.1794	10.0669		10.0926	10.1764	10.1828
LOC100577291	uncharacterized LOC100577291	100577291		8.60293	8.69153	8.46044		8.32384	8.46378	8.37026		8.5821	8.71724	8.386		8.79131	8.39531	8.67758
LOC100577293	uncharacterized LOC100577293	100577293		8.84915	8.65078	8.71055		8.62869	8.76236	8.64082		8.69315	8.64458	8.55704		8.60731	8.65462	8.65367
LOC100577295	zinc finger protein 184	100577295		10.0814	10.13	10.0253		10.2517	10.2055	10.1728		10.0755	10.1813	10.1022		10.0648	10.1151	10.1964
LOC100577296	checkpoint protein HUS1	100577296		6.84543	6.80275	6.80965		6.80717	6.90851	6.80038		6.93189	6.81402	6.87889		7.01686	6.76505	6.89171
LOC100577300	surfeit locus protein 6 homolog	100577300		10.1122	10.0687	10.0599		10.1406	10.0696	10.0178		9.9538	9.93274	9.85677		9.95965	10.0046	9.93467
LOC100577302	unconventional prefoldin RPB5 interactor-like	100577302		9.18423	9.11966	9.10939		9.12261	9.10043	9.06388		9.17435	8.95341	9.02576		8.98705	8.94641	9.06519
LOC100577303	uncharacterized LOC100577303	100577303		7.15568	7.01156	7.94804		7.90546	7.98066	7.77671		7.74772	6.98873	7.21105		7.27265	7.54716	7.0582
LOC100577306	uncharacterized LOC100577306	100577306		6.75678	6.78113	6.72178		6.61905	6.86364	6.78269		6.68997	6.53798	6.69332		6.80735	6.97852	6.73663
LOC100577307	uncharacterized LOC100577307	100577307		11.0089	10.5518	11.1465		10.6134	10.9541	10.7071		11.2388	10.9533	10.8227		11.0296	10.6717	11.1748
LOC100577308	dystrotelin	100577308		9.86728	9.76156	9.92526		9.81112	9.86468	9.76097		9.81297	9.79763	9.73195		9.78478	9.71148	9.72032
LOC100577317	uncharacterized LOC100577317	100577317		0	0	0		0	0	0		0	0	0		0	0	0
LOC100577320	uncharacterized LOC100577320	100577320		9.39111	9.39401	9.2921		8.93856	8.90038	9.14981		9.39237	9.22141	9.59133		9.37969	9.3004	9.20763
LOC100577322	cell wall integrity and stress response	100577322		11.9397	12.1596	12.2868		12.2849	12.2574	12.3217		12.1708	12.2741	12.1969		12.105	12.3055	12.3126
LOC100577324	probable cyclin-dependent	100577324		9.85695	10.021	9.81541		9.98214	9.97929	9.94285		9.89886	9.89524	9.86234		9.85661	9.92606	9.83315
LOC100577325	uncharacterized LOC100577325	100577325		11.7112	11.6728	11.6084		11.6837	11.656	11.5923		11.6899	11.6134	11.655		11.5717	11.5959	11.541
LOC100577327	uncharacterized LOC100577327	100577327		2.02404	2.0888	2.02461		2.02459	2.06862	2.02527		2.0346	2.02877	2.09559		2.02957	2.03991	2.02983
LOC100577331	cell wall integrity and stress response	100577331		0	0	0		0	0	0		0	0	0		0	0	0
LOC100577332	GATA-binding factor C	100577332		10.3378	10.6809	10.4923		10.2479	10.6584	10.7085		10.4064	10.7351	10.5664		10.6938	10.7247	10.5125
LOC100577334	odorant receptor 33	100577334		0	0	0		0	0	0		0	0	0		0	0	0
LOC100577335	protein rolling stone	100577335		10.5606	10.5984	10.6701		10.6983	10.7692	10.8303		10.9547	10.7353	10.5132		10.6953	10.4845	10.9262
LOC100577336	uncharacterized LOC100577336	100577336		0	0	0		0	0	0		0	0	0		0	0	0
LOC100577341	uncharacterized LOC100577341	100577341		9.78952	9.62846	9.65876		9.52262	9.5277	9.50374		9.68198	9.60108	9.65506		9.65446	9.49645	9.60258
LOC100577342	uncharacterized LOC100577342	100577342		7.97023	8.05282	8.0079		8.13693	8.23014	8.0242		8.03498	8.04313	7.94916		7.94416	7.8966	7.79305
LOC100577343	uncharacterized LOC100577343	100577343		0	0	0		0	0	0		0	0	0		0	0	0
LOC100577344	gametocyte-specific factor 1	100577344		8.33503	8.21075	8.2148		7.97866	8.11041	8.0166		8.29421	8.04759	8.17643		8.2774	8.1053	8.26661
LOC100577346	sodium channel protein Nach	100577346		8.17778	8.07851	7.85336		8.16257	7.91424	7.88789		8.08202	8.09588	9.07565		8.04583	8.00739	7.95004
LOC100577347	SET and MYND domain-containing protein 4	100577347		8.28817	8.28722	8.31309		8.19379	8.19998	8.24136		8.12762	8.24693	8.27949		8.42063	8.29946	8.12369
LOC100577348	uncharacterized LOC100577348	100577348		7.68406	7.67464	7.71277		7.87758	7.90254	7.97462		7.52241	7.83959	7.66644		7.75688	7.70926	7.89531
LOC100577351	uncharacterized LOC100577351	100577351		7.98412	8.09884	7.88014		7.9608	7.80149	7.96547		8.1443	7.89976	7.73729		7.97261	8.00233	7.91373
LOC100577358	dynein assembly factor 3	100577358		8.03886	8.02661	8.1387		7.80121	7.86007	7.71949		8.06924	8.1762	7.9559		8.14687	7.88627	8.0268
LOC100577359	uncharacterized LOC100577359	100577359		6.48988	6.24728	6.37638		7.02489	7.75253	7.37345		6.51033	6.48557	7.3198		6.74425	7.1585	7.67332
LOC100577360	uncharacterized LOC100577360	100577360		3.46464	3.39188	3.40559		3.37037	3.35973	3.35895		3.41543	3.38743	3.45014		3.4299	3.44325	3.43776
LOC100577362	uncharacterized LOC100577362	100577362		1.27197	1.2706	1.27334		1.28752	1.27533	1.28325		1.26551	1.27068	1.27925		1.32135	1.27374	1.28907
LOC100577363	uncharacterized LOC100577363	100577363		8.08071	8.25532	8.15635		7.79186	7.76536	7.71954		7.83798	8.16472	8.28704		8.40582	8.30891	7.93434
LOC100577364	FERM	100577364		13.9438	14.1034	14.0944		14.1418	14.0645	14.2676		14.0502	14.3676	14.1892		14.2088	14.3043	14.1484
LOC100577365	homeobox protein invected	100577365		4.1414	4.16997	4.17914		4.09141	4.07975	4.16533		4.12289	4.2798	4.17996		4.17474	4.26708	4.21428
LOC100577367	uncharacterized LOC100577367	100577367		11.3857	11.4304	11.4785		11.5618	11.5422	11.5124		11.3733	11.4382	11.2658		11.452	11.451	11.3974
LOC100577369	HEAT repeat-containing protein 6	100577369		11.1196	11.0258	11.0751		11.2018	11.1529	11.1797		11.098	11.1405	11.0432		11.0458	10.9074	11.0152
LOC100577373	uncharacterized LOC100577373	100577373		1.44803	1.45177	1.45664		1.47068	1.44274	1.44262		1.45785	1.44669	1.44869		1.49206	1.4423	1.4417
LOC100577376	voltage-dependent calcium channel subunit	100577376		12.0664	12.1491	12.1522		12.1369	12.034	11.936		11.5952	11.9839	11.95		12.2307	11.7242	12.1734
LOC100577377	uncharacterized LOC100577377	100577377		0	0	0		0	0	0		0	0	0		0	0	0
LOC100577378	galactokinase	100577378		8.94112	8.92473	8.90997		8.92956	9.06321	8.94343		8.95481	8.94018	8.96181		9.02309	9.0546	8.9976
LOC100577381	uncharacterized LOC100577381	100577381		-0.182862	-0.182983	-0.182741		-0.182745	-0.182564	-0.182602		-0.182949	-0.182976	-0.17615		-0.165889	-0.182706	-0.182897
LOC100577382	targeting protein for Xklp2 homolog	100577382		5.36363	5.3057	5.25828		5.21439	5.21542	5.38272		5.241	5.25861	5.24723		5.18731	5.42013	5.29079
LOC100577384	uncharacterized LOC100577384	100577384		0	0	0		0	0	0		0	0	0		0	0	0
LOC100577385	facilitated trehalose transporter Tret1	100577385		0	0	0		0	0	0		0	0	0		0	0	0
LOC100577386	ankyrin repeat and LEM domain-containing protein	100577386		9.21162	9.07281	9.12237		9.23711	9.16837	9.196		9.23295	9.0242	8.9703		9.04717	9.06544	9.12736
LOC100577387	uncharacterized LOC100577387	100577387		4.31121	4.31152	4.38559		4.45229	4.28786	4.4248		4.43328	4.27122	4.30515		4.49813	4.50971	4.28374
LOC100577393	epidermal growth factor receptor-like	100577393		10.1588	10.4588	10.3947		10.1756	10.1046	10.2043		10.3815	10.4492	10.4074		10.7195	10.5718	10.1778
LOC100577394	uncharacterized LOC100577394	100577394		9.36738	9.26328	9.26921		9.37372	9.27393	9.40656		9.15458	9.23525	9.1223		9.23289	9.40817	9.25884
LOC100577396	uncharacterized LOC100577396	100577396		5.0909	5.04007	5.12645		4.90462	4.98954	5.12754		5.05169	5.09231	5.0948		5.00109	5.13235	4.95937
LOC100577397	trichohyalin	100577397		10.908	10.9664	11.0542		11.0458	10.9656	10.9687		10.8153	11.0264	10.9799		11.0314	10.9864	11.0574
LOC100577398	uncharacterized LOC100577398	100577398		2.85334	2.78035	2.77632		2.72641	2.75399	2.736		2.73034	2.72462	2.74604		2.75371	2.78578	2.76615
LOC100577401	putative uncharacterized protein DDB_G0282133	100577401		11.3056	11.3346	11.2725		11.37	11.3686	11.4507		11.4344	11.3178	11.3682		11.2532	11.2019	11.3067
LOC100577406	uncharacterized LOC100577406	100577406		5.9995	6.03698	6.09132		5.84601	5.89739	5.97625		6.0633	6.02978	6.06186		6.13422	6.08698	6.08846
LOC100577407	uncharacterized LOC100577407	100577407		9.51299	9.66548	9.62616		9.65727	10.0874	9.53014		9.48164	10.0172	9.8608		9.46466	9.60854	9.97268
LOC100577408	leukocyte elastase inhibitor	100577408		10.7348	10.9104	10.8884		11.1558	10.7083	11.1828		10.9598	11.103	10.9639		11.0885	11.0512	11.1143
LOC100577409	solute carrier organic anion transporter family	100577409		11.4765	11.717	11.4769		11.5894	11.4312	11.6722		11.4189	11.4474	11.6569		11.6665	11.6488	11.2857
LOC100577410	uncharacterized LOC100577410	100577410		4.62793	4.63737	4.57761		4.62212	4.73218	4.63337		4.64187	4.68669	4.53101		4.6458	4.58923	4.59953
LOC100577418	uncharacterized LOC100577418	100577418		10.1091	10.082	10.1215		9.92966	10.0238	9.9649		10.1308	10.0501	10.0621		10.05	10.0229	9.96
LOC100577422	uncharacterized LOC100577422	100577422		7.48044	7.52115	7.49257		7.7255	7.72654	7.46567		7.5609	7.55388	7.64822		7.56979	7.52056	7.6
LOC100577423	methyltransferase-like protein 4	100577423		9.04124	9.0534	9.15886		8.923	8.93817	8.94221		9.05185	9.01944	9.00052		9.02757	8.85156	9.10121
LOC100577425	uncharacterized LOC100577425	100577425		0	0	0		0	0	0		0	0	0		0	0	0
LOC100577428	uncharacterized LOC100577428	100577428		8.14437	8.33713	8.40802		8.14973	8.33348	8.35383		8.34036	8.45582	8.41353		8.38142	8.25953	8.13871
LOC100577430	uncharacterized LOC100577430	100577430		10.1766	10.1706	9.95236		9.82137	9.82967	9.92061		10.2176	9.91139	10.1678		9.90366	10.0605	10.0731
LOC100577436	sperm flagellar protein 2-like	100577436		5.59075	5.68276	5.38418		5.61996	5.70829	5.50232		5.54728	5.60137	5.57738		5.74976	5.50464	5.53031
LOC100577437	uncharacterized LOC100577437	100577437		0	0	0		0	0	0		0	0	0		0	0	0
LOC100577440	uncharacterized LOC100577440	100577440		5.33829	5.3624	5.44234		5.2618	5.25304	5.24088		5.49515	5.65036	6.05926		5.54518	5.31264	5.37596
LOC100577441	uncharacterized LOC100577441	100577441		0	0	0		0	0	0		0	0	0		0	0	0
LOC100577444	uncharacterized LOC100577444	100577444		0	0	0		0	0	0		0	0	0		0	0	0
LOC100577449	PMS1 protein homolog 1	100577449		9.91983	9.8885	9.96377		10.0087	9.87516	9.7925		9.99337	9.80649	9.72116		9.86845	9.74532	9.9301
LOC100577450	uncharacterized LOC100577450	100577450		9.35226	9.20069	9.18656		9.30686	9.22142	9.47342		9.2256	9.1968	9.24878		9.26181	9.20935	9.32917
LOC100577451	glycolipid transfer protein	100577451		8.59448	8.60122	8.4807		8.48088	8.60625	8.46642		8.60594	8.54874	8.52271		8.54231	8.53546	8.5598
LOC100577452	protein brambleberry	100577452		8.72392	8.74217	8.74302		8.7776	8.60349	8.74917		8.71182	8.56354	8.74677		8.55108	8.66775	8.65539
LOC100577453	RNA-binding protein 25	100577453		2.91131	2.8695	2.88167		2.88844	2.8989	2.8967		2.87119	2.85422	2.91051		2.93799	2.90518	2.90236
LOC100577454	tuftelin	100577454		10.4754	10.4279	10.4046		10.5359	10.505	10.4922		10.3495	10.3476	10.2244		10.3047	10.378	10.2776
LOC100577455	golgin subfamily A member 6-like protein 22	100577455		10.233	10.0983	10.203		9.74396	9.81498	9.83636		9.90381	10.0413	9.87051		9.89394	9.98705	9.98653
LOC100577456	fibrillin-2	100577456		9.8594	10.2731	10.4095		9.31458	9.55529	9.80293		10.4539	10.7958	10.8036		10.9632	10.854	10.881
LOC100577464	uncharacterized LOC100577464	100577464		2.72258	2.7297	2.77816		2.68737	2.6814	2.68111		2.68959	2.83432	2.69317		2.73019	2.71073	2.68489
LOC100577466	uncharacterized LOC100577466	100577466		9.17831	9.04397	9.12753		9.12124	9.20928	9.20125		9.26803	9.04657	9.24243		9.17015	9.09894	9.13977
LOC100577472	insulin gene enhancer protein ISL-1	100577472		9.16017	9.26264	9.33735		9.45288	9.25767	9.28488		9.17083	9.2736	9.31106		9.28779	9.18297	9.16212
LOC100577474	uncharacterized LOC100577474	100577474		0	0	0		0	0	0		0	0	0		0	0	0
LOC100577476	uncharacterized LOC100577476	100577476		0	0	0		0	0	0		0	0	0		0	0	0
LOC100577481	protein arginine N-methyltransferase 9	100577481		10.236	10.1645	10.1936		10.089	9.93504	9.90477		9.9855	10.0773	9.86297		10.1593	10.0299	10.0527
LOC100577487	uncharacterized LOC100577487	100577487		0	0	0		0	0	0		0	0	0		0	0	0
LOC100577488	uncharacterized LOC100577488	100577488		-1.96546	-1.96571	-1.96279		-1.96525	-1.96497	-1.96503		-1.96563	-1.96569	-1.9629		-1.96556	-1.96518	-1.96552
LOC100577489	uncharacterized LOC100577489	100577489		-0.203008	-0.187805	-0.195691		-0.202893	-0.202714	-0.202752		-0.17633	-0.20312	-0.202952		-0.186055	-0.202853	-0.19717
LOC100577491	survival motor neuron protein	100577491		8.90612	8.85481	8.77312		8.62534	8.62149	8.681		8.83698	8.72564	8.73974		8.62482	8.75556	8.78602
LOC100577492	uncharacterized LOC100577492	100577492		9.87173	10.0572	10.0205		9.90509	9.75011	10.0921		9.86889	10.0717	10.0326		10.1567	10.024	9.79756
LOC100577493	transmembrane and TPR repeat-containing protein	100577493		9.92091	9.77137	9.97847		9.83004	9.91771	9.81223		9.79741	9.89693	9.7935		9.90219	9.8865	9.8033
LOC100577496	glutamate receptor 3	100577496		6.27558	6.20813	6.46843		6.26968	6.42129	6.27348		6.35826	6.43004	6.26435		6.60065	6.39719	6.4051
LOC100577497	calponin homology domain-containing protein	100577497		7.69812	7.67261	7.70805		7.69256	7.57172	7.52298		7.48981	7.62674	7.52329		7.75281	7.75082	7.58295
LOC100577498	actin cytoskeleton-regulatory complex protein	100577498		11.5692	11.5648	11.8414		11.7414	11.645	11.6866		11.5507	11.7844	11.5735		11.7999	11.516	11.6239
LOC100577499	interaptin	100577499		5.48971	5.40794	5.3389		5.49382	5.40364	5.39511		5.60551	5.38932	5.49746		5.29233	5.47414	5.38295
LOC100577501	nuclear pore membrane glycoprotein 210	100577501		10.542	10.6143	10.6143		10.5552	10.3729	10.4796		10.3703	10.586	10.4841		10.3695	10.401	10.5324
LOC100577504	uncharacterized LOC100577504	100577504		11.596	11.4627	11.5056		10.8529	11.2472	11.0844		11.3398	11.5254	12.1981		11.704	11.5612	11.3804
LOC100577506	uncharacterized LOC100577506	100577506		9.0773	9.02775	8.97041		9.0118	9.09289	9.00525		9.07569	8.91448	8.97534		8.95463	8.92861	8.94321
LOC100577507	uncharacterized LOC100577507	100577507		0	0	0		0	0	0		0	0	0		0	0	0
LOC100577510	uncharacterized LOC100577510	100577510		-2.20555	-2.20568	-2.20543		-2.20543	-2.20529	-2.20532		-2.20564	-2.20567	-2.20549		-2.2056	-2.2054	-2.20558
LOC100577513	uncharacterized LOC100577513	100577513		5.35884	5.40868	5.58702		5.3686	5.40078	5.44481		5.3379	5.32066	5.50294		5.4313	5.4504	5.35865
LOC100577515	uncharacterized LOC100577515	100577515		10.9322	10.8252	10.8663		10.8955	10.9324	10.9965		10.9064	11.0137	10.7993		11.0118	10.935	10.851
LOC100577516	venom acid phosphatase Acph-1	100577516		4.88703	4.97358	4.98447		5.02395	5.02198	5.0261		4.93916	4.89908	4.91576		4.94851	4.91624	4.86384
LOC100577517	uncharacterized LOC100577517	100577517		13.4884	13.6175	13.6001		13.5796	13.47	13.5712		13.367	13.6585	13.472		13.5526	13.4469	13.4675
LOC100577519	alpha-(1	100577519		8.09953	8.04165	8.05412		8.143	8.13648	8.13558		8.04089	7.98973	7.9769		7.92364	8.01128	7.91212
LOC100577520	uncharacterized protein C19orf47 homolog	100577520		9.13647	9.17522	9.16421		9.47307	9.33202	9.34999		9.18946	9.23985	9.17722		9.11177	9.06833	9.24161
LOC100577521	uncharacterized LOC100577521	100577521		3.27037	3.25925	3.28142		3.29438	3.27282	3.25408		3.22508	3.28936	3.23691		3.33845	3.23391	3.28931
LOC100577522	uncharacterized LOC100577522	100577522		9.6352	10.0406	9.6654		9.53526	9.41	9.9156		10.134	10.0897	9.66947		9.7851	9.87228	9.83756
LOC100577525	synergin gamma	100577525		9.38659	9.50614	9.39		9.44414	9.39958	9.51057		9.41236	9.29081	9.39379		9.42367	9.35057	9.32785
LOC100577527	uncharacterized LOC100577527	100577527		0	0	0		0	0	0		0	0	0		0	0	0
LOC100577530	uncharacterized LOC100577530	100577530		11.1389	11.246	11.1865		11.3804	11.2529	11.1874		11.1627	11.3299	11.3861		11.3474	11.3894	11.2432
LOC100577533	mitochondrial RNA pseudouridine synthase rpusd4	100577533		8.79885	8.70129	8.88042		8.74334	8.72959	8.71327		8.77632	8.64457	8.81801		8.63954	8.66697	8.76807
LOC100577537	uncharacterized LOC100577537	100577537		3.03962	3.02282	3.02412		3.01664	3.05508	3.01929		3.02956	3.07962	3.05578		3.07061	3.01738	3.07815
LOC100577538	uncharacterized LOC100577538	100577538		8.65973	8.82812	9.16056		8.82774	8.60539	8.80563		8.97456	8.9002	8.82789		8.94205	8.78693	8.74559
LOC100577539	uncharacterized LOC100577539	100577539		7.47788	7.43024	7.36733		7.58363	7.6347	7.76852		7.66569	7.38989	7.48728		7.47361	7.81881	7.44007
LOC100577541	uncharacterized LOC100577541	100577541		5.38739	5.52887	5.29023		5.2049	5.47816	5.32349		5.37051	5.40325	5.28592		5.43531	5.33642	5.28253
LOC100577542	uncharacterized LOC100577542	100577542		8.03582	7.91425	8.08045		7.96846	7.88059	7.89662		7.81963	7.8085	7.86173		7.96138	8.08188	7.87074
LOC100577543	fez family zinc finger protein 1	100577543		4.90949	4.82065	4.81807		4.88533	4.69555	4.69134		4.7593	4.85224	4.69445		4.91398	4.71559	4.69825
LOC100577544	uncharacterized LOC100577544	100577544		3.73588	3.6593	3.62541		3.65257	3.61108	3.65809		3.62802	3.72972	3.65943		3.63643	3.61297	3.6767
LOC100577546	C1GALT1-specific chaperone 1-like protein	100577546		10.1163	10.1297	10.0327		9.92825	9.97697	10.0457		10.1024	10.1674	9.90144		9.9809	9.92498	10.0042
LOC100577548	tubulin beta chain	100577548		7.85837	7.8917	7.8713		7.82596	8.09424	8.06758		7.87224	7.96125	7.92506		8.08636	7.91433	7.81093
LOC100577551	eukaryotic translation initiation factor 5B	100577551		9.82834	9.87323	9.75413		9.87485	10.052	9.84682		9.72446	9.98048	9.7781		9.83501	9.95176	9.7901
LOC100577552	trithorax group protein osa	100577552		11.3038	11.3527	11.383		11.4977	11.3489	11.5239		11.1834	11.4212	11.2543		11.1871	11.2968	11.3765
LOC100577553	protein ARV1	100577553		8.62225	8.6486	8.6057		8.23474	8.37898	8.30199		8.71376	8.35891	8.47722		8.61993	8.53386	8.4605
LOC100577559	uncharacterized LOC100577559	100577559		8.32757	7.57679	8.0491		8.14845	7.86877	7.30121		7.81427	7.73277	7.54071		7.54206	7.57596	7.98716
LOC100577561	uncharacterized LOC100577561	100577561		9.71758	9.81563	9.77477		9.8589	9.85969	9.73749		9.6306	9.74181	9.58999		9.78356	9.68243	9.65241
LOC100577562	probable LIM domain-containing	100577562		6.29533	6.4571	6.57631		6.6456	6.63053	6.57744		6.36195	6.49141	6.38756		6.5291	6.30868	6.60571
LOC100577565	uncharacterized LOC100577565	100577565		0	0	0		0	0	0		0	0	0		0	0	0
LOC100577569	uncharacterized LOC100577569	100577569		7.00896	7.23867	6.99757		7.12381	7.09569	7.28846		7.03263	7.22157	7.03527		7.48994	7.09835	7.13813
LOC100577571	uncharacterized LOC100577571	100577571		3.27689	3.21175	3.2315		3.26538	3.22516	3.24785		3.23478	3.21726	3.2657		3.25395	3.28312	3.22207
LOC100577573	uncharacterized LOC100577573	100577573		5.66079	5.50696	5.61403		5.5477	5.53782	5.42833		5.70306	5.55865	5.57461		5.52849	5.64316	5.54945
LOC100577574	leucine-rich repeat-containing protein 4C	100577574		11.7141	11.5712	11.6747		11.7053	11.7095	11.6094		11.6402	11.5703	11.5943		11.6161	11.7876	11.5407
LOC100577575	28S ribosomal protein S15	100577575		9.81743	9.73748	9.77527		9.65702	9.81897	9.75954		9.89151	9.82063	9.86815		9.85822	9.81504	9.85105
LOC100577576	protein obstructor-E	100577576		7.036	6.88385	7.06051		6.94678	6.9382	6.75854		6.96907	7.09754	7.21426		7.06861	7.03182	7.02805
LOC100577577	peritrophin-1	100577577		-2.20551	-2.20562	-2.20542		-2.20542	-2.2053	-2.20532		-2.20559	-2.20561	-2.20547		-2.20449	-2.20539	-2.20448
LOC100577578	uncharacterized LOC100577578	100577578		0	0	0		0	0	0		0	0	0		0	0	0
LOC100577579	pleckstrin homology domain-containing family J	100577579		8.64142	8.60984	8.68663		8.72502	8.73025	8.80135		8.6844	8.60728	8.57344		8.59113	8.51444	8.59193
LOC100577580	ADP-ribosylation factor-like protein 13B	100577580		9.23481	9.2038	9.26373		9.33542	9.12573	9.18537		9.31563	9.25523	9.12488		9.16538	9.19947	9.31105
LOC100577582	putative mannose 6-phosphate receptor-like	100577582		10.2347	10.1569	10.3075		10.1162	10.1667	10.0795		10.3428	10.1178	10.4327		10.3447	10.2358	10.3081
LOC100577584	putative uncharacterized protein DDB_G0282133	100577584		0	0	0		0	0	0		0	0	0		0	0	0
LOC100577585	uncharacterized LOC100577585	100577585		5.29439	5.10445	5.05666		5.04931	5.19624	5.08888		5.11045	5.14552	5.12086		5.17175	5.16507	5.08123
LOC100577587	cytospin-A	100577587		12.136	12.2036	12.2222		12.1601	12.2316	12.251		12.2211	12.2707	12.2934		12.4397	12.232	12.223
LOC100577590	odorant receptor 20	100577590		7.10375	7.22683	7.28583		7.07156	6.97877	7.10114		7.25277	6.99892	6.96752		7.1092	6.94036	6.9274
LOC100577594	uncharacterized LOC100577594	100577594		9.49086	9.43922	9.40964		9.29147	9.30211	9.31851		9.43468	9.30005	9.41492		9.32977	9.35951	9.38384
LOC100577596	uncharacterized LOC100577596	100577596		2.24055	2.2023	2.24815		2.20561	2.20813	2.19912		2.30074	2.21284	2.25681		2.19744	2.2575	2.23265
LOC100577598	leucine-rich repeat extensin-like protein 3	100577598		7.70941	7.8001	7.72754		7.64382	7.56264	7.92522		7.62655	7.80569	7.87737		7.75372	7.76736	7.75325
LOC100577600	uncharacterized LOC100577600	100577600		11.1155	11.2378	11.1723		11.2695	11.5075	11.6287		11.321	11.3892	11.4012		11.4639	11.361	11.4298
LOC100577602	uncharacterized LOC100577602	100577602		10.4807	10.4388	10.3775		10.5599	10.4438	10.4216		10.3504	10.5259	10.3222		10.3668	10.1918	10.333
LOC100577603	POU domain protein CF1A	100577603		11.5028	11.4109	11.4613		10.7994	10.787	10.8255		11.4679	11.4592	12.199		11.4396	11.3978	11.176
LOC100577605	uncharacterized LOC100577605	100577605		0	0	0		0	0	0		0	0	0		0	0	0
LOC100577606	uncharacterized LOC100577606	100577606		9.21796	8.97554	8.95451		9.28941	9.4193	9.12244		9.01945	9.01433	9.00167		9.34812	9.26419	9.2124
LOC100577607	dehydrogenase/reductase SDR family member 4	100577607		7.46149	7.47712	7.52236		7.27209	7.52261	7.51656		7.74867	7.59231	8.5405		7.61967	7.78593	7.36342
LOC100577610	trafficking protein particle complex subunit 5	100577610		11.0883	11.0571	11.0688		10.9967	10.9638	10.9976		11.082	11.0321	10.9696		10.8578	10.9371	10.9535
LOC100577614	uncharacterized LOC100577614	100577614		0.8644	0.869313	0.87188		0.864643	0.865021	0.864941		0.864219	0.87973	0.903779		0.886988	0.864726	0.899082
LOC100577620	uncharacterized LOC100577620	100577620		7.02289	7.02126	7.01384		6.8409	6.74695	6.81038		6.67511	6.89409	6.88069		7.04473	6.75166	7.09681
LOC100577623	putative uncharacterized protein DDB_G0282133	100577623		13.295	13.2611	13.1183		13.1154	13.0907	13.0193		13.1256	13.141	13.151		13.1865	13.2944	13.1429
LOC100577629	uncharacterized LOC100577629	100577629		8.64552	8.61483	8.48117		8.51562	8.66305	8.51904		8.59639	8.61323	8.74184		8.40621	8.4354	8.48858
LOC100577632	phosphopantothenoylcysteine decarboxylase	100577632		8.12766	8.16084	8.13416		8.28463	8.27483	8.35293		8.10586	8.18638	8.20319		8.21334	8.0513	8.36519
LOC100577634	odorant receptor 17	100577634		3.51822	3.64702	3.54541		3.57944	3.56634	3.57134		3.60762	3.55398	3.58535		3.53282	3.54794	3.54576
LOC100577635	uncharacterized LOC100577635	100577635		10.5613	10.7295	10.751		10.7317	10.8895	10.826		10.6518	10.8996	10.7304		10.8674	10.689	10.7455
LOC100577636	zwei Ig domain protein zig-8	100577636		9.94503	10.1366	10.1305		10.2031	10.2067	10.1977		10.1134	10.2409	10.1561		10.2231	10.3359	10.2712
LOC100577638	uncharacterized LOC100577638	100577638		11.7766	11.667	11.8434		11.8775	11.9405	11.8411		11.826	11.7223	11.9066		11.6963	11.799	11.8215
LOC100577640	ATP-dependent DNA helicase Q5	100577640		7.94741	8.15368	7.82594		7.93913	7.77464	7.75783		8.02999	7.7986	8.13649		7.84799	7.93226	7.80493
LOC100577641	protein snakeskin	100577641		0	0	0		0	0	0		0	0	0		0	0	0
LOC100577644	uncharacterized LOC100577644	100577644		9.14151	9.16671	8.93225		8.8633	8.94907	8.85519		9.15781	8.82282	9.05185		8.97343	9.08694	8.93032
LOC100577646	uncharacterized LOC100577646	100577646		7.20194	7.40361	7.33357		6.99115	6.8773	6.95658		7.36222	7.47616	7.69424		7.58923	7.43719	7.5607
LOC100577648	uncharacterized LOC100577648	100577648		9.75475	9.73109	9.66729		9.75699	9.82108	9.8013		9.8254	9.71264	9.74973		9.73983	9.77941	9.66065
LOC100577649	kinesin-like protein Klp61F	100577649		10.1146	10.0352	9.98244		9.88064	10.0314	10.1393		10.0281	9.9302	9.78319		9.8008	9.87937	9.96715
LOC100577651	three prime repair exonuclease 2	100577651		10.1519	9.93696	9.97291		10.0489	10.0949	10.1824		10.0203	9.94423	9.84799		9.88751	9.93289	10.0127
LOC100577654	uncharacterized LOC100577654	100577654		-2.32567	-2.32575	-2.32559		-2.32559	-2.32464	-2.32552		-2.32573	-2.32575	-2.32563		-2.3257	-2.32557	-2.32569
LOC100577655	uncharacterized LOC100577655	100577655		6.12925	6.18775	6.22797		6.17819	6.17587	6.33753		6.2014	6.1746	6.12738		6.17996	6.17549	6.17071
LOC100577656	uncharacterized LOC100577656	100577656		8.36681	8.08964	8.21921		8.40279	8.22634	8.26623		8.21415	8.14008	8.13859		8.22521	8.1886	8.14708
LOC100577661	uncharacterized LOC100577661	100577661		10.3037	10.3268	10.1831		10.1559	10.2926	10.1946		10.2605	10.279	10.2422		10.3923	10.2393	10.3143
LOC100577667	WAS/WASL-interacting protein family member 3	100577667		4.93348	4.88993	4.91999		4.90679	4.95293	4.85005		4.90857	4.9399	4.98121		4.97833	4.9945	4.94301
LOC100577669	uncharacterized LOC100577669	100577669		0	0	0		0	0	0		0	0	0		0	0	0
LOC100577670	uncharacterized LOC100577670	100577670		8.05891	7.93888	8.06571		8.04082	8.09297	8.04886		8.0978	8.38802	8.26133		8.12568	8.23372	8.07894
LOC100577671	odorant receptor 16	100577671		0	0	0		0	0	0		0	0	0		0	0	0
LOC100577672	probable serine/threonine-protein kinase	100577672		10.1648	10.1338	10.0865		10.192	10.1809	10.081		10.1256	10.0738	9.90133		10.0599	10.0729	10.0795
LOC100577673	mitochondrial ribonuclease P protein 1 homolog	100577673		10.4947	10.3845	10.5252		10.1443	10.338	10.1426		10.3909	10.2156	10.4317		10.3318	10.2775	10.1488
LOC100577675	trifunctional purine biosynthetic protein	100577675		9.87952	9.90269	10.0126		9.71478	9.72639	9.7512		10.1926	9.87875	9.994		9.94219	9.79986	9.92425
LOC100577676	E3 ubiquitin-protein ligase TRAIP	100577676		8.10385	7.7935	7.81345		8.09441	7.94277	7.99953		7.8486	7.97999	7.67447		7.88071	7.64109	7.83239
LOC100577678	putative uncharacterized protein DDB_G0286901	100577678		5.72302	5.85912	5.87117		6.04437	6.08605	5.91233		5.92575	5.80818	5.98761		5.90575	5.84636	5.82663
LOC100577679	origin recognition complex subunit 2	100577679		8.17301	8.15838	8.14316		8.26746	8.16715	8.34972		8.14978	8.08613	8.06514		7.9286	7.93342	8.01678
LOC100577680	uncharacterized LOC100577680	100577680		7.68903	7.86578	7.9284		7.90031	7.89978	8.07963		7.77106	7.80759	7.74809		7.94052	7.71999	7.68433
LOC100577681	protein asteroid	100577681		9.19128	9.22955	9.23089		9.24166	9.18677	9.23303		9.33879	9.23649	9.18052		9.16846	9.20272	9.19068
LOC100577682	uncharacterized LOC100577682	100577682		0	0	0		0	0	0		0	0	0		0	0	0
LOC100577683	uncharacterized LOC100577683	100577683		-0.277541	-0.290851	-0.288574		-0.295765	-0.286912	-0.295633		-0.295952	-0.270364	-0.29582		-0.295922	-0.288241	-0.295904
LOC100577687	nucleoporin-like protein 2	100577687		10.6922	10.5641	10.5921		10.696	10.7513	10.6882		10.4816	10.5544	10.3522		10.5676	10.6467	10.5469
LOC100577689	uncharacterized LOC100577689	100577689		9.17372	8.95875	9.01503		9.07251	8.82393	9.02405		9.02001	8.92616	8.7789		8.99516	8.96253	8.881
LOC100577690	fas-associated death domain protein	100577690		7.52752	7.37026	7.25726		7.35825	7.45636	7.53442		7.52154	7.30033	7.31531		7.31379	7.32672	7.3149
LOC100577692	transcription factor btd	100577692		9.75443	9.78968	9.82676		9.68857	9.87103	9.76038		9.59306	10.1281	9.97964		9.80184	9.59999	9.9551
LOC100577693	uncharacterized LOC100577693	100577693		8.13685	7.98068	8.34888		7.80861	7.8882	7.92447		8.71207	8.36827	9.30163		8.43045	8.28071	8.42755
LOC100577694	neuropeptide-like 1	100577694		9.90204	9.79953	9.77936		9.64671	9.6388	9.58311		9.68375	10.039	9.75937		9.96552	9.80754	9.97282
LOC100577695	uncharacterized LOC100577695	100577695		-2.32565	-2.32572	-2.32559		-2.32559	-2.32551	-2.32552		-2.3257	-2.32572	-2.32562		-2.32568	-2.32557	-2.32567
LOC100577696	fez family zinc finger protein erm-like	100577696		9.92415	9.91538	9.95119		10.0518	10.1293	10.1883		9.80634	10.004	9.8263		10.1701	9.94212	9.96248
LOC100577697	uncharacterized LOC100577697	100577697		10.0542	10.1703	10.0605		10.2664	10.0862	10.2392		10.1078	10.4219	10.2927		10.2951	10.3018	10.2096
LOC100577698	uncharacterized LOC100577698	100577698		-0.693081	-0.693169	-0.692992		-0.692995	-0.692534	-0.692719		-0.693145	-0.672107	-0.693039		-0.69312	-0.692966	-0.687104
LOC100577699	5-formyltetrahydrofolate cyclo-ligase	100577699		0	0	0		0	0	0		0	0	0		0	0	0
LOC100577702	39S ribosomal protein L11	100577702		9.04205	9.11465	9.13077		8.90106	8.97491	8.87263		9.18183	8.99373	9.05968		9.03059	9.06315	9.05738
LOC100577704	uncharacterized LOC100577704	100577704		2.63252	2.67757	2.66226		2.63337	2.63468	2.68416		2.66447	2.6578	2.74087		2.64942	2.65629	2.63823
LOC100577707	arginine/serine-rich coiled-coil protein 2	100577707		13.636	13.5517	13.573		13.5882	13.6517	13.5735		13.6211	13.6229	13.5611		13.6137	13.5815	13.6599
LOC100577711	uncharacterized LOC100577711	100577711		8.2755	8.34672	8.19513		8.4193	8.34073	8.08688		8.18557	8.10585	8.2532		8.13641	8.46358	8.1628
LOC100577712	uncharacterized LOC100577712	100577712		4.66543	4.66986	4.70339		4.54485	4.55401	4.54293		4.55232	4.6052	4.63868		4.84572	4.64753	4.66385
LOC100577715	odorant receptor 15	100577715		5.38096	5.40943	5.33877		5.37223	5.33621	5.45177		5.34946	5.3605	5.38558		5.48807	5.33595	5.34024
LOC100577717	uncharacterized LOC100577717	100577717		7.19227	7.44711	7.27708		7.0021	7.18951	7.35941		7.081	7.19058	7.30201		7.44691	7.24314	7.28955
LOC100577719	uncharacterized LOC100577719	100577719		8.54279	8.6949	8.74183		8.78175	8.84703	8.61904		8.67977	8.6826	8.8452		8.72563	8.71999	8.6454
LOC100577721	uncharacterized LOC100577721	100577721		5.77302	5.67428	5.7448		5.82221	5.82961	5.71511		5.76759	5.82579	5.74782		5.81216	5.7795	5.82581
LOC100577722	spindle and kinetochore-associated protein 1	100577722		7.07409	7.06814	7.01086		6.98882	6.95056	7.01502		7.03772	6.93637	6.95422		6.9868	6.89995	6.92072
LOC100577723	uncharacterized LOC100577723	100577723		0	0	0		0	0	0		0	0	0		0	0	0
LOC100577724	ELMO domain-containing protein 2	100577724		0	0	0		0	0	0		0	0	0		0	0	0
LOC100577725	probable chitinase 10	100577725		7.60557	6.88444	8.00497		6.88449	6.97769	6.88349		7.05374	7.51139	8.22641		7.80012	7.25756	7.90078
LOC100577727	protein MANBAL	100577727		9.66323	9.60949	9.6294		9.71504	9.78629	9.63566		9.75667	9.70136	9.59928		9.71897	9.7621	9.67816
LOC100577731	uncharacterized LOC100577731	100577731		0	0	0		0	0	0		0	0	0		0	0	0
LOC100577735	peptidyl-prolyl cis-trans isomerase sig-7-like	100577735		11.2119	11.3054	11.2491		11.2546	11.2989	11.2795		11.2315	11.2688	11.2666		11.2441	11.1547	11.278
LOC100577737	uncharacterized LOC100577737	100577737		7.12945	6.95779	6.94872		6.94601	6.75946	7.05509		6.911	6.93212	6.82508		7.06078	7.05973	6.88983
LOC100577739	telomere-associated protein RIF1-like	100577739		10.7989	10.8826	10.7566		10.9514	10.922	11.043		10.8809	10.8868	10.8986		10.7868	10.9118	10.8231
LOC100577742	uncharacterized LOC100577742	100577742		9.01765	9.14329	9.02824		9.24194	9.11906	9.15585		9.07771	9.11995	9.14809		9.11963	9.18073	9.07998
LOC100577743	uncharacterized LOC100577743	100577743		8.1892	8.17321	8.22182		8.27707	8.52176	7.80237		8.07295	8.16766	8.23417		8.16536	8.22727	8.23033
LOC100577744	uncharacterized LOC100577744	100577744		0	0	0		0	0	0		0	0	0		0	0	0
LOC100577746	polyadenylate-binding protein-interacting	100577746		11.3016	11.278	11.2796		11.316	11.3734	11.2992		11.3078	11.3022	11.202		11.2527	11.3178	11.3374
LOC100577748	uncharacterized LOC100577748	100577748		6.10615	6.32082	6.14852		5.7114	5.67277	5.7906		6.12724	5.96841	5.99311		6.05946	6.03218	5.9857
LOC100577749	uncharacterized LOC100577749	100577749		6.71225	6.46703	6.53295		6.8819	6.80369	7.14716		6.60054	6.70342	6.55525		7.10987	6.73392	6.66743
LOC100577751	LIM/homeobox protein Lhx5	100577751		9.23917	9.26785	9.38581		9.41737	9.40218	9.401		9.22424	9.31105	9.30637		9.50661	9.42936	9.38987
LOC100577752	F-box only protein 43-like	100577752		7.9997	7.91061	7.98886		8.13741	8.07106	8.2569		7.94936	7.99687	7.89821		7.88211	8.03479	7.78741
LOC100577753	uncharacterized LOC100577753	100577753		11.1887	11.171	11.0287		10.8445	10.8481	10.8634		11.3516	11.0368	11.2406		10.9896	10.9542	10.9879
LOC100577754	uncharacterized LOC100577754	100577754		0	0	0		0	0	0		0	0	0		0	0	0
LOC100577755	odorant receptor 30a	100577755		0.697965	0.697739	0.726886		0.705413	0.715994	0.706904		0.708728	0.697751	0.698071		0.764432	0.713331	0.6979
LOC100577756	zinc finger protein 678	100577756		9.28124	9.26686	9.2303		9.35731	9.35487	9.40123		9.33258	9.21966	8.9925		9.19399	9.13645	9.22914
LOC100577758	G-protein coupled receptor moody	100577758		4.67784	4.65813	4.708		4.69469	4.77145	4.7071		4.7704	4.69183	4.74549		4.74993	4.80013	4.7365
LOC100577759	uncharacterized LOC100577759	100577759		9.73327	9.71783	9.54193		9.34374	9.10097	9.29118		9.85943	9.75994	9.65467		9.88853	9.588	9.86338
LOC100577763	small subunit processome component 20 homolog	100577763		11.3143	11.3563	11.2861		11.293	11.1956	11.1462		11.1559	11.247	11.2565		11.1327	11.1418	11.1009
LOC100577764	ras-related protein Rab-5C	100577764		12.6071	12.6369	12.6082		12.5108	12.5328	12.5645		12.6141	12.6332	12.6307		12.6196	12.6143	12.6729
LOC100577766	uncharacterized LOC100577766	100577766		9.00596	9.15112	8.94913		9.04497	9.01723	9.26432		9.08721	9.09491	9.00505		8.84826	9.02646	9.00619
LOC100577767	uncharacterized LOC100577767	100577767		1.51868	1.49358	1.53717		1.5016	1.49495	1.51169		1.52082	1.52978	1.50089		1.5167	1.52445	1.51158
LOC100577769	uncharacterized LOC100577769	100577769		11.5268	11.6906	11.6185		11.9044	11.9242	12.0742		11.5929	11.7701	11.7749		11.5505	11.7932	11.7871
LOC100577771	uncharacterized LOC100577771	100577771		10.8175	10.8894	10.8553		10.6597	10.7381	10.6491		10.7812	10.859	10.8579		10.9233	10.7626	10.826
LOC100577772	uncharacterized LOC100577772	100577772		9.38275	9.71683	9.91324		9.49406	9.15956	9.79523		9.59714	9.65567	9.77332		9.55694	9.62521	9.33816
LOC100577773	uncharacterized LOC100577773	100577773		0.172863	0.177865	0.180238		0.173013	0.173246	0.173197		0.183601	0.177932	0.186219		0.189855	0.180585	0.178709
LOC100577777	cysteine-rich venom protein 1	100577777		0	0	0		0	0	0		0	0	0		0	0	0
LOC100577778	fibronectin-binding protein PlpA	100577778		9.37802	9.53048	9.54936		9.76391	9.67995	9.74985		9.46459	9.70296	9.60723		9.52806	9.49464	9.4879
LOC100577781	uncharacterized LOC100577781	100577781		0	0	0		0	0	0		0	0	0		0	0	0
LOC100577782	uncharacterized LOC100577782	100577782		0	0	0		0	0	0		0	0	0		0	0	0
LOC100577783	protein Skeletor	100577783		6.78192	6.94912	7.23771		6.92826	6.88164	6.81209		6.78214	6.86864	6.8748		7.05511	6.78059	6.90213
LOC100577784	fanconi-associated nuclease 1	100577784		9.86195	9.74936	9.75564		9.7294	9.76687	9.75787		9.75715	9.65551	9.73739		9.69353	9.66228	9.56607
LOC100577787	odorant receptor 3	100577787		4.82655	4.72073	4.78061		4.71387	4.71164	4.69068		4.75713	4.77821	4.70785		4.78565	4.65478	4.66798
LOC100577788	uncharacterized LOC100577788	100577788		4.10871	4.02928	4.14797		4.22868	4.12052	4.06128		4.02681	4.12178	4.15867		4.12997	4.14165	4.14916
LOC100577789	uncharacterized LOC100577789	100577789		0	0	0		0	0	0		0	0	0		0	0	0
LOC100577795	probable serine/threonine-protein kinase	100577795		6.95443	6.82282	6.9228		6.55634	6.52249	6.52385		6.66155	7.04342	6.98476		6.66727	6.8869	6.82988
LOC100577797	small integral membrane protein 8	100577797		7.43351	7.35847	7.39862		7.40918	7.32254	7.3365		7.61646	7.42638	7.37837		7.41717	7.40919	7.37015
LOC100577798	uncharacterized LOC100577798	100577798		5.34037	5.39044	5.34171		5.2923	5.36631	5.21109		5.39216	5.47286	5.50847		5.56119	5.53118	5.48062
LOC100577801	zinc finger protein ush	100577801		8.69055	9.04409	8.6521		8.46429	8.60669	8.55716		8.70152	8.58231	8.76482		8.80721	8.78355	8.76964
LOC100577803	uncharacterized LOC100577803	100577803		8.39787	8.21118	8.08839		8.22221	8.2527	7.96853		8.3374	8.14888	7.98662		8.20795	7.81272	7.911
LOC100577805	uncharacterized LOC100577805	100577805		5.04045	5.25741	5.02568		5.06411	5.12492	5.00251		5.46243	5.1482	5.71726		5.0937	5.12352	5.09784
LOC100577809	uncharacterized LOC100577809	100577809		7.72376	7.4632	7.50116		7.43914	7.47968	7.48086		7.64102	7.51999	7.5096		7.55187	7.38323	7.4635
LOC100577810	uncharacterized LOC100577810	100577810		3.25759	3.31756	3.28672		3.29981	3.27805	3.29144		3.38039	3.27001	3.22835		3.24252	3.26108	3.23765
LOC100577815	uncharacterized LOC100577815	100577815		4.15318	4.19586	4.18527		4.17796	4.2449	4.23177		4.30069	4.30102	4.35402		4.23846	4.26999	4.22166
LOC100577816	gamma-tubulin complex component 6	100577816		11.6723	11.6387	11.6933		11.8086	11.7135	11.6586		11.585	11.6267	11.5338		11.7056	11.5497	11.5826
LOC100577817	uncharacterized LOC100577817	100577817		2.66002	2.66224	2.69143		2.72525	2.72618	2.72316		2.67416	2.6932	2.70698		2.6587	2.65628	2.69396
LOC100577819	uncharacterized LOC100577819	100577819		0	0	0		0	0	0		0	0	0		0	0	0
LOC100577822	uncharacterized LOC100577822	100577822		0	0	0		0	0	0		0	0	0		0	0	0
LOC100577823	uncharacterized LOC100577823	100577823		7.47588	7.41202	7.32827		7.12941	7.29545	7.14866		7.35603	7.23751	7.41309		7.41481	7.4369	7.44751
LOC100577825	uncharacterized LOC100577825	100577825		6.77791	6.95832	6.73097		6.87236	6.66228	6.56741		6.77719	6.52745	6.73103		6.58277	6.73886	6.55495
LOC100577827	uncharacterized LOC100577827	100577827		6.05745	6.03389	6.43396		5.99837	5.90701	6.05673		5.95517	5.99119	5.97293		6.11761	6.0202	5.80253
LOC100577829	uncharacterized LOC100577829	100577829		9.22595	9.22264	9.25063		9.18289	9.38258	9.16863		9.21706	9.13727	9.26473		9.1411	9.11869	9.24827
LOC100577833	histone H1.2	100577833		11.8313	10.6251	11.3134		10.6636	10.5382	11.2414		10.867	10.104	10.1727		9.66156	10.4043	10.7408
LOC100577836	uncharacterized LOC100577836	100577836		9.02608	8.80069	8.87965		8.67418	8.79968	8.72881		8.88272	8.6616	8.76819		8.59411	8.61237	8.70581
LOC100577839	zinc finger protein 512B	100577839		1.3166	1.33559	1.33227		1.31793	1.31124	1.32789		1.32642	1.34096	1.33699		1.36591	1.32585	1.3162
LOC100577840	origin recognition complex subunit 1	100577840		6.22181	6.06332	6.36991		6.25445	6.20939	6.14222		6.2423	6.19471	6.16191		6.10861	6.21789	6.15915
LOC100577841	carbonic anhydrase 7	100577841		6.31736	6.53784	6.34603		6.5003	6.60936	6.50243		6.48462	6.61549	6.66393		6.48763	6.66514	6.48801
LOC100577844	uncharacterized LOC100577844	100577844		8.86822	8.96064	8.98352		9.24454	9.03319	9.12078		8.9541	8.94678	8.81198		8.75662	8.84192	8.96258
LOC100577845	neprilysin-1	100577845		9.48796	9.50031	9.51065		9.46445	9.33751	9.34282		9.28056	9.49642	9.36248		9.4203	9.43046	9.32061
LOC100577846	uncharacterized protein PFB0765w	100577846		11.9033	11.8259	11.8034		11.8909	11.7791	11.7896		11.7506	11.8031	11.7446		11.8269	11.7749	11.7079
LOC100577847	uncharacterized LOC100577847	100577847		7.54328	7.42354	7.30478		7.21876	7.42337	7.07001		6.79276	7.60583	7.49223		7.29938	7.16062	7.44712
LOC100577848	uncharacterized LOC100577848	100577848		0	0	0		0	0	0		0	0	0		0	0	0
LOC100577849	uncharacterized LOC100577849	100577849		5.28767	5.2527	5.26801		5.2359	5.45235	5.366		5.45649	5.395	5.37691		5.22774	5.21026	5.26779
LOC100577856	probable hydroxyacid-oxoacid transhydrogenase	100577856		9.60524	9.44589	9.60796		9.28168	9.40332	9.46841		9.55671	9.50447	9.8465		9.43442	9.65659	9.57639
LOC100577863	uncharacterized LOC100577863	100577863		0	0	0		0	0	0		0	0	0		0	0	0
LOC100577870	ras-related protein Rab-35	100577870		9.65112	9.63922	9.67723		9.72173	9.72619	9.75684		9.72269	9.6876	9.72984		9.66747	9.79549	9.80919
LOC100577872	uncharacterized LOC100577872	100577872		9.64254	9.76671	9.507		9.63304	9.49255	9.89339		9.62679	9.68868	9.69903		9.6066	9.609	9.74939
LOC100577875	tenascin	100577875		4.77178	4.86354	4.79047		4.71191	4.74881	4.85879		4.79633	4.82424	4.80635		4.87024	4.84142	4.75932
LOC100577876	viral IAP-associated factor homolog	100577876		9.72379	9.85745	9.83932		9.67898	9.67732	9.79123		9.7611	9.70334	9.74172		9.69463	9.84358	9.77544
LOC100577877	zinc finger protein 564	100577877		9.64651	9.65371	9.63794		9.83434	9.63308	9.60916		9.75072	9.6625	9.62147		9.73463	9.75836	9.63418
LOC100577879	carbonic anhydrase-related protein 10	100577879		10.7494	10.9131	10.9213		10.8531	10.8436	10.8752		11.0373	10.9165	10.9792		11.0458	10.9975	10.9167
LOC100577882	uncharacterized LOC100577882	100577882		3.71938	3.65186	3.65916		3.71131	3.84714	3.69751		3.63055	3.6226	3.67082		3.65603	3.67012	3.64741
LOC100577883	cytochrome P450 4aa1-like	100577883		10.2529	8.50854	10.4461		7.79979	7.85413	7.8493		9.62085	9.81272	8.95154		9.42199	9.02413	9.56687
LOC100577885	uncharacterized LOC100577885	100577885		8.99899	8.87663	8.95998		8.78218	8.89371	8.84122		8.89819	8.76782	8.7999		8.69496	8.78285	8.75054
LOC100577886	general transcription factor 3C polypeptide 1	100577886		11.3989	11.3189	11.2716		11.4598	11.2994	11.3867		11.303	11.3145	11.2917		11.2127	11.3056	11.221
LOC100577888	uncharacterized LOC100577888	100577888		1.16851	1.1765	1.1562		1.15619	1.15667	1.15657		1.2703	1.15557	1.2407		1.15573	1.15629	1.16781
LOC100577889	uncharacterized LOC100577889	100577889		1.72954	1.76364	1.73105		1.73819	1.73324	1.76588		1.73936	1.73857	1.76315		1.72887	1.73902	1.74089
LOC100577890	uncharacterized LOC100577890	100577890		6.41327	6.7051	6.46407		6.48568	6.62361	6.50719		6.35968	6.41723	6.33566		6.55113	6.71174	6.5136
LOC100577891	uncharacterized LOC100577891	100577891		0	0	0		0	0	0		0	0	0		0	0	0
LOC100577894	protein PFC0760c	100577894		10.1658	10.2415	10.7445		11.0116	9.81362	11.0145		9.70609	9.84521	10.4377		10.5329	9.82786	9.60402
LOC100577895	uncharacterized LOC100577895	100577895		0.857683	0.870543	0.845631		0.845622	0.863313	0.845914		0.845205	0.875879	0.871797		0.895284	0.853207	0.857026
LOC100577896	heat shock factor 2-binding protein	100577896		0	0	0		0	0	0		0	0	0		0	0	0
LOC100577899	DNA replication complex GINS protein SLD5	100577899		7.85383	7.90331	7.80073		7.77608	7.61372	7.68996		7.98258	7.67728	7.90685		7.69603	7.75676	7.89667
LOC100577901	uncharacterized LOC100577901	100577901		6.10433	6.14046	6.44702		6.01121	6.10107	6.04436		6.06279	6.11034	6.27236		6.17197	6.05923	5.84163
LOC100577903	uncharacterized protein MAL13P1.304	100577903		11.9294	11.892	11.8061		11.9971	11.9493	11.9248		11.8859	11.9316	11.8109		11.8246	11.8527	11.8056
LOC100577905	probable serine/threonine-protein kinase	100577905		12.3454	12.4701	12.434		12.6283	12.6237	12.8142		12.4341	12.6729	12.4756		12.5779	12.532	12.4699
LOC100577908	uncharacterized LOC100577908	100577908		5.96976	6.09714	6.09026		6.26158	5.97097	5.81561		6.18296	6.21782	6.07014		6.1984	6.00478	6.06817
LOC100577909	high mobility group protein I	100577909		11.2553	11.1263	11.1819		11.2648	11.278	11.22		11.1569	11.1054	10.9654		11.1112	11.211	11.2816
LOC100577912	uncharacterized protein C15orf61 homolog	100577912		5.81086	5.83421	5.80262		5.77979	5.80564	5.76195		5.79155	5.79759	5.77809		5.80336	5.78846	5.77808
LOC100577913	protein roadkill	100577913		0	0	0		0	0	0		0	0	0		0	0	0
LOC100577914	uncharacterized LOC100577914	100577914		-0.790699	-0.79698	-0.789583		-0.796823	-0.796179	-0.796352		-0.791501	-0.791747	-0.790178		-0.796936	-0.796797	-0.796923
LOC100577915	mediator of RNA polymerase II transcription	100577915		0	0	0		0	0	0		0	0	0		0	0	0
LOC100577918	uncharacterized LOC100577918	100577918		3.48625	3.45875	3.5449		3.4913	3.4833	3.4476		3.43975	3.49939	3.61001		3.51837	3.44365	3.5836
LOC100577919	probable serine/threonine-protein kinase kinX	100577919		0	0	0		0	0	0		0	0	0		0	0	0
LOC100577920	uncharacterized LOC100577920	100577920		7.97941	7.99278	8.32007		7.741	7.82471	8.08988		8.00002	8.33896	8.3669		7.90776	7.91083	8.08509
LOC100577923	protein LLP homolog	100577923		8.76732	8.75547	8.66326		8.84699	8.87487	8.82439		8.84824	8.75398	8.85133		8.5623	8.81827	8.79088
LOC100577927	polynucleotide 5'-hydroxyl-kinase NOL9	100577927		10.1388	10.1241	10.099		10.2119	10.2951	10.0882		10.0869	10.0694	10.1189		10.0491	10.1874	10.0825
LOC100577929	uncharacterized LOC100577929	100577929		0	0	0		0	0	0		0	0	0		0	0	0
LOC100577931	TELO2-interacting protein 2	100577931		10.9848	10.8865	10.9553		10.8582	10.8357	10.8405		10.8574	10.8413	10.7698		10.869	10.8777	10.8725
LOC100577932	uncharacterized LOC100577932	100577932		8.37374	8.29377	8.40701		8.54943	8.70898	8.56479		8.34074	8.47028	8.4401		8.42493	8.40214	8.42214
LOC100577936	uncharacterized LOC100577936	100577936		7.77473	7.75165	7.71039		7.61833	7.54251	8.22786		7.77903	7.76117	7.7656		7.87932	7.91247	7.76375
LOC100577938	odorant receptor 18	100577938		6.56789	6.61356	6.70335		6.71304	6.61543	6.54246		6.70731	6.58224	6.64118		6.54473	6.46109	6.62035
LOC100577939	probable serine/threonine-protein kinase kinX	100577939		5.05706	5.14167	5.07157		5.05893	5.11987	5.09035		5.03416	5.08349	5.02065		5.03092	4.97564	5.06036
LOC100577941	uncharacterized LOC100577941	100577941		8.92678	8.92737	8.83229		9.03477	9.03616	8.89263		8.93673	8.88473	8.89824		8.97131	8.93628	8.90638
LOC100577942	homeobox protein Nkx-2.5-like	100577942		4.78215	4.73926	5.15251		4.67964	4.67705	4.70107		4.67899	4.78128	4.78223		4.6453	4.99675	5.0054
LOC100577943	scavenger receptor class B member 1	100577943		8.42017	8.66389	8.35939		8.41949	8.20377	8.13013		8.44887	8.54151	8.8671		8.7235	8.52586	8.43334
LOC100577945	furin-like protease 1	100577945		10.7933	11.0285	10.6866		10.8303	10.6557	10.855		10.733	10.9472	10.9247		10.8774	10.583	10.6273
LOC100577949	potassium/sodium hyperpolarization-activated	100577949		9.95363	10.0544	10.0811		9.87829	9.98807	9.94736		10.04	10.0847	9.90308		10.0352	9.97618	9.88194
LOC100577955	odorant receptor 13a	100577955		3.90614	3.75991	3.94742		3.75833	3.72427	3.74976		3.80534	3.85925	3.76151		3.74819	3.8674	3.79038
LOC100577958	putative uncharacterized protein DDB_G0282133	100577958		11.0627	11.1764	11.0949		11.1443	11.1055	11.1098		11.0518	11.1027	10.9524		11.0752	11.0282	10.9354
LOC100577959	uncharacterized LOC100577959	100577959		10.537	10.9896	10.8786		10.9641	10.7764	10.9376		10.9158	11.0839	10.9084		11.0644	10.7757	10.8034
LOC100577963	charged multivesicular body protein 7	100577963		9.64218	9.50116	9.52901		9.51918	9.46521	9.45073		9.53775	9.38031	9.49866		9.50561	9.4692	9.36904
LOC100577966	probable serine/threonine-protein kinase	100577966		7.81022	7.76568	7.54799		7.61219	7.44093	7.53731		7.70426	7.61836	7.64004		7.44689	7.58397	7.48622
LOC100577967	uncharacterized LOC100577967	100577967		9.05017	8.87199	8.98466		9.02288	8.96338	8.97134		8.90677	8.86478	8.79593		9.01774	8.91008	8.83923
LOC100577971	uncharacterized LOC100577971	100577971		8.0121	8.14916	8.31116		8.30907	8.46821	8.36561		8.11035	8.21068	8.11154		8.25547	7.94034	8.069
LOC100577972	uncharacterized LOC100577972	100577972		12.5691	12.4497	12.4611		12.4367	12.3627	12.4928		12.3862	12.398	12.3756		12.2275	12.2818	12.3037
LOC100577974	uncharacterized LOC100577974	100577974		0.62034	0.645593	0.620553		0.66272	0.629588	0.620796		0.631041	0.64589	0.633726		0.64849	0.635591	0.620279
LOC100577976	GSK3-beta interaction protein	100577976		8.10656	8.18359	8.18531		8.15256	8.24763	8.18529		8.32375	8.30104	8.28772		8.26227	8.44458	8.38998
LOC100577977	uncharacterized LOC100577977	100577977		0	0	0		0	0	0		0	0	0		0	0	0
LOC100577978	uncharacterized LOC100577978	100577978		0	0	0		0	0	0		0	0	0		0	0	0
LOC100577980	uncharacterized LOC100577980	100577980		8.12152	8.3438	8.09681		8.04435	8.19779	8.18429		8.18946	8.34335	8.24658		8.47494	8.29549	8.21043
LOC100577981	insulin-like growth factor-binding protein	100577981		3.66461	3.71649	3.68875		3.72757	3.69852	3.72559		3.66219	3.69402	3.66317		3.77292	3.7062	3.70028
LOC100577982	RPII140-upstream gene protein	100577982		10.4579	10.4569	10.6446		10.406	10.5256	10.427		10.6217	10.3954	10.5528		10.5173	10.4986	10.5036
LOC100577986	probable sodium/potassium/calcium exchanger	100577986		11.3252	11.4994	11.5064		11.6264	11.4698	11.687		11.4599	11.6619	11.6203		11.6346	11.5282	11.5832
LOC100577988	uncharacterized protein PFB0145c	100577988		9.76593	9.72532	9.75665		9.95769	9.83138	9.88343		9.72652	9.72203	9.67567		9.68645	9.78565	9.65051
LOC100577992	iron-sulfur cluster co-chaperone protein HscB	100577992		7.01861	6.93859	6.97669		6.87593	6.95428	6.96555		6.99686	6.96863	6.88298		6.85222	6.78699	6.78821
LOC100577995	uncharacterized LOC100577995	100577995		11.6175	11.708	11.6244		11.9456	11.8302	11.9224		11.6647	11.6436	11.6808		11.5741	11.6494	11.5746
LOC100577996	uncharacterized LOC100577996	100577996		7.72216	7.76682	7.64662		7.81523	7.63335	7.68295		7.61992	7.76863	7.64938		7.63982	7.56164	7.4584
LOC100577997	CAPA peptides	100577997		7.21206	7.07304	7.32291		6.95034	7.30243	7.3222		7.31971	7.19911	7.15021		7.28991	7.29052	7.31737
LOC100577998	origin recognition complex subunit 3	100577998		0	0	0		0	0	0		0	0	0		0	0	0
LOC100577999	uncharacterized LOC100577999	100577999		0	0	0		0	0	0		0	0	0		0	0	0
LOC100578001	uncharacterized LOC100578001	100578001		0.555693	0.536854	0.593928		0.54452	0.537564	0.54599		0.536911	0.542144	0.543901		0.536968	0.552467	0.537
LOC100578002	thioredoxin	100578002		8.63766	8.60794	8.67869		8.33111	8.26532	8.17663		8.42026	8.6636	8.64904		8.56041	8.51224	8.63187
LOC100578005	nucleolar protein 56	100578005		10.1377	10.2233	10.1843		10.0304	10.1174	10.0755		10.2317	10.0994	10.1748		10.0607	10.0675	10.2105
LOC100578006	inorganic pyrophosphatase	100578006		11.3529	11.3176	11.2263		11.1787	11.2443	11.3903		11.2755	11.3051	11.4569		11.4073	11.2499	11.541
LOC100578011	kinetochore protein ndc80	100578011		7.33205	7.27544	7.28397		7.35333	7.08785	7.24432		7.17723	7.33399	7.19699		7.23927	7.04402	7.32914
LOC100578014	CCAAT/enhancer-binding protein zeta	100578014		10.4749	10.5159	10.481		10.4358	10.4505	10.4986		10.5377	10.551	10.4579		10.408	10.4838	10.5094
LOC100578015	centrosomal protein of 104 kDa	100578015		12.3096	12.2864	12.3		12.5524	12.4774	12.5581		12.1361	12.2927	12.1506		12.3254	12.3158	12.3116
LOC100578016	uncharacterized LOC100578016	100578016		0	0	0		0	0	0		0	0	0		0	0	0
LOC100578017	uncharacterized LOC100578017	100578017		9.51983	9.4111	9.4433		9.55162	9.61372	9.49073		9.45192	9.47557	9.42302		9.45329	9.44037	9.29785
LOC100578019	uncharacterized LOC100578019	100578019		2.98445	2.86604	2.85768		2.88632	2.88534	2.86733		2.88846	2.9219	2.89683		2.92328	2.87311	2.95764
LOC100578020	uncharacterized LOC100578020	100578020		6.9526	6.80823	6.78249		6.86961	7.00894	7.05658		7.04151	6.84675	6.82128		6.741	6.88907	6.74936
LOC100578023	SIFamide-related peptide	100578023		9.72068	9.58204	9.80805		9.68414	9.76699	9.59159		9.59862	9.64405	9.47872		9.68843	9.73167	9.50677
LOC100578025	probable serine/threonine-protein kinase samkC	100578025		0	0	0		0	0	0		0	0	0		0	0	0
LOC100578030	antitrypsin	100578030		11.6462	11.7397	11.8862		11.5782	11.6234	11.627		11.962	11.8922	11.9234		11.9475	12.0062	11.8766
LOC100578031	BTB/POZ domain-containing protein 6-B	100578031		11.6414	11.6335	11.7322		11.7494	11.7098	11.7828		11.5427	11.6314	11.4795		11.7449	11.7099	11.6244
LOC100578034	uncharacterized LOC100578034	100578034		0	0	0		0	0	0		0	0	0		0	0	0
LOC100578035	sphingolipid delta(4)-desaturase DES1	100578035		10.2099	10.0868	10.1533		10.1126	10.097	10.1508		10.1144	10.0711	10.0224		10.0339	9.91863	9.95284
LOC100578040	rotatin	100578040		10.7595	10.8449	10.8683		10.859	10.6981	10.7365		10.6161	10.8241	10.6244		10.5766	10.6008	10.7517
LOC100578041	uncharacterized LOC100578041	100578041		0	0	0		0	0	0		0	0	0		0	0	0
LOC100578042	nose resistant to fluoxetine protein 6	100578042		-0.522895	-0.547526	-0.540095		-0.54734	-0.538447	-0.547227		-0.54204	-0.547521	-0.508066		-0.547474	-0.547308	-0.541551
LOC100578044	F-box/LRR-repeat protein 7	100578044		0	0	0		0	0	0		0	0	0		0	0	0
LOC100578045	uncharacterized LOC100578045	100578045		6.0707	6.01	6.09204		5.54683	5.56469	5.54206		6.10079	6.47952	6.02107		5.79548	5.83784	5.98648
LOC100578046	probable G-protein coupled receptor Mth-like 1	100578046		0	0	0		0	0	0		0	0	0		0	0	0
LOC100578048	uncharacterized LOC100578048	100578048		-0.039217	-0.0393581	-0.0390755		-0.0390807	0.0383579	-0.00499355		-0.0226717	-0.0393501	-0.0391509		-0.0392799	-0.0390342	-0.0272137
LOC100578051	uncharacterized LOC100578051	100578051		10.5373	10.812	10.7981		10.7531	10.8271	10.6303		10.8025	10.8113	10.9255		11.047	10.9379	10.6738
LOC100578053	uncharacterized LOC100578053	100578053		0	0	0		0	0	0		0	0	0		0	0	0
LOC100578055	uncharacterized LOC100578055	100578055		3.30932	3.29551	3.26145		3.29583	3.29443	3.29979		3.30951	3.27646	3.27162		3.35485	3.28487	3.34802
LOC100578057	uncharacterized LOC100578057	100578057		0	0	0		0	0	0		0	0	0		0	0	0
LOC100578059	vasorin	100578059		0	0	0		0	0	0		0	0	0		0	0	0
LOC100578060	uncharacterized LOC100578060	100578060		5.19986	5.30749	5.30481		5.31539	5.35846	5.20448		5.25172	5.35953	5.67536		5.38972	5.35636	5.34879
LOC100578061	late cornified envelope-like proline-rich	100578061		5.40121	5.27678	5.31548		5.27797	5.29687	5.27456		5.48388	5.37958	5.2641		5.37112	5.32475	5.36954
LOC100578066	glycogen-binding subunit 76A	100578066		9.4177	9.58184	9.48498		9.45627	9.25215	9.32744		9.60557	9.65783	9.60326		9.6841	9.5288	9.32615
LOC100578067	enhancer of split mgamma protein	100578067		8.91338	9.09736	8.92494		8.78324	8.91509	8.86679		8.83886	8.84663	8.7419		8.92844	9.09069	8.99524
LOC100578068	lateral signaling target protein 2 homolog	100578068		11.1139	11.2978	11.1117		10.9583	10.9489	11.0748		10.7252	11.0742	11.0153		11.0153	10.8667	10.9333
LOC100578071	DNA polymerase zeta catalytic subunit	100578071		11.1357	11.0842	11.1767		11.2946	11.325	11.3976		11.1356	11.0884	11.0775		11.156	11.0578	11.1049
LOC100578072	uncharacterized LOC100578072	100578072		3.9301	3.8726	3.88581		3.86547	3.85301	3.85785		3.80036	3.89258	3.89535		3.86254	3.92366	3.84859
LOC100578082	uncharacterized LOC100578082	100578082		0	0	0		0	0	0		0	0	0		0	0	0
LOC100578084	uncharacterized LOC100578084	100578084		8.70178	9.16664	9.16099		7.93658	8.27671	8.22282		9.54645	9.50069	9.541		10.0277	10.0145	8.5366
LOC100578085	uncharacterized LOC100578085	100578085		6.37539	6.27148	6.46929		6.47145	6.59701	6.34862		6.22464	6.42525	6.61106		6.40192	6.54132	6.65332
LOC100578089	uncharacterized protein PF11_0213	100578089		8.96404	9.01958	8.8088		8.89436	8.70557	8.76449		8.89432	8.86609	8.98899		8.89539	8.95191	8.86361
LOC100578090	uncharacterized LOC100578090	100578090		12.8394	13.2019	13.1495		12.3628	12.4415	12.5898		13.0565	13.2959	13.0072		13.1469	13.1306	13.316
LOC100578091	uncharacterized LOC100578091	100578091		2.32104	2.28504	2.28438		2.27716	2.29964	2.25647		2.26004	2.32014	2.26871		2.26623	2.27838	2.27831
LOC100578093	myeloid zinc finger 1	100578093		8.76266	8.65455	8.75873		8.59559	8.85508	8.92312		8.48616	8.77205	8.77559		8.71956	8.70171	8.6804
LOC100578100	uncharacterized LOC100578100	100578100		0	0	0		0	0	0		0	0	0		0	0	0
LOC100578101	uncharacterized LOC100578101	100578101		9.23733	9.10277	9.14767		9.32747	9.49063	9.373		9.09059	9.0803	9.1228		9.20163	9.18278	9.2299
LOC100578102	ankyrin repeat domain 50	100578102		13.1258	13.2459	13.1915		13.2942	13.2829	13.3462		13.0413	13.2626	13.1156		13.3605	13.2155	13.204
LOC100578104	uncharacterized LOC100578104	100578104		2.78755	2.71897	2.73398		2.76814	2.73266	2.70636		2.78234	2.81184	2.74429		2.738	2.72806	2.7276
LOC100578105	coiled-coil and C2 domain-containing protein 2A	100578105		9.11738	9.28589	9.15009		9.14226	9.3473	9.20633		9.31723	9.23172	9.182		9.42064	9.28417	9.18535
LOC100578106	uncharacterized LOC100578106	100578106		0	0	0		0	0	0		0	0	0		0	0	0
LOC100578107	uncharacterized LOC100578107	100578107		0	0	0		0	0	0		0	0	0		0	0	0
LOC100578109	NADPH:adrenodoxin oxidoreductase	100578109		9.66492	9.68054	9.69452		9.61702	9.62561	9.58292		9.55723	9.62333	9.5973		9.72464	9.53791	9.67463
LOC100578112	adenylate kinase isoenzyme 5	100578112		9.96671	10.1924	10.0217		10.3033	10.368	10.6727		10.2413	10.305	10.2602		10.322	10.2526	10.2238
LOC100578113	protein CUSTOS	100578113		0	0	0		0	0	0		0	0	0		0	0	0
LOC100578115	uncharacterized LOC100578115	100578115		0	0	0		0	0	0		0	0	0		0	0	0
LOC100578119	protein MIS12 homolog	100578119		9.55141	9.52066	9.46246		9.42011	9.38589	9.35721		9.47785	9.3486	9.54839		9.63198	9.48154	9.49414
LOC100578121	uncharacterized LOC100578121	100578121		0	0	0		0	0	0		0	0	0		0	0	0
LOC100578123	uncharacterized LOC100578123	100578123		2.76648	2.76144	2.7786		2.79919	2.78731	2.87794		2.74645	2.7669	2.8738		2.80853	2.79491	2.79938
LOC100578126	zinc finger protein 26-like	100578126		9.3156	9.43284	9.51953		9.50512	9.35773	9.64196		9.42558	9.42171	9.46318		9.45867	9.51423	9.27132
LOC100578128	uncharacterized LOC100578128	100578128		0	0	0		0	0	0		0	0	0		0	0	0
LOC100578129	kinesin-like protein KIN-7I	100578129		8.65044	8.73198	8.60552		8.62803	8.42178	8.60262		8.57664	8.45902	8.43616		8.46797	8.56179	8.40562
LOC100578130	uncharacterized LOC100578130	100578130		0.199429	0.208518	0.200628		0.200584	0.202375	0.201997		0.209417	0.193051	0.206648		0.198896	0.193408	0.193155
LOC100578131	uncharacterized LOC100578131	100578131		1.22405	1.21968	1.20701		1.20696	1.23478	1.21693		1.1992	1.25012	1.20629		1.20505	1.19985	1.22279
LOC100578132	glutamate--cysteine ligase catalytic subunit	100578132		10.7256	10.6844	10.6578		10.7196	10.5517	10.6686		10.716	10.6565	10.6883		10.6439	10.6725	10.7061
LOC100578133	uncharacterized LOC100578133	100578133		0	0	0		0	0	0		0	0	0		0	0	0
LOC100578134	uncharacterized LOC100578134	100578134		11.4359	10.126	10.6893		9.97998	9.94968	10.1867		9.90644	9.71495	11.506		11.2862	9.61095	10.3683
LOC100578137	uncharacterized LOC100578137	100578137		0	0	0		0	0	0		0	0	0		0	0	0
LOC100578144	mitotic apparatus protein p62	100578144		6.1232	6.27626	6.33523		6.31088	6.28323	6.35683		6.23545	6.41778	6.18087		6.21292	6.26949	6.1613
LOC100578146	meiosis-specific coiled-coil domain-containing	100578146		6.66826	6.91643	6.97672		6.99836	6.7947	6.99024		6.74734	6.90339	6.80756		6.70478	6.95914	6.92116
LOC100578151	potassium/sodium hyperpolarization-activated	100578151		4.37563	4.53214	4.37827		4.34578	4.32072	4.22569		4.39774	4.29186	4.32965		4.36831	4.26055	4.25827
LOC100578154	uncharacterized LOC100578154	100578154		5.35594	5.37499	5.30906		5.27297	5.33863	5.20272		5.26143	5.41119	5.27414		5.30877	5.40304	5.25372
LOC100578156	uncharacterized LOC100578156	100578156		0	0	0		0	0	0		0	0	0		0	0	0
LOC100578157	guanine nucleotide-binding protein subunit	100578157		7.09083	6.93499	7.17061		7.18318	6.9851	7.06708		7.02521	7.01577	6.9309		6.90253	6.92181	6.87454
LOC100578159	zinc finger matrin-type protein CG9776	100578159		12.615	12.6965	12.6521		12.7503	12.7656	12.722		12.6217	12.731	12.7241		12.7997	12.6713	12.687
LOC100578161	apoptotic chromatin condensation inducer in the	100578161		11.584	11.6087	11.5871		11.6451	11.6084	11.5758		11.5218	11.5909	11.5343		11.5446	11.6022	11.6123
LOC100578162	uncharacterized LOC100578162	100578162		0	0	0		0	0	0		0	0	0		0	0	0
LOC100578165	uncharacterized LOC100578165	100578165		6.76823	6.92269	6.86758		7.08498	6.98807	7.17067		6.81243	7.03064	6.94575		6.8355	6.99128	6.94877
LOC100578168	glycoprotein 3-alpha-L-fucosyltransferase A	100578168		10.8673	11.2443	11.1189		11.3473	11.2967	11.439		11.1456	11.5185	11.173		11.0506	11.2498	11.4127
LOC100578170	uncharacterized LOC100578170	100578170		10.3338	9.99271	10.3044		9.96696	10.1089	9.83884		9.85535	10.2095	10.1155		10.3464	9.90236	9.96482
LOC100578173	uncharacterized LOC100578173	100578173		8.6301	9.15551	8.43878		9.25109	8.38104	8.83934		9.31584	8.80475	9.14292		8.74759	9.07119	9.01305
LOC100578177	uncharacterized LOC100578177	100578177		9.93094	9.80448	9.90375		9.97695	9.94801	9.93372		9.7254	9.96009	10.0254		10.0186	9.78285	10.0426
LOC100578184	uncharacterized LOC100578184	100578184		0	0	0		0	0	0		0	0	0		0	0	0
LOC100578187	uncharacterized LOC100578187	100578187		0	0	0		0	0	0		0	0	0		0	0	0
LOC100578188	phosphatidylinositol-glycan biosynthesis class F	100578188		8.49311	8.46838	8.51964		8.39426	8.34635	8.37322		8.48859	8.43529	8.29211		8.44744	8.38627	8.31086
LOC100578191	uncharacterized LOC100578191	100578191		8.18117	8.06258	8.20179		8.16885	8.12549	8.00876		8.31418	8.0115	8.104		7.82734	8.36208	8.06272
LOC100578193	uncharacterized LOC100578193	100578193		5.04193	5.16063	5.07934		5.22796	5.10059	5.14565		5.04942	5.17146	5.09848		5.1924	5.26256	5.17069
LOC100578194	uncharacterized LOC100578194	100578194		8.00787	8.11968	7.9455		8.07505	8.27553	8.15704		7.99835	7.86892	7.91762		7.92062	7.99702	7.84222
LOC100578200	uncharacterized LOC100578200	100578200		7.74948	7.839	7.84698		7.69583	7.68926	7.66394		7.67728	7.49712	7.74636		7.81531	7.57887	7.47908
LOC100578201	uncharacterized LOC100578201	100578201		10.6242	10.7026	10.6465		10.744	10.814	10.7914		10.6599	10.6558	10.6049		10.5972	10.6916	10.6862
LOC100578205	uncharacterized LOC100578205	100578205		9.30233	9.08002	9.19878		9.2318	9.17313	9.25537		9.21274	9.02434	9.15934		9.1653	9.08561	9.12957
LOC100578207	pickpocket protein 19	100578207		4.77082	4.72682	4.65356		4.65315	4.68641	4.64911		4.80582	4.76581	4.70007		4.95185	4.82714	4.65136
LOC100578209	BTB/POZ domain-containing protein 6-B	100578209		0	0	0		0	0	0		0	0	0		0	0	0
LOC100578212	tektin-3	100578212		0	0	0		0	0	0		0	0	0		0	0	0
LOC100578213	probable serine/threonine-protein kinase dyrk2	100578213		6.93028	7.01239	6.8861		6.74733	6.85387	6.92816		6.90366	6.87971	6.91622		7.00022	7.03592	6.9087
LOC100578215	N-acetylgalactosaminyltransferase 6	100578215		10.3345	10.3131	10.3169		10.4999	10.6245	10.5404		10.3801	10.4696	10.3706		10.2923	10.3666	10.4057
LOC100578218	NADH dehydrogenase [ubiquinone] 1 alpha	100578218		10.5612	10.414	10.4581		10.2572	10.2723	10.1769		10.4287	10.3812	10.1933		10.2912	10.2482	10.4812
LOC100578220	uncharacterized LOC100578220	100578220		8.00392	7.70341	7.70777		8.01139	8.05132	8.05227		7.75855	7.86015	7.63541		7.91103	7.82674	7.80579
LOC100578223	succinate dehydrogenase assembly factor 4	100578223		4.88928	4.86112	4.80341		4.82825	4.88608	4.78181		4.81102	4.77103	4.93245		4.80886	4.80961	4.80793
LOC100578226	zinc finger protein GLI1	100578226		11.8825	12.0378	12.0611		11.3171	11.5373	11.45		11.7963	11.9864	12.0149		12.0284	12.0557	11.961
LOC100578227	uncharacterized LOC100578227	100578227		3.57265	3.63787	3.60107		3.59385	3.59973	3.59704		3.62897	3.65303	3.58912		3.62361	3.6657	3.60437
LOC100578232	notch homolog 2 N-terminal-like protein	100578232		10.0125	9.90933	10.0358		9.84435	9.97408	9.81629		10.0479	9.8242	10.0998		10.0577	10.1276	10.157
LOC100578233	dynein regulatory complex protein 1	100578233		6.51928	6.39599	6.20653		6.38936	6.42406	6.35181		6.30868	6.35716	6.21462		6.36994	6.36036	6.32264
LOC100578235	DNA-directed RNA polymerase I subunit RPA12	100578235		9.02982	9.00817	8.90567		8.93065	8.88567	8.84824		9.08251	9.02665	9.06659		9.00371	9.0283	8.97541
LOC100578236	RNA-binding protein Musashi homolog 2	100578236		8.0593	7.96625	7.96361		8.04569	8.07574	8.33724		8.13708	8.13185	8.01093		8.00269	8.09812	8.10001
LOC100578237	uncharacterized protein PF11_0213	100578237		9.36722	9.20155	9.18528		9.3317	9.30643	9.36903		9.25408	9.24703	9.31437		9.19039	9.37215	9.21373
LOC100578238	leucine-rich repeat transmembrane protein FLRT3	100578238		9.0028	9.07353	8.94637		9.02184	9.43298	9.13736		8.76765	8.82907	9.0383		8.90398	8.97714	8.7818
LOC100578239	cilia- and flagella-associated protein 70	100578239		8.80612	8.91159	8.71301		8.6721	8.80257	8.82861		8.80186	8.6449	8.86076		8.66743	8.60455	8.4818
LOC100578243	proteasome subunit alpha type-6	100578243		6.24988	6.26789	6.16528		6.04051	6.16259	6.08056		6.15113	6.12516	6.20134		6.32996	6.04772	6.1756
LOC100578245	uncharacterized LOC100578245	100578245		9.2978	9.16752	9.24216		9.06471	9.15333	9.18842		9.29105	9.19574	9.1044		9.11601	9.29644	9.21679
LOC100578246	myosin-7B	100578246		10.5284	10.5127	10.6099		10.6216	10.6727	10.7137		10.4751	10.5632	10.5277		10.6589	10.5011	10.5792
LOC100578247	sodium channel protein Nach	100578247		4.93246	4.9583	5.06777		5.06059	4.96314	4.9801		5.03366	4.9883	4.93676		5.12656	4.96145	5.5329
LOC100578248	uncharacterized serine-rich protein C215.13	100578248		10.2428	10.5409	10.3867		10.3914	10.6151	10.4782		10.2511	10.497	10.5689		10.5923	10.3573	10.3787
LOC100578249	uncharacterized LOC100578249	100578249		6.15114	6.26797	6.14214		6.31675	6.1436	6.11759		6.02103	6.16785	6.18888		6.07844	6.07908	6.23111
LOC100578253	Golgi integral membrane protein 4	100578253		11.1234	11.1839	11.1968		11.1259	11.1361	11.1094		11.1389	11.1871	11.2917		11.1936	11.195	11.12
LOC100578254	uncharacterized LOC100578254	100578254		0	0	0		0	0	0		0	0	0		0	0	0
LOC100578255	ras GTPase-activating-like protein IQGAP1	100578255		8.54143	8.51823	8.53574		8.54296	8.45745	8.5591		8.53467	8.31032	8.34527		8.37664	8.38102	8.41764
LOC100578257	uncharacterized LOC100578257	100578257		9.87576	9.81427	9.89715		10.303	10.3608	9.92098		9.7703	9.84334	9.86909		10.0065	9.98973	9.78834
LOC100578259	zinc finger HIT domain-containing protein 2	100578259		0	0	0		0	0	0		0	0	0		0	0	0
LOC100578260	WD repeat-containing protein 91	100578260		10.2949	10.3185	10.3021		10.3518	10.3071	10.3715		10.3437	10.3388	10.3046		10.3947	10.3545	10.3298
LOC100578261	uncharacterized LOC100578261	100578261		6.84174	6.92754	6.94211		6.85455	7.15201	7.14565		6.79623	7.0879	7.1094		7.14902	7.11188	7.1573
LOC100578262	uncharacterized LOC100578262	100578262		11.4834	11.5455	11.4961		11.5761	11.5345	11.6781		11.4129	11.4584	11.459		11.4134	11.4295	11.4009
LOC100578263	uncharacterized LOC100578263	100578263		4.84729	4.86428	4.95105		4.78388	4.79993	4.87741		4.85098	4.93037	4.89955		4.81429	4.82381	4.89449
LOC100578265	uncharacterized LOC100578265	100578265		-2.32564	-2.3257	-2.32558		-2.32558	-2.32551	-2.32553		-2.32568	-2.32569	-2.32561		-2.32566	-2.32557	-2.32565
LOC100578266	probable deoxyhypusine synthase	100578266		10.9822	10.8986	11.0133		10.9641	10.9117	10.8145		10.8864	10.9415	10.833		10.9155	10.8888	11.0166
LOC100578269	uncharacterized LOC100578269	100578269		5.69035	5.71547	5.764		5.84037	5.61075	5.64842		5.63281	5.74784	5.77761		5.67217	5.5891	5.7351
LOC100578271	uncharacterized protein PF11_0213	100578271		12.0577	11.9695	11.8752		11.9162	11.8864	11.8621		12.0883	12.0259	11.8085		11.8109	11.6783	11.7703
LOC100578276	uncharacterized LOC100578276	100578276		2.91138	2.94802	2.93709		2.90817	2.8951	2.9119		2.95657	2.92315	2.96549		2.95464	2.94651	2.91018
LOC100578277	U11/U12 small nuclear ribonucleoprotein 25 kDa	100578277		7.59009	7.50151	7.46732		7.60632	7.6493	7.52763		7.57676	7.52237	7.51976		7.49484	7.71364	7.53301
LOC100578281	rab3 GTPase-activating protein non-catalytic	100578281		11.7486	11.7298	11.7739		11.8626	11.8351	11.8292		11.7387	11.7289	11.649		11.6445	11.6972	11.8014
LOC100578283	uncharacterized LOC100578283	100578283		4.15591	4.2804	4.22643		4.31116	4.19756	4.28294		4.25319	4.20992	4.26362		4.21046	4.22498	4.28507
LOC100578285	uncharacterized LOC100578285	100578285		3.37848	3.35495	3.31973		3.27865	3.26413	3.25445		3.28732	3.25956	3.32518		3.30655	3.26643	3.26373
LOC100578286	flavin-containing monooxygenase FMO GS-OX-like	100578286		9.38047	9.24447	9.3153		9.37395	9.38134	9.33235		9.2631	9.29116	9.1462		9.31789	9.24724	9.15116
LOC100578289	oocyte zinc finger protein XlCOF6	100578289		1.07295	1.08191	1.07429		1.10253	1.07622	1.06736		1.07744	1.0717	1.07358		1.0666	1.06711	1.07257
LOC100578296	probable G-protein coupled receptor B0563.6	100578296		11.0401	11.0167	10.8755		11.0681	11.1009	10.8268		10.9594	10.9627	10.5768		10.5711	10.8396	10.9031
LOC100578298	probable serine/threonine-protein kinase	100578298		10.1752	10.0605	10.254		10.224	10.2748	10.2693		10.1249	10.0918	10.0126		10.1234	10.1488	10.0428
LOC100578300	uncharacterized LOC100578300	100578300		0.979159	0.984065	0.993868		0.979424	0.988591	0.979748		0.984429	1.00476	1.00575		0.979037	0.987064	0.984996
LOC100578307	multiple inositol polyphosphate phosphatase 1	100578307		0	0	0		0	0	0		0	0	0		0	0	0
LOC100578309	uncharacterized LOC100578309	100578309		7.68675	7.79542	7.60874		7.69655	7.6563	7.81793		7.92854	7.60519	7.57855		7.61431	7.87494	7.67745
LOC100578311	UMP-CMP kinase	100578311		10.5065	10.5348	10.6408		10.1918	10.4014	10.4607		10.6472	10.666	10.783		10.5974	10.4824	10.6641
LOC100578314	monocarboxylate transporter 10	100578314		10.9897	11.2648	11.2958		11.2257	11.0912	11.2815		10.9691	11.4412	11.0883		11.0144	11.1816	11.4615
LOC100578316	uncharacterized LOC100578316	100578316		-0.392631	-0.39376	-0.398689		-0.398692	-0.398537	-0.39857		-0.388061	-0.39889	-0.392101		-0.370721	-0.398658	-0.392956
LOC100578317	uncharacterized LOC100578317	100578317		7.33632	7.46837	7.62912		7.68387	6.79651	7.0501		7.35941	7.43559	6.83492		7.72956	7.67773	6.70686
LOC100578320	uncharacterized LOC100578320	100578320		4.04885	4.0496	4.03537		4.00701	4.02494	4.07049		4.13203	4.06029	4.05532		4.07991	4.12721	3.99321
LOC100578321	host cell factor 2	100578321		12.1781	12.3438	12.2515		12.4639	12.5554	12.5426		12.1699	12.3365	12.2447		12.2748	12.3716	12.2333
LOC100578323	probable phospholipid-transporting ATPase IF	100578323		7.75562	7.71176	7.77061		7.47758	7.47368	7.55077		7.50763	7.73698	7.53656		7.75269	7.49045	7.66156
LOC100578329	fatty acyl-CoA reductase wat	100578329		8.22161	7.62312	8.083		7.87464	7.89676	7.81028		7.90518	7.90743	7.71605		7.97541	7.74401	7.80401
LOC100578330	uncharacterized LOC100578330	100578330		0	0	0		0	0	0		0	0	0		0	0	0
LOC100578332	uncharacterized LOC100578332	100578332		9.95645	10.1281	10.0993		10.2778	10.0495	10.2831		10.1323	10.109	10.0752		10.1405	10.2031	10.1177
LOC100578334	transcription factor 21	100578334		0.396986	0.396806	0.397167		0.39716	0.431683	0.397373		0.396856	0.447288	0.403717		0.452191	0.39722	0.396934
LOC100578337	uncharacterized LOC100578337	100578337		8.01904	8.01089	8.01574		7.98048	8.08343	8.03357		7.81676	8.05613	7.8158		8.16066	8.04073	7.99875
LOC100578339	condensin-2 complex subunit D3	100578339		0	0	0		0	0	0		0	0	0		0	0	0
LOC100578341	uncharacterized LOC100578341	100578341		0	0	0		0	0	0		0	0	0		0	0	0
LOC100578343	uncharacterized LOC100578343	100578343		10.7112	10.7624	10.7666		10.6485	10.76	10.6459		10.828	10.7943	10.8924		10.9531	10.9188	10.7811
LOC100578345	uncharacterized LOC100578345	100578345		6.91721	7.57833	7.04533		6.98209	6.64426	6.81263		7.58225	6.99889	6.83411		7.7313	7.43084	6.62211
LOC100578346	uncharacterized LOC100578346	100578346		9.88033	9.96773	9.82698		10.1087	9.6311	9.80138		9.96196	9.91353	9.97917		9.70856	9.83129	9.80116
LOC100578347	uncharacterized LOC100578347	100578347		0	0	0		0	0	0		0	0	0		0	0	0
LOC100578349	uncharacterized LOC100578349	100578349		10.4643	11.1192	10.9719		11.1364	10.7771	11.0395		10.8665	11.0942	11.0369		10.9978	10.9756	11.0194
LOC100578352	ionotropic receptor 75a-like	100578352		-0.133472	-0.128438	-0.133346		-0.13335	-0.124433	-0.124799		-0.122707	-0.13359	-0.126741		-0.133528	-0.133309	-0.133508
LOC100578353	uncharacterized LOC100578353	100578353		5.97054	5.89045	5.86063		6.00794	6.03293	5.9954		5.90714	5.8783	5.95739		6.00566	6.01617	5.92844
LOC100578354	uncharacterized LOC100578354	100578354		0	0	0		0	0	0		0	0	0		0	0	0
LOC100578355	zinc finger protein 484	100578355		10.1908	10.0569	10.0723		10.0112	9.94209	9.91531		9.83279	9.97381	9.6918		9.84455	9.93172	9.85157
LOC100578356	apoptotic protease-activating factor 1-like	100578356		9.51964	9.57519	9.42301		9.51172	9.45774	9.71503		9.43416	9.58718	9.4913		9.42661	9.53676	9.43509
LOC100578357	uncharacterized LOC100578357	100578357		1.9154	1.9408	1.91998		1.97416	1.90948	1.89183		1.91744	1.91621	1.90435		1.91898	1.90648	1.9024
LOC100578360	dnaJ homolog subfamily C member 21	100578360		0	0	0		0	0	0		0	0	0		0	0	0
LOC100578361	uncharacterized LOC100578361	100578361		9.7248	9.51791	9.65152		9.56751	9.40919	9.41905		9.6511	9.63187	9.71391		9.64643	9.55867	9.57734
LOC100578363	protein Ycf2	100578363		9.51193	9.50852	9.51067		9.22702	9.49608	9.35543		9.49747	9.37985	9.32841		9.4139	9.33196	9.38455
LOC100578366	uncharacterized LOC100578366	100578366		0	0	0		0	0	0		0	0	0		0	0	0
LOC100578367	uncharacterized LOC100578367	100578367		4.0577	4.14694	4.05708		4.08008	4.08461	4.05492		4.38816	4.06226	4.14394		4.07923	4.13715	4.09961
LOC100578368	uncharacterized LOC100578368	100578368		11.9384	11.9193	12.206		12.2029	12.1649	12.2793		12.0736	12.2645	12.0644		12.3748	12.1621	12.1209
LOC100578370	protein inturned	100578370		10.2761	10.1439	10.1612		10.1426	10.0773	10.0508		10.1352	10.1339	9.98619		10.0707	10.1614	10.0824
LOC100578375	uncharacterized LOC100578375	100578375		0	0	0		0	0	0		0	0	0		0	0	0
LOC100578378	uncharacterized LOC100578378	100578378		0	0	0		0	0	0		0	0	0		0	0	0
LOC100578380	tRNA (guanine-N(7)-)-methyltransferase	100578380		7.53738	7.51582	7.53598		7.50634	7.55399	7.4574		7.53966	7.55694	7.57666		7.45492	7.50067	7.58704
LOC100578382	interaptin	100578382		9.3881	9.31786	9.34999		9.55019	9.53842	9.71864		9.44272	9.44885	9.38643		9.55115	9.42079	9.3168
LOC100578386	jouberin	100578386		10.102	10.0979	10.2762		10.3437	10.5167	10.5229		9.89474	10.2204	9.97362		10.1414	10.2076	10.3112
LOC100578388	uncharacterized LOC100578388	100578388		12.2766	12.1923	12.2809		12.0886	12.1484	12.0578		12.0047	12.102	12.0706		12.1071	12.1127	12.0686
LOC100578389	uncharacterized LOC100578389	100578389		8.17784	8.35222	8.39086		8.10542	8.16983	8.10585		8.20002	8.38341	8.60943		8.24124	8.22004	8.0497
LOC100578391	uncharacterized LOC100578391	100578391		0.109613	0.109463	0.109764		0.109758	0.109984	0.109936		0.109505	0.109472	0.109684		0.109546	0.109808	0.115491
LOC100578394	uncharacterized LOC100578394	100578394		0	0	0		0	0	0		0	0	0		0	0	0
LOC100578397	uncharacterized LOC100578397	100578397		9.98615	9.96792	9.92788		9.67108	9.77651	9.45619		10.1076	9.86033	9.9489		9.9561	9.90318	9.95927
LOC100578399	ribonuclease P protein subunit p25-like protein	100578399		6.21971	6.20815	6.05869		6.20781	6.20998	6.18365		6.22923	6.09613	6.23721		6.10962	6.12184	6.09697
LOC100578400	uncharacterized LOC100578400	100578400		0	0	0		0	0	0		0	0	0		0	0	0
LOC100578404	uncharacterized LOC100578404	100578404		10.9256	11.0108	10.9485		11.0726	10.9476	10.8546		10.9591	10.9648	11.0063		11.0124	11.0015	10.9422
LOC100578406	asparagine-rich zinc finger protein AZF1	100578406		9.33162	9.20817	9.19527		9.38541	9.46702	9.35471		9.26283	9.35245	9.35129		9.30171	9.29518	9.43134
LOC100578409	uncharacterized LOC100578409	100578409		0	0	0		0	0	0		0	0	0		0	0	0
LOC100578412	uncharacterized LOC100578412	100578412		2.27123	2.1929	2.2439		2.27058	2.22124	2.19493		2.23607	2.20864	2.23344		2.21615	2.20196	2.2454
LOC100578413	uncharacterized LOC100578413	100578413		9.35718	9.4728	9.36135		9.49596	9.64143	9.63559		9.4375	9.45164	9.30046		9.38523	9.46932	9.25507
LOC100578417	uncharacterized LOC100578417	100578417		7.19434	7.30226	7.37576		7.24567	7.36904	7.0805		7.36581	6.95066	7.15022		7.36571	7.46879	7.22293
LOC100578418	uncharacterized LOC100578418	100578418		6.61415	6.60316	6.65451		6.7068	6.72262	6.70363		6.64951	6.52268	6.73583		6.74961	6.69122	6.66187
LOC100578420	uncharacterized LOC100578420	100578420		8.75397	8.89825	9.00121		8.84308	8.7209	8.78792		8.79536	9.15227	8.85182		9.01453	8.96913	8.88196
LOC100578421	uncharacterized LOC100578421	100578421		8.25493	8.21717	8.34114		7.94278	7.95342	7.89359		7.8969	7.91014	8.01983		8.00661	8.10982	8.04174
LOC100578423	uncharacterized LOC100578423	100578423		8.34753	8.20538	8.31062		8.18981	8.34028	8.47486		8.30467	8.59175	8.6619		8.26812	8.57729	8.44977
LOC100578424	uncharacterized LOC100578424	100578424		8.06574	8.07498	8.09965		8.06072	7.96241	8.11096		8.02111	7.87855	8.04109		7.95226	7.86653	7.98495
LOC100578428	lipid storage droplets surface-binding protein	100578428		7.87873	7.80361	7.81743		7.63238	7.72948	7.62255		7.77776	7.70165	7.93737		7.84227	7.78735	7.71816
LOC100578429	centrosomal protein of 152 kDa	100578429		9.24066	9.31723	9.09795		9.53062	9.41593	9.50096		9.30248	9.27464	9.3516		9.15841	9.32301	9.36734
LOC100578430	uncharacterized LOC100578430	100578430		5.22644	5.43567	5.3133		5.32433	5.27466	5.40743		5.3439	5.33407	5.31984		5.4009	5.31572	5.33416
LOC100578433	transmembrane protein 131	100578433		11.3234	11.3467	11.3278		11.4467	11.4448	11.4017		11.3908	11.4208	11.3294		11.3634	11.4061	11.3845
LOC100578434	sushi	100578434		8.32588	7.94909	8.615		11.3776	11.2908	8.31948		8.18197	11.2196	8.23408		11.2977	8.35601	11.3634
LOC100578436	uncharacterized LOC100578436	100578436		3.86084	3.93656	3.82574		3.95731	3.83606	3.87424		3.88173	3.88713	3.84813		4.01834	3.89238	3.97711
LOC100578437	ataxin-7-like protein 1	100578437		8.8845	8.97479	9.37681		9.29678	9.29745	9.19934		9.04103	9.14984	9.36962		9.12081	9.06838	9.373
LOC100578438	uncharacterized LOC100578438	100578438		4.42821	4.36016	4.28116		4.36386	4.39934	4.33137		4.31081	4.29704	4.40836		4.36891	4.34214	4.33455
LOC100578439	chascon-like	100578439		11.0241	10.8782	10.9301		10.4926	10.4855	10.8142		11.0769	11.2137	11.9224		11.4241	11.1575	10.9279
LOC100578440	uncharacterized LOC100578440	100578440		6.09847	6.13022	6.10105		6.139	6.25023	6.16881		6.12492	6.12734	5.9089		6.11269	6.15678	6.24679
LOC100578442	uncharacterized LOC100578442	100578442		-0.0197643	-0.0386146	-0.0383372		-0.0383424	-0.0118343	-0.0212088		-0.0385761	-0.0386068	-0.031637		-0.0385379	-0.0382967	-0.038516
LOC100578443	uncharacterized LOC100578443	100578443		8.17769	7.96076	8.1558		8.126	8.13989	7.9791		8.08223	8.00513	8.01121		7.9176	8.03608	8.04385
LOC100578444	uncharacterized LOC100578444	100578444		2.78335	2.71592	2.76768		2.76047	2.72797	2.73575		2.74877	2.76741	2.75703		2.75069	2.74069	2.75179
LOC100578445	uncharacterized LOC100578445	100578445		10.9541	10.7587	10.8677		10.9277	10.8816	10.8104		10.7081	10.7549	10.6924		11.0247	10.8	10.9672
LOC100578446	pituitary homeobox x	100578446		5.18357	5.31928	5.22476		4.9891	5.15077	5.12909		5.19729	5.38342	5.31908		5.39589	5.38691	5.26914
LOC100578448	uncharacterized LOC100578448	100578448		6.7643	6.58585	6.50147		6.40225	6.36559	6.44245		6.39874	6.74856	6.61067		6.74639	6.56711	6.5314
LOC100578450	histone-lysine N-methyltransferase SETD2	100578450		11.6789	11.7475	11.6648		11.7961	11.7619	11.7417		11.6414	11.7436	11.6987		11.7388	11.7368	11.7007
LOC100578454	uncharacterized LOC100578454	100578454		0	0	0		0	0	0		0	0	0		0	0	0
LOC100578455	uncharacterized LOC100578455	100578455		7.2083	6.84217	6.99663		6.83857	6.54618	6.74371		6.85654	6.82043	6.74872		6.66091	7.08715	6.6594
LOC100578458	uncharacterized LOC100578458	100578458		0	0	0		0	0	0		0	0	0		0	0	0
LOC100578461	uncharacterized LOC100578461	100578461		4.62361	4.63145	4.6474		4.60856	4.60535	4.66689		4.64445	4.63315	4.7125		4.68626	4.64779	4.62711
LOC100578464	uncharacterized LOC100578464	100578464		10.6124	9.88845	10.6313		9.9126	9.99663	10.2867		9.87502	10.0669	10.0776		10.0951	10.0131	10.051
LOC100578466	uncharacterized LOC100578466	100578466		11.2044	11.2794	11.2997		11.2282	11.591	11.6594		11.4867	11.1712	11.095		11.5311	11.3702	11.1749
LOC100578467	protein Star	100578467		8.87344	9.08784	9.14717		9.24013	9.48207	9.44707		9.12991	8.97059	9.09921		9.33454	9.20711	8.88122
LOC100578468	uncharacterized LOC100578468	100578468		-0.607882	-0.602793	-0.60054		-0.600581	-0.607557	-0.599251		-0.607947	-0.607967	-0.594498		-0.607922	-0.607763	-0.59612
LOC100578472	uncharacterized LOC100578472	100578472		0	0	0		0	0	0		0	0	0		0	0	0
LOC100578473	protein FAM177A1	100578473		9.63805	9.35596	9.43175		9.37408	9.42243	9.39426		9.51938	9.3669	9.46313		9.42568	9.56089	9.4927
LOC100578474	uncharacterized LOC100578474	100578474		7.16021	7.03335	7.07305		6.90257	6.94002	7.03105		7.11822	7.06319	7.00822		7.10991	7.0962	7.05063
LOC100578475	uncharacterized LOC100578475	100578475		-0.179358	-0.179481	-0.179234		-0.179239	-0.170276	-0.179093		-0.126312	-0.179474	-0.1793		-0.179413	-0.179198	-0.179394
LOC100578476	uncharacterized LOC100578476	100578476		6.75123	6.94297	6.86991		6.85951	6.77071	6.91771		6.79252	6.78942	6.7085		6.61238	6.71952	6.67747
LOC100578478	uncharacterized LOC100578478	100578478		7.37451	7.14829	7.44317		6.91853	6.97647	7.05658		7.13008	7.50517	7.45347		7.5247	7.2503	7.5686
LOC100578479	DNA polymerase delta subunit 3	100578479		9.19755	9.17303	9.28031		9.10569	9.07657	9.20272		9.16616	9.16243	9.10004		9.05346	9.13602	9.01694
LOC100578482	zinc finger protein 629-like	100578482		8.9845	8.92792	9.00393		8.99921	8.98226	8.86904		8.86895	8.9175	8.85013		8.86994	8.9556	8.84385
LOC100578483	probable DNA primase large subunit	100578483		8.44814	8.47014	8.36339		8.39257	8.50265	8.30688		8.43453	8.22844	8.43245		8.344	8.18003	8.34712
LOC100578484	uncharacterized LOC100578484	100578484		7.09292	7.10818	7.17987		6.69018	6.79829	6.78008		6.77412	7.06746	6.67407		6.66053	6.88402	6.77549
LOC100578498	tricalbin-3	100578498		9.29786	9.4957	9.3655		9.37604	9.49395	9.50648		9.32289	9.28473	9.10787		9.39466	9.44264	9.39853
LOC100578502	uncharacterized LOC100578502	100578502		3.91446	3.84751	3.75826		3.72964	3.80259	3.82966		3.85963	3.79285	3.8406		3.76357	3.79626	3.75387
LOC100578503	negative elongation factor B	100578503		9.74252	9.75416	9.72077		9.70806	9.81899	9.64363		9.63105	9.71051	9.6282		9.79871	9.7227	9.79789
LOC100578507	maf-like protein Athe_1300	100578507		9.1419	9.01201	9.0064		8.90333	8.90565	9.00262		9.08557	9.0227	9.28156		9.07526	9.01182	9.08517
LOC100578508	uncharacterized LOC100578508	100578508		1.77092	1.72118	1.72418		1.72412	1.72636	1.80605		1.74319	1.73685	1.76895		1.77759	1.72461	1.72225
LOC100578512	hydrocephalus-inducing protein	100578512		2.49576	2.52468	2.52237		2.57471	2.47568	2.51627		2.49689	2.48513	2.49849		2.48754	2.51054	2.48248
LOC100578513	KIF1-binding protein homolog	100578513		10.7937	10.5398	10.7		10.6595	10.6793	10.5713		10.6495	10.6454	10.604		10.6309	10.7181	10.6568
LOC100578514	keratinocyte proline-rich protein	100578514		2.53553	2.53368	2.58687		2.5658	2.56604	2.59675		2.56126	2.53378	2.58223		2.6172	2.64448	2.535
LOC100578515	uncharacterized LOC100578515	100578515		10.7597	10.8488	10.8835		10.3808	10.6936	10.7875		10.6443	10.911	11.0285		10.9197	10.8843	10.9035
LOC100578519	uncharacterized protein PF11_0207	100578519		9.24889	9.31582	9.19017		8.87336	9.04187	9.11805		9.40742	9.33435	9.59677		9.29549	9.29035	9.05717
LOC100578522	peroxisomal biogenesis factor 19	100578522		10.4796	10.4155	10.4678		10.3804	10.3512	10.3222		10.4382	10.3684	10.5483		10.5436	10.4487	10.4981
LOC100578523	protein glass	100578523		8.79614	8.7244	8.84697		8.87857	8.98652	8.75346		8.55304	8.80592	8.43936		8.57915	8.6124	8.6148
LOC100578524	uncharacterized LOC100578524	100578524		0	0	0		0	0	0		0	0	0		0	0	0
LOC100578526	solute carrier family 35 member E2	100578526		9.22596	9.10637	9.02267		8.92246	8.91914	8.89889		9.04081	8.98093	8.95343		8.87606	8.89258	9.12042
LOC100578529	zinc finger protein 701	100578529		11.3229	11.4139	11.3884		11.4618	11.3486	11.6674		11.3718	11.4849	11.4434		11.3673	11.432	11.4228
LOC100578530	E3 SUMO-protein ligase NSE2	100578530		0	0	0		0	0	0		0	0	0		0	0	0
LOC100578532	uncharacterized LOC100578532	100578532		2.02187	1.98219	1.98017		2.00907	2.01754	1.98203		1.97735	1.97699	1.97929		2.12309	1.98832	2.02513
LOC100578534	TP53-regulated inhibitor of apoptosis 1	100578534		10.4779	10.2128	10.2347		10.0707	9.98201	9.82214		10.3746	10.22	10.1372		10.0948	10.0952	10.2156
LOC100578537	UV radiation resistance-associated gene protein	100578537		10.477	10.4239	10.4264		10.5421	10.5377	10.5271		10.4618	10.466	10.4343		10.4568	10.4597	10.4653
LOC100578540	coiled-coil-helix-coiled-coil-helix	100578540		5.89252	5.86791	5.8689		5.9014	5.81037	5.80526		5.80581	5.74931	5.89782		5.68204	5.81333	5.83412
LOC100578542	FMRFamide	100578542		9.06349	9.13777	9.12737		9.26682	9.21478	9.43765		9.17614	9.31265	9.1246		9.26755	9.10544	9.14685
LOC100578543	uncharacterized LOC100578543	100578543		0	0	0		0	0	0		0	0	0		0	0	0
LOC100578544	uncharacterized LOC100578544	100578544		4.29859	4.35407	4.3002		4.25323	4.23844	4.27543		4.3221	4.22458	4.42371		4.32967	4.36379	4.30833
LOC100578546	uncharacterized LOC100578546	100578546		10.261	10.1567	10.2036		10.1927	10.2093	9.93496		10.2198	10.133	9.98661		10.0527	10.0922	10.1075
LOC100578547	uncharacterized LOC100578547	100578547		7.59694	7.40893	7.45934		7.55448	7.53997	7.44728		7.29034	7.28453	7.52337		7.46974	7.33482	7.32712
LOC100578548	uncharacterized LOC100578548	100578548		5.0931	5.03841	5.00597		5.01173	5.02857	5.05204		5.26324	5.05392	5.03089		5.12803	5.03238	5.0678
LOC100578551	39S ribosomal protein L34	100578551		9.70337	9.48817	9.63627		9.27922	9.44606	9.37078		9.64775	9.64659	9.61034		9.40408	9.45228	9.41872
LOC100578555	uncharacterized LOC100578555	100578555		0.319068	0.317858	0.320283		0.320238	0.364684	0.313205		0.323647	0.317927	0.319636		0.312753	0.313056	0.312781
LOC100578556	putative uncharacterized protein DDB_G0282133	100578556		11.0311	11.1797	10.9985		11.3252	11.1813	11.2039		11.0909	11.1123	11.0664		10.9408	11.1796	11.0691
LOC100578557	solute carrier family 46 member 3	100578557		9.82049	9.91023	9.86706		10.1764	10.2045	10.0279		10.0776	10.0307	9.97161		10.2451	10.2487	10.0693
LOC100578558	uncharacterized LOC100578558	100578558		0	0	0		0	0	0		0	0	0		0	0	0
LOC100578559	zinc finger protein 724-like	100578559		9.28542	9.31221	9.26446		9.38013	9.21292	9.21721		9.17672	9.16382	9.02194		9.11429	9.17415	9.04129
LOC100578560	28S ribosomal protein S18c	100578560		9.42368	9.41637	9.45577		9.24158	9.41825	9.19047		9.53708	9.36182	9.47798		9.38939	9.43896	9.42717
LOC100578561	early growth response protein 1	100578561		0.476524	0.502009	0.533214		0.476713	0.4858	0.476944		0.481875	0.47634	0.476616		0.510494	0.476777	0.476468
LOC100578562	uncharacterized LOC100578562	100578562		0	0	0		0	0	0		0	0	0		0	0	0
LOC100578563	putative uncharacterized protein DDB_G0286901	100578563		10.4	10.33	10.3602		10.5	10.4889	10.552		10.345	10.4095	10.3268		10.3542	10.4124	10.3667
LOC100578566	uncharacterized LOC100578566	100578566		0	0	0		0	0	0		0	0	0		0	0	0
LOC100578568	uncharacterized LOC100578568	100578568		0	0	0		0	0	0		0	0	0		0	0	0
LOC100578571	uncharacterized LOC100578571	100578571		0	0	0		0	0	0		0	0	0		0	0	0
LOC100578572	uncharacterized LOC100578572	100578572		3.73939	3.82594	3.6954		3.68789	3.70268	3.69259		3.76132	3.79088	3.80675		3.85225	3.83704	3.72428
LOC100578575	myosin-51	100578575		8.22334	8.10844	8.12129		8.11005	8.16081	7.98615		8.05314	8.21485	7.96135		7.89472	7.87355	7.80533
LOC100578576	smoothelin-like protein 1	100578576		0	0	0		0	0	0		0	0	0		0	0	0
LOC100578577	uncharacterized LOC100578577	100578577		-1.48566	-1.48182	-1.48529		-1.4853	-1.48481	-1.48491		-1.47741	-1.48607	-1.48548		-1.48585	-1.48518	-1.48578
LOC100578579	uncharacterized LOC100578579	100578579		11.4026	11.3097	11.483		11.0079	10.9923	11.2187		11.5722	11.4326	11.7059		11.5144	11.321	11.3749
LOC100578580	guanine nucleotide exchange factor MSS4 homolog	100578580		9.115	9.00527	8.98979		8.85981	9.17842	8.9747		9.13843	9.09346	9.04589		9.01487	9.0917	9.11444
LOC100578581	uncharacterized protein C1orf158	100578581		7.81157	7.90484	7.87443		7.81628	7.62555	7.849		7.83811	7.75565	7.84899		7.72915	7.63673	7.83752
LOC100578584	uncharacterized LOC100578584	100578584		8.35669	8.18615	8.51898		8.48339	8.26892	8.29818		8.15598	8.22183	8.38592		8.41053	8.45114	8.18016
LOC100578585	uncharacterized LOC100578585	100578585		0	0	0		0	0	0		0	0	0		0	0	0
LOC100578586	mediator of RNA polymerase II transcription	100578586		8.1018	8.08561	8.1696		7.83923	7.86752	7.75409		7.94386	8.0286	7.99685		8.07423	7.79452	7.55418
LOC100578587	putative uncharacterized protein DDB_G0282133	100578587		2.62424	2.62046	2.62608		2.58368	2.62905	2.63489		2.6537	2.59569	2.61555		2.62036	2.6066	2.64395
LOC100578589	uncharacterized LOC100578589	100578589		6.69649	6.85376	6.87252		6.6855	6.74588	6.60886		6.94493	6.76517	6.94111		7.04667	6.85356	6.69145
LOC100578592	uncharacterized LOC100578592	100578592		3.79424	3.86699	3.83496		3.87623	4.01795	3.9239		3.83537	3.8581	3.79621		4.04243	3.82265	3.90724
LOC100578593	uncharacterized LOC100578593	100578593		3.77365	3.72646	3.76963		3.76222	3.81363	3.71091		3.72957	3.71654	3.83021		3.77716	3.72193	3.67981
LOC100578596	uncharacterized LOC100578596	100578596		0	0	0		0	0	0		0	0	0		0	0	0
LOC100578597	putative uncharacterized protein DDB_G0282133	100578597		12.0879	12.1191	12.1516		12.2454	12.1177	12.1346		12.0541	12.162	12.0625		12.0844	12.193	12.1386
LOC100578600	uncharacterized LOC100578600	100578600		0	0	0		0	0	0		0	0	0		0	0	0
LOC100578602	Hermansky-Pudlak syndrome 5 protein homolog	100578602		0	0	0		0	0	0		0	0	0		0	0	0
LOC100578606	uncharacterized LOC100578606	100578606		8.18391	7.96646	8.10382		8.19583	8.28811	8.14596		7.98355	8.09319	8.00618		8.1031	8.12978	8.07221
LOC100578608	uncharacterized LOC100578608	100578608		0	0	0		0	0	0		0	0	0		0	0	0
LOC100578609	uncharacterized LOC100578609	100578609		9.43811	9.47971	9.55679		9.35014	9.30461	9.49617		9.63816	9.67297	9.34517		9.39934	9.51144	9.48101
LOC100578611	uncharacterized LOC100578611	100578611		11.0835	11.5035	11.3758		11.4092	11.2675	11.3683		11.1898	11.3542	11.4296		11.405	11.3749	11.2407
LOC100578613	uncharacterized LOC100578613	100578613		6.19982	6.32965	6.39631		6.15992	6.24404	6.212		6.28771	6.14127	6.2849		6.36107	6.3757	6.25406
LOC100578614	tctex1 domain-containing protein 1	100578614		0	0	0		0	0	0		0	0	0		0	0	0
LOC100578617	uncharacterized LOC100578617	100578617		1.11124	1.15382	1.12781		1.09913	1.09958	1.13276		1.1041	1.10381	1.10569		1.10447	1.12171	1.09876
LOC100578618	uncharacterized LOC100578618	100578618		2.27779	2.24692	2.2199		2.21265	2.21361	2.21341		2.21702	2.27206	2.26435		2.28865	2.2426	2.29618
LOC100578621	uncharacterized LOC100578621	100578621		0	0	0		0	0	0		0	0	0		0	0	0
LOC100578623	uncharacterized LOC100578623	100578623		0.687834	0.673333	0.670689		0.670642	0.681216	0.663675		0.695382	0.662991	0.663303		0.685929	0.707901	0.669067
LOC100578624	delta(3	100578624		9.42363	9.3646	9.27934		9.23329	9.32525	9.23744		9.46506	9.26501	9.36827		9.31516	9.42996	9.36394
LOC100578625	tetra-peptide repeat homeobox protein 1	100578625		-0.899157	-0.899229	-0.899033		-0.899055	-0.898253	-0.898412		-0.899209	-0.894069	-0.899123		-0.899189	-0.898867	-0.899178
LOC100578628	NADH--cytochrome b5 reductase 1	100578628		8.49375	8.33229	8.44865		8.31358	8.22911	8.21866		8.35104	8.17869	8.19038		8.33754	8.35663	8.19864
LOC100578629	uncharacterized LOC100578629	100578629		9.62154	9.44078	9.62689		9.54172	9.60635	9.52914		9.65778	9.58829	9.42048		9.55157	9.65056	9.62946
LOC100578631	uncharacterized LOC100578631	100578631		11.2343	11.4779	11.1607		11.3571	11.3045	11.1652		11.4904	11.4684	11.4817		11.6518	11.5295	11.3912
LOC100578641	uncharacterized LOC100578641	100578641		0	0	0		0	0	0		0	0	0		0	0	0
LOC100578649	uncharacterized LOC100578649	100578649		2.14925	2.19118	2.17631		2.15559	2.12288	2.13071		2.14976	2.13285	2.12627		2.11813	2.12846	2.18622
LOC100578651	uncharacterized LOC100578651	100578651		1.43776	1.44152	1.43918		1.44631	1.44996	1.4575		1.43674	1.44166	1.4583		1.45424	1.47655	1.4314
LOC100578653	twinkle protein	100578653		9.95299	9.90221	9.90108		9.89683	9.94864	9.79553		9.9504	9.9497	9.84034		9.83904	9.91069	9.87988
LOC100578654	uncharacterized LOC100578654	100578654		7.77033	7.53695	7.72278		7.50173	7.50252	7.62125		7.75204	7.67555	7.72613		7.68815	7.7966	7.54939
LOC100578657	uncharacterized LOC100578657	100578657		9.18474	8.81774	9.20073		8.94651	9.25045	9.15919		8.99056	9.24009	9.37882		9.37318	9.04736	9.22194
LOC100578659	uncharacterized LOC100578659	100578659		0	0	0		0	0	0		0	0	0		0	0	0
LOC100578660	eukaryotic translation initiation factor 2	100578660		11.4409	11.4362	11.3369		11.3097	11.404	11.3999		11.4236	11.2998	11.4001		11.3482	11.315	11.4166
LOC100578661	KICSTOR complex protein SZT2	100578661		11.9924	11.9907	11.9822		11.9591	11.9746	11.9933		11.9858	12.0172	12.0044		11.942	11.9398	11.9724
LOC100578662	cadherin EGF LAG seven-pass G-type receptor 1	100578662		9.7013	9.78393	9.73525		9.69955	9.70779	9.92124		9.72757	9.57834	9.87258		9.72041	9.63085	9.74085
LOC100578664	organic solute transporter alpha-like protein	100578664		3.10537	3.14146	3.10657		3.22316	3.18942	3.14658		3.08873	3.07692	3.08296		3.15056	3.0714	3.06186
LOC100578665	uncharacterized LOC100578665	100578665		8.4718	8.21922	8.40198		8.02985	8.02511	8.01367		8.22473	8.65302	8.37093		8.43674	8.25084	8.71795
LOC100578666	uncharacterized LOC100578666	100578666		0	0	0		0	0	0		0	0	0		0	0	0
LOC100578667	uncharacterized LOC100578667	100578667		0	0	0		0	0	0		0	0	0		0	0	0
LOC100578668	glutamic acid-rich protein	100578668		4.18194	4.25475	4.17083		4.14473	4.13452	4.14318		4.32933	4.21655	4.2407		4.22141	4.24974	4.21164
LOC100578669	uncharacterized LOC100578669	100578669		0	0	0		0	0	0		0	0	0		0	0	0
LOC100578670	uncharacterized LOC100578670	100578670		0	0	0		0	0	0		0	0	0		0	0	0
LOC100578672	putative uncharacterized protein DDB_G0271606	100578672		6.98417	6.92987	7.07693		6.70453	6.67037	6.55425		7.05219	6.73904	7.0769		7.04757	6.72019	6.56591
LOC100578674	disks large-associated protein 5	100578674		8.61883	8.60442	8.64524		8.6235	8.61305	8.63505		8.43738	8.52546	8.57431		8.59182	8.62416	8.55779
LOC100578675	uncharacterized LOC100578675	100578675		0	0	0		0	0	0		0	0	0		0	0	0
LOC100578678	uncharacterized LOC100578678	100578678		10.1249	10.2382	10.3853		9.74755	10.3803	10.178		10.3957	10.098	10.1357		10.1024	10.3008	10.1468
LOC100578680	uncharacterized LOC100578680	100578680		11.311	11.2333	11.3637		10.986	11.117	11.1365		11.4566	11.2917	11.4237		11.3708	11.3901	11.1114
LOC100578684	uncharacterized LOC100578684	100578684		8.60256	8.69504	8.68902		8.28705	8.30264	8.28479		8.81073	8.69912	8.63564		8.86196	8.80247	8.85127
LOC100578685	odorant receptor 94b	100578685		1.73855	1.80325	1.76067		1.7746	1.7397	1.74802		1.75997	1.75897	1.74549		1.76122	1.7617	1.73841
LOC100578691	rhoGEF domain-containing protein gxcJ	100578691		9.2134	8.90511	8.87939		8.94868	8.9186	8.94512		8.85106	8.8154	8.64662		8.79564	8.77297	8.91809
LOC100578694	zinc finger protein 3	100578694		10.993	10.9719	10.9856		11.0583	11.1004	10.9819		10.9505	10.8546	10.9196		10.8993	10.9417	10.9692
LOC100578696	uncharacterized LOC100578696	100578696		9.73247	9.8051	9.73639		9.98916	9.86754	9.9758		9.73509	9.822	9.68599		9.72138	9.74518	9.846
LOC100578697	THUMP domain-containing protein 1 homolog	100578697		9.40592	9.19656	9.23893		9.28491	9.15513	9.25903		9.30896	9.04832	9.13785		9.04737	9.14145	9.24846
LOC100578698	uncharacterized LOC100578698	100578698		10.719	11.0043	10.9514		10.4605	10.8493	11.0138		10.8219	10.8021	11.2077		11.7249	10.9384	10.7991
LOC100578699	uncharacterized LOC100578699	100578699		4.28793	4.41088	4.3497		4.34248	4.30916	4.31284		4.28721	4.51396	4.56458		4.40418	4.29355	4.41929
LOC100578703	uncharacterized LOC100578703	100578703		6.17123	6.08289	6.26659		6.20813	6.1275	6.26069		6.21431	6.24255	6.38217		6.2668	6.22111	6.21455
LOC100578704	tubulin delta chain	100578704		8.55555	8.37044	8.41882		8.41019	8.42849	8.37624		8.40002	8.49772	8.42999		8.55373	8.40316	8.49466
LOC100578705	uncharacterized LOC100578705	100578705		13.0797	13.3234	13.302		13.1996	13.1033	13.1802		13.0651	13.3702	13.2577		13.2821	13.1922	13.1436
LOC100578706	uncharacterized LOC100578706	100578706		11.1001	11.0408	11.0416		11.2069	11.2351	11.301		11.066	11.2094	11.0868		11.1704	11.2185	11.0211
LOC100578708	protein Star	100578708		9.82182	9.70241	9.69768		9.86631	9.90419	10.0769		9.92195	9.86606	9.99316		9.79903	9.82144	9.61588
LOC100578709	uncharacterized LOC100578709	100578709		11.3342	11.3709	11.3441		11.3333	11.4389	11.323		11.3672	11.3285	11.3485		11.4083	11.3861	11.3212
LOC100578713	uncharacterized LOC100578713	100578713		9.14309	9.09274	9.21334		8.83792	8.98657	8.906		9.23525	9.07557	9.09159		9.10383	9.1697	9.03435
LOC100578714	F-box only protein 39	100578714		9.0993	9.31947	9.24467		8.8893	8.81196	8.91555		9.36177	9.36622	9.08119		9.39007	9.23426	9.54046
LOC100578715	protein wntless	100578715		9.2179	9.29532	9.24235		9.47862	9.26098	9.33138		9.27076	9.18135	9.16677		9.06734	9.19932	9.21382
LOC100578716	protein singed wings 2	100578716		4.81325	4.78388	4.76097		4.78523	4.69035	4.88259		4.7936	4.69158	4.77245		4.83611	4.78717	4.76317
LOC100578718	protein distal antenna	100578718		9.84208	9.9366	9.63015		9.99905	10.0266	9.85139		9.449	9.8043	9.49154		9.57382	9.6369	9.90289
LOC100578719	protein spaetzle 4	100578719		4.56759	4.46605	4.42434		4.5761	4.51936	4.59721		4.43182	4.49548	4.48089		4.48881	4.51682	4.41032
LOC100578721	TBC1 domain family member 20	100578721		10.5568	10.5829	10.5267		10.6114	10.6393	10.5957		10.493	10.5582	10.4794		10.5814	10.5696	10.5696
LOC100578723	protein RRNAD1	100578723		9.60432	9.41845	9.46067		9.49103	9.4937	9.51308		9.4603	9.42502	9.36102		9.39779	9.21102	9.42118
LOC100578724	uncharacterized LOC100578724	100578724		3.7998	3.91659	3.78383		3.79048	3.87542	3.8401		3.78611	3.83281	3.9228		3.86808	3.78613	3.81317
LOC100578725	uncharacterized LOC100578725	100578725		9.41205	9.27764	9.33371		9.2293	9.23548	9.23946		9.39262	9.32029	9.28585		9.30487	9.20843	9.28414
LOC100578726	protein kinase 4	100578726		8.48425	8.43017	8.37026		8.43914	8.34469	8.53459		8.41029	8.07286	8.25968		8.23894	8.29791	8.3939
LOC100578727	uncharacterized LOC100578727	100578727		9.08683	9.64434	9.29345		9.75461	9.49895	9.78898		9.36885	9.55158	9.28749		9.64512	9.2132	9.43463
LOC100578729	uncharacterized LOC100578729	100578729		3.37356	3.44088	3.38558		3.34409	3.36206	3.34347		3.35965	3.31622	3.40376		3.37358	3.32396	3.31257
LOC100578730	uncharacterized LOC100578730	100578730		4.39647	4.35463	4.3752		4.38684	4.4421	4.36302		4.3277	4.38784	4.37537		4.32811	4.32771	4.34189
LOC100578731	uncharacterized LOC100578731	100578731		7.89593	7.71781	7.82812		7.99452	7.96422	7.81479		7.84503	7.79317	7.81062		7.83373	7.65712	7.73174
LOC100578732	uncharacterized LOC100578732	100578732		-1.48592	-1.48642	-1.48052		-1.4855	-1.48494	-1.48505		-1.48131	-1.48639	-1.48571		-1.48614	-1.48537	-1.48606
LOC100578733	nose resistant to fluoxetine protein 6	100578733		5.16057	4.93406	5.33806		5.08821	5.0871	4.91571		4.95569	5.1194	4.97655		5.0843	4.92181	5.20827
LOC100578734	uncharacterized protein C1orf131 homolog	100578734		8.41018	8.36083	8.5589		8.35371	8.50857	8.46702		8.6028	8.32448	8.45085		8.44391	8.39174	8.40477
LOC100578735	pyruvate dehydrogenase E1 component subunit	100578735		2.68344	2.67817	2.74651		2.67349	2.65969	2.66833		3.02416	2.66189	2.73307		2.67509	2.67453	2.66953
LOC100578736	cyclin-dependent kinase 8	100578736		9.7872	9.85038	9.8103		9.92679	10.0442	9.83413		9.90932	9.81756	9.93755		9.89667	9.82222	9.84978
LOC100578739	RYamide receptor	100578739		10.2441	10.3889	10.413		10.5042	10.437	10.6108		10.4083	10.4825	10.416		10.401	10.3707	10.4456
LOC100578741	uncharacterized LOC100578741	100578741		0	0	0		0	0	0		0	0	0		0	0	0
LOC100578743	zinc finger protein 431	100578743		9.82259	9.88983	9.80267		10.2328	10.1587	10.0796		9.92177	10.0404	9.98395		10.0682	9.9758	9.96646
LOC100578744	uncharacterized LOC100578744	100578744		5.52916	5.56239	5.70446		5.56813	5.66991	5.36364		5.60982	5.62752	5.53759		5.71575	5.51526	5.66339
LOC100578745	uncharacterized LOC100578745	100578745		5.64973	5.64989	5.62713		5.48122	5.47086	5.43467		5.58269	5.56014	5.49467		5.53537	5.43296	5.61172
LOC100578746	aprataxin and PNK-like factor	100578746		8.2986	7.8849	7.75432		8.43389	8.43538	8.03929		7.93399	8.15638	8.0057		8.16164	7.90338	7.94631
LOC100578747	uncharacterized LOC100578747	100578747		0	0	0		0	0	0		0	0	0		0	0	0
LOC100578751	uncharacterized LOC100578751	100578751		3.43526	3.46067	3.42941		3.36891	3.38956	3.3787		3.39112	3.35799	3.40863		3.40577	3.41382	3.39753
LOC100578752	uncharacterized LOC100578752	100578752		9.40871	9.51597	9.38343		9.75854	9.77562	9.74708		9.57732	9.5313	9.55386		9.39013	9.58386	9.69349
LOC100578759	uncharacterized LOC100578759	100578759		4.37291	4.30455	4.3527		4.24328	4.32419	4.25768		4.25343	4.29231	4.28655		4.2845	4.33496	4.34409
LOC100578763	COMM domain-containing protein 3	100578763		9.96243	9.92066	9.94534		9.81084	9.79883	9.67389		9.9358	9.85716	9.87303		9.92061	9.88583	9.75523
LOC100578769	uncharacterized LOC100578769	100578769		11.2521	11.3741	11.3291		11.4781	11.4676	11.5382		11.4422	11.4352	11.5136		11.447	11.4716	11.4238
LOC100578770	uncharacterized LOC100578770	100578770		6.51466	7.00252	6.54254		6.30354	6.50073	6.41626		6.66232	6.56414	6.83758		6.45089	6.87424	6.49088
LOC100578773	zinc finger CCHC domain-containing protein 10	100578773		8.74514	8.66274	8.81099		8.84079	8.86971	8.89099		8.88691	8.72782	8.78726		8.73465	8.70021	8.72329
LOC100578774	centrosomal protein of 164 kDa	100578774		12.7502	13.0152	12.9663		13.0019	13.0266	12.9849		12.8994	13.121	13.1884		13.1496	13.0126	13.0732
LOC100578776	uncharacterized LOC100578776	100578776		7.71107	7.48447	8.12415		7.50321	7.48856	7.52898		7.67367	7.95165	8.00388		8.00253	7.71471	7.71129
LOC100578777	uncharacterized LOC100578777	100578777		8.0323	7.31144	7.22033		6.50958	6.62133	6.78761		7.26554	6.68906	6.93581		6.88295	6.69169	7.1217
LOC100578779	uncharacterized LOC100578779	100578779		9.40927	9.44556	9.30011		9.51325	9.64382	9.47076		9.37506	9.4846	9.18745		9.20049	9.38963	9.38054
LOC100578780	helix-loop-helix protein delilah	100578780		10.2446	10.1881	10.2246		10.5117	10.2073	10.5561		9.98683	10.5038	10.1881		10.0406	10.2924	10.3147
LOC100578782	cytochrome b-c1 complex subunit 9	100578782		12.0962	11.8977	12.1214		11.6864	11.7223	11.6765		12.1224	11.9832	11.9721		11.9849	11.9368	11.9753
LOC100578783	uncharacterized LOC100578783	100578783		8.14755	8.0118	8.16082		8.17979	8.44116	8.31689		8.07996	8.40867	8.23209		8.32155	8.22741	8.1995
LOC100578793	uncharacterized LOC100578793	100578793		0	0	0		0	0	0		0	0	0		0	0	0
LOC100578797	uncharacterized LOC100578797	100578797		0	0	0		0	0	0		0	0	0		0	0	0
LOC100578798	uncharacterized LOC100578798	100578798		0	0	0		0	0	0		0	0	0		0	0	0
LOC100578799	uncharacterized LOC100578799	100578799		7.58343	7.70534	7.67087		7.47587	7.70374	7.62119		7.49439	7.49666	7.46944		7.64349	7.63811	7.60888
LOC100578801	uncharacterized LOC100578801	100578801		6.44486	6.50867	6.75249		6.7726	6.81326	6.77008		6.62683	6.5917	6.71579		6.65664	6.65171	6.66633
LOC100578804	uncharacterized LOC100578804	100578804		5.76266	5.51686	5.55853		5.49942	5.53629	5.71855		5.87146	5.68503	5.99949		5.79756	5.52135	5.64086
LOC100578805	putative malate dehydrogenase 1B	100578805		10.6266	10.6597	10.3892		10.4427	10.5563	10.3824		10.4888	10.6371	10.5302		10.6917	10.528	10.4922
LOC100578810	facilitated trehalose transporter Tret1-2	100578810		0	0	0		0	0	0		0	0	0		0	0	0
LOC100578811	transmembrane protein 223	100578811		7.57444	7.29623	7.45514		7.48391	7.5258	7.37891		7.48418	7.4459	7.39978		7.30563	7.31418	7.22888
LOC100578813	uncharacterized LOC100578813	100578813		7.92093	8.01156	7.98317		8.00407	8.18989	8.27892		7.99278	8.16456	8.16624		8.31174	8.04578	7.97284
LOC100578814	putative fatty acyl-CoA reductase CG5065	100578814		3.96173	3.89118	3.86529		4.01346	3.92506	3.97377		3.95487	3.89695	3.98941		3.96662	3.86735	3.87917
LOC100578816	uncharacterized LOC100578816	100578816		8.26618	8.60161	8.65045		8.59492	8.71798	8.46205		8.61366	8.57792	8.36551		9.06945	8.76522	8.57121
LOC100578818	amyloid beta A4 precursor protein-binding family	100578818		10.6944	10.856	10.6564		10.7579	10.5776	10.6794		10.715	10.9672	10.9254		11.0497	11.0228	10.8104
LOC100578820	coadhesin	100578820		10.1004	9.89816	10.0021		9.94505	9.86233	9.91239		10.1357	10.1293	9.76195		9.88544	9.85217	10.0943
LOC100578821	uncharacterized LOC100578821	100578821		0	0	0		0	0	0		0	0	0		0	0	0
LOC100578822	protein IWS1 homolog	100578822		11.8504	12.1283	11.8562		12.3203	12.4359	12.0558		12.0017	12.2455	11.9248		11.9621	12.1365	12.1778
LOC100578823	kinetochore-associated protein 1	100578823		11.5598	11.5438	11.5016		11.4598	11.4837	11.3529		11.3991	11.4751	11.3427		11.3612	11.3502	11.383
LOC100578824	zinc finger protein ZIC 4	100578824		0	0	0		0	0	0		0	0	0		0	0	0
LOC100578826	protein strawberry notch-like	100578826		12.7959	13.0039	12.9528		12.98	13.0114	13.0798		12.8714	13.0012	12.9611		12.9982	12.9779	12.965
LOC100578828	uncharacterized LOC100578828	100578828		9.24197	9.30289	9.1953		9.03473	9.12705	9.40147		9.41538	9.11575	9.38898		9.16303	9.26506	8.98662
LOC100578829	elongation of very long chain fatty acids	100578829		0	0	0		0	0	0		0	0	0		0	0	0
LOC100578830	uncharacterized LOC100578830	100578830		3.03238	3.05742	3.07928		3.0303	3.07043	3.03526		3.03401	3.08753	3.08598		3.11636	3.09638	3.03088
LOC100578833	putative leucine-rich repeat-containing protein	100578833		0	0	0		0	0	0		0	0	0		0	0	0
LOC100578834	zinc finger protein 616	100578834		9.34115	9.05576	9.26944		9.36459	9.29289	9.39277		9.28157	9.24864	9.17414		9.28863	9.37295	9.28123
LOC100578835	uncharacterized LOC100578835	100578835		9.48445	9.9684	9.7605		9.35972	9.32442	9.07446		9.95329	10.069	10.2128		10.2781	10.3726	9.87191
LOC100578839	uncharacterized LOC100578839	100578839		9.38698	9.4368	9.39107		9.00576	9.369	9.14812		9.3777	9.46167	9.26272		9.53628	9.38345	9.41954
LOC100578841	uncharacterized LOC100578841	100578841		7.1351	7.05269	7.19481		7.69399	7.21501	7.36549		7.36102	7.33981	7.36868		7.26891	7.25257	7.20801
LOC100578842	uncharacterized LOC100578842	100578842		-1.96549	-1.96575	-1.96526		-1.96527	-1.96497	-1.96503		-1.96568	-1.96574	-1.96538		-1.9656	-1.9652	-1.96556
LOC100578852	ribonucleases P/MRP protein subunit POP1	100578852		7.88134	7.91904	7.70841		7.72694	7.7832	7.79933		7.75446	7.95488	7.72092		7.86896	7.64378	7.81808
LOC100578853	probable transcriptional regulatory protein	100578853		9.20265	9.14135	9.37166		8.8936	9.20547	9.06327		9.3154	9.18271	9.21013		9.26683	9.24309	9.18206
LOC100578854	uncharacterized LOC100578854	100578854		11.2688	11.4064	11.4246		11.7761	11.6706	11.9108		11.3982	11.614	11.4865		11.5154	11.4057	11.4677
LOC100578855	uncharacterized LOC100578855	100578855		0	0	0		0	0	0		0	0	0		0	0	0
LOC100578860	zinc finger protein 512B-like	100578860		-1.23097	-1.2312	-1.23051		-1.23053	-1.22994	-1.23006		-1.23119	-1.2312	-1.23075		-1.21083	-1.23039	-1.23111
LOC100578862	DNA ligase 1	100578862		1.60678	1.62458	1.66455		1.63715	1.60419	1.61208		1.62108	1.63996	1.60794		1.60568	1.59495	1.62914
LOC100578864	uncharacterized LOC100578864	100578864		9.72299	9.69003	9.78886		9.64007	9.69065	9.65208		9.80021	9.67068	9.68485		9.59173	9.73362	9.63261
LOC100578865	uncharacterized LOC100578865	100578865		10.9742	11.1655	11.0737		10.9719	11.0584	10.9631		10.91	11.2185	11.0848		11.0058	11.1077	11.0081
LOC100578866	uncharacterized LOC100578866	100578866		0	0	0		0	0	0		0	0	0		0	0	0
LOC100578875	beta-1	100578875		0	0	0		0	0	0		0	0	0		0	0	0
LOC100578877	uncharacterized LOC100578877	100578877		11.951	12.3079	12.2758		12.0097	12.0863	12.0803		12.2522	12.3863	11.9809		12.3258	12.2897	12.1431
LOC100578879	protein CASC3	100578879		10.7082	10.7483	10.7064		10.897	10.7529	10.887		10.7063	10.7392	10.8189		10.7002	10.7604	10.7178
LOC100578881	histone H3.3-like type 1	100578881		6.99807	6.82688	6.86102		6.81625	6.84314	6.90708		6.86777	6.97733	6.81499		6.90538	6.63907	7.01437
LOC100578882	uncharacterized LOC100578882	100578882		4.972	4.82041	4.80225		4.85646	4.94574	4.7605		4.80182	4.80891	4.86944		4.89924	4.89016	4.78354
LOC100578883	uncharacterized LOC100578883	100578883		9.92745	10.1625	10.1383		10.1896	10.2503	10.2246		10.0805	10.2152	10.222		10.1594	10.1545	10.2054
LOC100578885	putative transcription factor capicua	100578885		10.1199	10.4053	10.319		10.3084	10.3057	10.5306		10.25	10.3484	10.3063		10.1263	10.2361	10.0926
LOC100578886	odorant receptor 46a-like	100578886		0.0850129	0.0889671	0.121398		0.07896	0.0879137	0.0791327		0.0787137	0.0786814	0.0855644		0.078754	0.0790081	0.0905295
LOC100578888	zinc finger protein 808	100578888		9.82196	9.81582	9.79762		9.89034	9.92999	9.97548		9.7159	9.95778	9.941		9.79385	10.0066	9.86631
LOC100578890	uncharacterized LOC100578890	100578890		11.4967	11.4886	11.3391		11.5165	11.643	11.479		11.4505	11.5063	11.2556		11.1572	11.238	11.3393
LOC100578892	stimulator of interferon genes protein	100578892		8.55328	8.46038	8.50653		8.30875	8.35721	8.18268		8.51358	8.22268	8.27975		8.34242	8.32056	8.29556
LOC100578893	uncharacterized LOC100578893	100578893		11.0089	11.0254	10.9834		11.0689	10.948	11.0286		10.977	11.0317	10.9593		10.8566	10.9308	11.0383
LOC100578894	isoaspartyl peptidase/L-asparaginase	100578894		0	0	0		0	0	0		0	0	0		0	0	0
LOC100578899	muscle calcium channel subunit alpha-1	100578899		12.8626	13.0154	13.0638		13.1321	13.0485	13.1227		12.903	13.2091	13.0166		12.9991	12.9957	13.0767
LOC100578901	DPH3 homolog	100578901		8.75789	8.65776	8.71564		8.45087	8.45604	8.53004		8.71268	8.67489	8.77948		8.63088	8.67414	8.76499
LOC100578907	ankyrin repeat and protein kinase	100578907		10.3323	10.1972	10.3159		10.2819	10.1664	10.2011		10.2965	10.2485	10.0823		10.1671	10.312	10.2711
LOC100578909	procollagen-lysine	100578909		11.7361	11.6045	11.7737		11.7264	11.749	11.7749		11.7785	11.8261	11.6984		11.786	11.7337	11.9181
LOC100578910	zinc finger CW-type PWWP domain protein 1	100578910		6.70916	6.44568	6.37101		6.47422	6.57437	6.41905		6.52107	6.42682	6.50137		6.49029	6.45673	6.27322
LOC100578913	uncharacterized LOC100578913	100578913		7.80869	7.48223	7.52207		7.46595	7.44917	7.44256		7.48634	7.62245	7.39816		7.69622	7.30818	7.39871
LOC100578919	tax1-binding protein 1 homolog	100578919		2.77884	2.73322	2.80125		2.74279	2.73676	2.73644		2.73925	2.80211	2.94541		2.73379	2.78941	2.88187
LOC100578920	zinc finger protein 251	100578920		10.1083	9.97951	10.0728		10.1012	10.1443	9.92594		10.1001	10.1762	9.85201		9.87144	9.96952	9.99065
LOC100578921	uncharacterized LOC100578921	100578921		8.93631	8.78348	8.88048		8.58995	8.64023	8.54446		8.94026	8.71796	8.81712		8.82541	9.01234	8.90574
LOC100578924	zinc finger protein 271	100578924		9.19148	9.11238	9.03249		9.34605	9.36884	9.22529		9.16778	9.18802	9.17496		9.13126	9.37027	9.26731
LOC100578925	protein Tob1	100578925		14.7928	14.8049	14.683		15.2744	15.3041	15.3126		14.8682	15.1214	15.1925		14.9462	14.825	14.9849
LOC100578927	transcriptional repressor protein YY1	100578927		10.7817	10.8619	10.7677		10.9216	11.0216	10.9231		10.8099	10.8032	10.7991		10.8157	10.8661	10.8403
LOC100578928	calcium and integrin-binding protein 1	100578928		7.29735	6.23965	6.94348		6.84934	6.52546	6.32599		6.91938	6.62172	7.1642		6.96247	6.79416	6.58623
LOC100578929	uncharacterized LOC100578929	100578929		9.01782	9.06529	8.47449		8.51873	8.50331	8.715		8.92803	8.69634	9.04341		8.61634	8.47303	8.9954
LOC100578931	activating signal cointegrator 1 complex subunit	100578931		10.2228	10.0935	10.1189		10.1842	10.0899	10.2127		10.2653	10.1776	10.1229		10.1239	10.0743	10.0378
LOC100578935	IQ domain-containing protein K	100578935		6.23367	6.0389	6.16227		5.94243	6.01351	5.9558		6.16071	6.12668	6.14675		6.12502	5.8552	5.88156
LOC100578936	methylenetetrahydrofolate reductase	100578936		8.20406	8.28684	8.11855		8.19449	8.35737	8.21484		8.14205	8.08299	8.26591		8.05165	8.06643	8.03116
LOC100578937	uncharacterized LOC100578937	100578937		11.4676	11.3674	11.4054		11.3118	11.292	11.2783		11.4025	11.3967	11.3117		11.2524	11.2461	11.3316
LOC100578939	single Ig IL-1-related receptor	100578939		9.13627	9.18378	9.15292		9.37608	9.29798	9.3649		9.25003	9.39869	9.42752		9.27115	9.31954	9.44513
LOC100578943	transmembrane protein 258	100578943		8.91226	8.96997	9.00042		8.46599	8.51055	8.57106		8.98579	8.85385	9.05977		8.91714	8.88935	8.96455
LOC100578947	SUN domain-containing ossification factor	100578947		10.7289	10.8666	10.7773		10.79	10.8365	10.8546		10.8749	10.8451	10.8695		10.7902	10.8802	10.9121
LOC100578949	uncharacterized LOC100578949	100578949		0	0	0		0	0	0		0	0	0		0	0	0
LOC100578952	protein tilB homolog	100578952		0	0	0		0	0	0		0	0	0		0	0	0
LOC100578953	dual specificity protein phosphatase 15	100578953		13.0862	13.2183	13.1763		13.2741	13.2034	13.2343		13.0727	13.1401	13.0544		13.1466	13.1474	13.0897
LOC100578955	myosin-7	100578955		8.94676	8.69551	9.0642		8.65035	8.8045	8.94403		8.68576	8.78165	8.64515		8.90158	8.8249	8.46768
LOC100578957	uncharacterized LOC100578957	100578957		0	0	0		0	0	0		0	0	0		0	0	0
LOC100578965	uncharacterized LOC100578965	100578965		9.14327	8.63422	8.95351		8.92476	8.72818	8.74103		8.75328	9.00635	8.80133		8.96273	8.83306	8.89104
LOC100578966	toll-like receptor 6	100578966		7.76272	7.85538	7.62678		7.89029	7.75579	7.65192		7.89185	7.75398	7.64938		7.54761	7.58583	7.45778
LOC100578967	uncharacterized LOC100578967	100578967		-2.32565	-2.32573	-2.32559		-2.32559	-2.3255	-2.32552		-2.32571	-2.32573	-2.32562		-2.32569	-2.32557	-2.32567
LOC100578975	dynein regulatory complex subunit 3	100578975		8.91639	8.66333	8.73775		8.51943	8.67502	8.61843		8.69981	8.93789	8.58576		8.76577	8.46485	8.73515
LOC100578976	decorin	100578976		8.52373	8.76288	8.6903		8.85771	9.02194	8.71098		8.81036	8.88994	8.63325		8.75211	8.69815	8.84542
LOC100578978	uncharacterized LOC100578978	100578978		0	0	0		0	0	0		0	0	0		0	0	0
LOC100578984	protein charlatan	100578984		11.5064	11.5113	11.5945		11.7352	11.6059	11.8809		11.3748	11.7029	11.5381		11.678	11.5239	11.5059
LOC100578988	zinc finger MYND domain-containing protein 10	100578988		8.40358	8.24504	8.41098		8.39802	8.39742	8.35877		8.48024	8.48121	8.4265		8.36574	8.4806	8.65358
LOC100578989	uncharacterized LOC100578989	100578989		2.02447	2.07667	2.0126		2.02701	2.04808	2.0384		2.05459	2.01677	2.05829		2.01756	2.04271	2.02372
LOC100578990	dynein intermediate chain 3	100578990		0	0	0		0	0	0		0	0	0		0	0	0
LOC100578992	uncharacterized LOC100578992	100578992		0	0	0		0	0	0		0	0	0		0	0	0
LOC100578995	vanin-like protein 1	100578995		4.02727	3.97927	3.88903		4.00141	3.86616	3.93844		3.86939	3.97159	3.89778		3.94314	3.98923	3.96225
LOC100578998	ciliogenesis-associated TTC17-interacting	100578998		4.37827	4.43381	4.33767		4.36167	4.39324	4.31993		4.34039	4.39084	4.28256		4.26053	4.1866	4.21698
LOC100578999	uncharacterized LOC100578999	100578999		8.20454	8.28602	8.09581		8.12267	8.08394	8.02006		8.2607	8.22974	8.12608		8.07945	8.09642	8.11804
LOC100579003	PAX3- and PAX7-binding protein 1	100579003		10.6143	10.6387	10.5708		10.6817	10.5971	10.734		10.4983	10.505	10.5509		10.5734	10.5479	10.6214
LOC100579005	uncharacterized LOC100579005	100579005		6.43845	6.53316	6.49394		6.5953	6.6629	6.70385		6.55646	6.52817	6.60541		6.55486	6.491	6.44947
LOC100579007	tetratricopeptide repeat protein 25	100579007		0	0	0		0	0	0		0	0	0		0	0	0
LOC100579008	uncharacterized LOC100579008	100579008		4.82714	4.80522	4.83807		4.66465	4.83374	4.83944		4.76489	4.73042	4.8215		4.79741	4.75181	4.70904
LOC100579011	odorant receptor 43a-like	100579011		1.58878	1.58018	1.57793		1.61306	1.57128	1.58794		1.59164	1.59577	1.62261		1.58155	1.57835	1.59934
LOC100579015	leucine-rich repeat-containing protein 15	100579015		0	0	0		0	0	0		0	0	0		0	0	0
LOC100579018	venom allergen 3	100579018		0	0	0		0	0	0		0	0	0		0	0	0
LOC100579019	probable salivary secreted peptide	100579019		-1.23591	-1.23103	-1.2354		-1.23542	-1.23476	-1.23489		-1.23613	-1.23615	-1.21261		-1.23044	-1.23526	-1.23606
LOC100579021	transmembrane protein 42	100579021		0	0	0		0	0	0		0	0	0		0	0	0
LOC100579022	E3 ubiquitin-protein ligase MARCH3	100579022		2.17412	2.17347	2.18209		2.17474	2.21056	2.1755		2.22217	2.22005	2.22072		2.19688	2.24834	2.17393
LOC100579024	D-aminoacyl-tRNA deacylase 1	100579024		8.85389	8.63549	8.51905		8.40027	8.47461	8.51685		8.81522	8.67616	8.66171		8.66971	8.66821	8.73294
LOC100579026	uncharacterized LOC100579026	100579026		5.48501	5.674	5.40709		5.33261	5.39381	5.41696		5.45376	5.47006	5.53093		5.43691	5.52151	5.44813
LOC100579031	vascular endothelial growth factor A-A	100579031		8.55074	8.59707	8.61492		8.60266	8.6457	8.58743		8.6926	8.66136	8.43887		8.72148	8.52241	8.51722
LOC100579034	uncharacterized LOC100579034	100579034		9.00629	8.85516	8.87914		8.9568	8.90855	8.88119		8.91154	9.03738	8.78435		8.84182	8.90033	8.88067
LOC100579038	succinate dehydrogenase assembly factor 3	100579038		8.28497	8.16417	8.20954		8.02123	8.18162	8.05918		8.22994	8.13536	8.25287		8.16049	8.27647	8.13101
LOC100579040	chondroitin sulfate synthase 2	100579040		10.6735	10.5669	10.5928		10.5101	10.494	10.5869		10.6545	10.5936	10.5411		10.5716	10.6334	10.5673
LOC100579047	cuticular protein 10	100579047		0.781861	0.747854	0.727762		0.756269	0.736871	0.736471		0.727364	0.727313	0.734346		0.750231	0.735392	0.727464
LOC100579049	cactin	100579049		10.8406	10.6877	10.7941		10.8928	10.8404	10.8001		10.8318	10.7217	10.8082		10.6933	11.0517	10.7944
LOC100579052	mitochondrial-processing peptidase subunit beta	100579052		7.03786	6.85121	6.7648		6.89097	6.96893	6.86147		6.73957	6.83653	6.79913		6.78299	6.73693	6.78556
LOC100579053	FK506-binding protein 15	100579053		10.8832	10.7725	10.8357		11.7748	11.7116	10.8945		10.7559	10.7492	10.7575		10.7799	10.8431	10.8682
LOC100579054	uncharacterized LOC100579054	100579054		8.90612	8.91791	8.94249		8.97035	8.90389	8.91361		9.10246	9.01515	8.90262		8.78135	8.79006	8.8415
LOC100579055	multiple coagulation factor deficiency protein 2	100579055		0	0	0		0	0	0		0	0	0		0	0	0
LOC100579057	translation machinery-associated protein 16	100579057		8.36175	8.19022	8.47292		8.35773	8.45353	8.20187		8.4486	8.30085	8.28747		8.26947	8.3988	8.31857
LOC100579058	targeting protein for Xklp2	100579058		0.568784	0.578909	0.576244		0.568983	0.569293	0.577663		0.595619	0.57383	0.575581		0.574447	0.584094	0.568725
LOC100579059	uncharacterized LOC100579059	100579059		0	0	0		0	0	0		0	0	0		0	0	0
LOC100579061	MATH and LRR domain-containing protein PFE0570w	100579061		9.83564	9.80359	9.7252		9.88246	9.91578	9.88965		9.81294	9.77865	9.73233		9.62894	9.68048	9.85983
LOC100642173	uncharacterized LOC100642173	100642173		8.90693	9.05918	8.99877		9.15492	9.1257	9.08495		8.93427	8.86539	8.92164		8.94646	9.07678	8.85392
LOC100820634	potassium voltage-gated channel protein	100820634		11.5247	11.5873	11.6839		11.7574	11.7424	11.7689		11.4674	11.6349	11.4213		11.5496	11.5134	11.5635
LOC100859932	uncharacterized LOC100859932	100859932		12.7802	13.31	13.1654		12.9946	12.9039	13.0367		12.901	13.0883	12.9005		13.1361	12.775	12.8431
LOC101664701	PI-PLC X domain-containing protein 1-like	101664701		13.6156	13.6468	13.6419		13.5356	13.6889	13.7674		13.5455	13.5954	13.5445		13.5624	13.7335	13.6676
LOC102653572	uncharacterized LOC102653572	102653572		-2.20552	-2.20564	-2.20542		-2.20542	-2.2053	-2.20532		-2.2056	-2.20563	-2.20547		-2.20557	-2.20539	-2.20555
LOC102653574	uncharacterized LOC102653574	102653574		-1.71846	-1.72589	-1.72522		-1.72523	-1.72483	-1.72491		-1.72579	-1.72234	-1.72538		-1.72215	-1.72514	-1.72563
LOC102653577	uncharacterized LOC102653577	102653577		0	0	0		0	0	0		0	0	0		0	0	0
LOC102653583	uncharacterized LOC102653583	102653583		0	0	0		0	0	0		0	0	0		0	0	0
LOC102653584	uncharacterized LOC102653584	102653584		0	0	0		0	0	0		0	0	0		0	0	0
LOC102653587	uncharacterized LOC102653587	102653587		0	0	0		0	0	0		0	0	0		0	0	0
LOC102653588	cleavage and polyadenylation specificity factor	102653588		9.23752	9.08487	9.09549		9.17814	9.20656	9.34631		9.13474	9.21689	9.16146		9.07464	9.14153	9.27191
LOC102653589	uncharacterized LOC102653589	102653589		6.19446	6.2585	6.5184		6.20106	6.30137	6.4183		6.56333	6.40332	6.38227		6.43342	6.41979	6.2666
LOC102653594	uncharacterized LOC102653594	102653594		9.37972	9.36592	9.2001		9.2977	9.23517	9.16159		10.0673	9.27825	9.8604		9.09376	8.96585	9.19445
LOC102653596	uncharacterized LOC102653596	102653596		3.7993	3.92833	3.86685		3.91182	3.99058	3.92698		3.80652	3.85038	3.87206		3.94919	3.81326	3.86598
LOC102653599	uncharacterized LOC102653599	102653599		8.47633	8.63185	8.72084		8.40073	8.58649	8.24997		8.82173	8.65407	8.8791		8.80048	9.35596	8.83854
LOC102653600	uncharacterized LOC102653600	102653600		0	0	0		0	0	0		0	0	0		0	0	0
LOC102653601	zinc finger protein 85	102653601		9.16742	9.08354	8.95918		9.43112	9.40977	9.22668		9.19787	9.18816	9.0201		9.09745	9.32014	9.16554
LOC102653602	uncharacterized LOC102653602	102653602		0	0	0		0	0	0		0	0	0		0	0	0
LOC102653609	paramyosin	102653609		0	0	0		0	0	0		0	0	0		0	0	0
LOC102653612	uncharacterized LOC102653612	102653612		0	0	0		0	0	0		0	0	0		0	0	0
LOC102653613	uncharacterized LOC102653613	102653613		0	0	0		0	0	0		0	0	0		0	0	0
LOC102653614	probable RNA methyltransferase CG11342	102653614		7.63481	7.55816	7.56794		7.41074	7.51145	7.40485		7.41511	7.48201	7.47604		7.40607	7.46295	7.3838
LOC102653615	uncharacterized LOC102653615	102653615		0	0	0		0	0	0		0	0	0		0	0	0
LOC102653619	uncharacterized LOC102653619	102653619		0	0	0		0	0	0		0	0	0		0	0	0
LOC102653621	uncharacterized LOC102653621	102653621		0	0	0		0	0	0		0	0	0		0	0	0
LOC102653628	uncharacterized LOC102653628	102653628		7.92195	8.03189	7.98394		7.89545	7.87329	8.02521		8.02995	8.02544	8.30191		8.02324	7.89998	7.97576
LOC102653634	uncharacterized LOC102653634	102653634		0.424283	0.434483	0.431763		0.438908	0.424748	0.424689		0.429647	0.424105	0.431107		0.424199	0.432122	0.447774
LOC102653636	uncharacterized LOC102653636	102653636		0	0	0		0	0	0		0	0	0		0	0	0
LOC102653637	odorant receptor 4-like	102653637		6.7558	6.59836	6.62597		6.65993	6.59189	6.87799		6.65828	6.83704	6.60129		6.66051	6.76399	6.5677
LOC102653638	uncharacterized LOC102653638	102653638		5.18428	5.22986	5.21366		5.2492	5.11193	4.97425		5.15005	5.27696	5.04827		5.25177	5.14257	5.10512
LOC102653639	uncharacterized LOC102653639	102653639		0	0	0		0	0	0		0	0	0		0	0	0
LOC102653640	glutamate receptor 1	102653640		9.01542	8.89399	8.94481		9.07767	8.84243	8.98431		8.8992	8.93583	8.8051		9.23624	8.898	8.95703
LOC102653641	glomulin	102653641		0	0	0		0	0	0		0	0	0		0	0	0
LOC102653642	uncharacterized LOC102653642	102653642		0	0	0		0	0	0		0	0	0		0	0	0
LOC102653649	uncharacterized LOC102653649	102653649		0	0	0		0	0	0		0	0	0		0	0	0
LOC102653652	uncharacterized LOC102653652	102653652		-2.32565	-2.32573	-2.32559		-2.32559	-2.3255	-2.32552		-2.32571	-2.32573	-2.32562		-2.32569	-2.32557	-2.32567
LOC102653654	helix-loop-helix protein 1-like	102653654		4.82973	4.81548	4.78752		4.80487	4.74093	4.79503		4.8353	4.85131	4.80235		4.89514	4.7003	4.88027
LOC102653655	mucin-19	102653655		8.84491	8.77116	8.64256		8.24149	8.33046	8.40364		8.85265	8.2875	8.41558		8.45582	8.31107	8.49008
LOC102653657	uncharacterized LOC102653657	102653657		0	0	0		0	0	0		0	0	0		0	0	0
LOC102653658	uncharacterized LOC102653658	102653658		0	0	0		0	0	0		0	0	0		0	0	0
LOC102653659	uncharacterized LOC102653659	102653659		5.47056	5.44487	5.53357		5.44181	5.77179	5.46005		5.62445	5.4808	5.50548		5.43768	5.44651	5.43925
LOC102653661	uncharacterized LOC102653661	102653661		0.244815	0.243616	0.253217		0.26727	0.247771	0.238946		0.24395	0.259221	0.238669		0.238519	0.24637	0.256193
LOC102653663	uncharacterized LOC102653663	102653663		-0.281604	-0.27137	-0.281489		-0.281493	-0.272542	-0.281357		-0.276208	-0.281712	-0.25503		-0.281655	-0.273887	-0.281637
LOC102653665	uncharacterized LOC102653665	102653665		1.71684	1.73745	1.68352		1.67633	1.66982	1.66968		1.74125	1.68384	1.66895		1.71316	1.67681	1.67449
LOC102653666	uncharacterized LOC102653666	102653666		0	0	0		0	0	0		0	0	0		0	0	0
LOC102653672	uncharacterized LOC102653672	102653672		0	0	0		0	0	0		0	0	0		0	0	0
LOC102653673	putative uncharacterized protein DDB_G0271606	102653673		1.73356	1.713	1.73008		1.68692	1.69076	1.80937		1.67134	1.67664	1.6719		1.69494	1.67229	1.67764
LOC102653678	uncharacterized LOC102653678	102653678		0	0	0		0	0	0		0	0	0		0	0	0
LOC102653680	centrosomal protein of 78 kDa-like	102653680		0	0	0		0	0	0		0	0	0		0	0	0
LOC102653684	uncharacterized LOC102653684	102653684		0	0	0		0	0	0		0	0	0		0	0	0
LOC102653687	uncharacterized LOC102653687	102653687		0	0	0		0	0	0		0	0	0		0	0	0
LOC102653690	uncharacterized LOC102653690	102653690		3.25121	3.24794	3.23846		3.25916	3.21156	3.29242		3.27129	3.27821	3.28657		3.3116	3.29707	3.28784
LOC102653693	uncharacterized LOC102653693	102653693		1.48788	1.50369	1.49592		1.48829	1.48894	1.67201		1.48757	1.54096	1.48808		1.48768	1.55718	1.51235
LOC102653695	uncharacterized LOC102653695	102653695		-2.32564	-2.3257	-2.32558		-2.32558	-2.32551	-2.32553		-2.32568	-2.3257	-2.32561		-2.32567	-2.32557	-2.32566
LOC102653697	uncharacterized LOC102653697	102653697		0	0	0		0	0	0		0	0	0		0	0	0
LOC102653698	uncharacterized LOC102653698	102653698		-1.72559	-1.72596	-1.72526		-1.72156	-1.72485	-1.72493		-1.72585	-1.72594	-1.72543		-1.72575	-1.72146	-1.72197
LOC102653702	transcription initiation factor TFIID subunit	102653702		9.29033	9.1512	9.1438		9.00187	8.99827	8.88961		9.17537	9.24767	9.20412		9.20852	9.10644	9.20333
LOC102653703	odorant receptor 4-like	102653703		6.59282	6.78665	6.71054		6.8143	6.69722	6.69025		6.74215	6.79789	6.78392		6.71406	6.74744	6.5819
LOC102653705	uncharacterized LOC102653705	102653705		0	0	0		0	0	0		0	0	0		0	0	0
LOC102653706	uncharacterized LOC102653706	102653706		0	0	0		0	0	0		0	0	0		0	0	0
LOC102653708	uncharacterized LOC102653708	102653708		6.85489	6.85954	6.80242		6.92831	6.95632	6.9172		7.05305	6.90659	7.00648		6.69434	7.03827	6.88451
LOC102653709	cAMP-dependent protein kinase catalytic	102653709		0	0	0		0	0	0		0	0	0		0	0	0
LOC102653713	uncharacterized LOC102653713	102653713		0	0	0		0	0	0		0	0	0		0	0	0
LOC102653714	uncharacterized LOC102653714	102653714		0	0	0		0	0	0		0	0	0		0	0	0
LOC102653716	odorant receptor Or1-like	102653716		-1.09996	-1.10003	-1.09945		-1.0927	-1.0716	-1.09886		-1.10001	-1.10003	-1.09298		-1.09389	-1.09252	-1.0937
LOC102653718	tctex1 domain-containing protein 1	102653718		-0.394097	-0.395241	-0.400236		-0.39299	-0.40008	-0.400114		-0.40042	-0.395176	-0.400293		-0.40039	-0.392613	-0.388521
LOC102653727	uncharacterized LOC102653727	102653727		7.40426	7.49381	7.47204		7.45552	7.35865	7.55539		7.40533	7.52518	7.41746		7.51929	7.46357	7.43828
LOC102653728	uncharacterized LOC102653728	102653728		3.653	3.55947	3.53193		3.6854	3.52747	3.49153		3.49496	3.59413	3.52071		3.5848	3.54176	3.58248
LOC102653731	uncharacterized LOC102653731	102653731		0	0	0		0	0	0		0	0	0		0	0	0
LOC102653733	uncharacterized LOC102653733	102653733		-0.0657205	-0.0721198	-0.0645409		-0.0431481	-0.0716539	-0.0716965		-0.0665685	-0.0721122	-0.0651695		-0.0720453	-0.0718112	-0.060136
LOC102653737	uncharacterized LOC102653737	102653737		0.24972	0.254737	0.249886		0.24988	0.276153	0.250076		0.249601	0.285541	0.249798		0.261117	0.25749	0.249673
LOC102653738	uncharacterized LOC102653738	102653738		-2.32564	-2.3257	-2.32558		-2.32558	-2.32551	-2.32553		-2.32568	-2.3257	-2.32498		-2.32566	-2.32557	-2.32565
LOC102653741	uncharacterized LOC102653741	102653741		6.33577	6.398	6.3765		5.95491	5.91693	6.02995		6.28234	6.47189	6.44581		6.31401	6.4471	6.37249
LOC102653748	growth/differentiation factor 8	102653748		6.17025	6.17583	6.21397		6.17592	6.22788	6.27153		6.12151	6.3153	6.24216		6.3954	6.45813	6.26949
LOC102653750	uncharacterized LOC102653750	102653750		1.60568	1.60525	1.64892		1.62053	1.61554	1.63178		1.62716	1.62616	1.61262		1.65067	1.69982	1.61151
LOC102653751	uncharacterized LOC102653751	102653751		5.72931	5.78736	5.77016		5.5276	5.73689	5.59839		5.67468	5.6173	5.68463		5.80636	5.62004	5.7315
LOC102653753	nibrin	102653753		10.1279	10.0265	10.0046		9.89107	9.87951	9.95127		10.1259	9.95224	9.95131		9.89218	9.95433	9.95037
LOC102653759	zinc finger CCHC domain-containing protein 4	102653759		9.44258	9.40611	9.47894		9.42107	9.32826	9.22588		9.45801	9.24962	9.30695		9.37107	9.29048	9.35098
LOC102653761	uncharacterized LOC102653761	102653761		2.18845	2.19285	2.24177		2.20086	2.2107	2.15902		2.16272	2.19328	2.21668		2.20258	2.20303	2.18104
LOC102653763	adenylate cyclase type 10-like	102653763		10.0716	9.61331	9.67901		9.30276	9.16599	9.50776		9.47861	9.87335	9.54032		9.58578	9.51552	9.64736
LOC102653764	waprin-Thr1	102653764		10.3139	10.1733	10.3914		9.94367	10.0198	9.88965		10.1739	10.0001	10.0679		10.4983	10.47	10.6744
LOC102653770	uncharacterized LOC102653770	102653770		0	0	0		0	0	0		0	0	0		0	0	0
LOC102653771	tRNA (guanine(37)-N1)-methyltransferase	102653771		0	0	0		0	0	0		0	0	0		0	0	0
LOC102653773	KICSTOR complex protein kaptin	102653773		9.52496	9.59064	9.57711		9.39948	9.43959	9.47499		9.51585	9.41235	9.53204		9.49422	9.42575	9.50935
LOC102653777	uncharacterized LOC102653777	102653777		1.98616	1.93045	1.95507		1.9263	1.9271	1.92693		1.94177	1.93054	1.94605		1.99233	1.95641	1.93747
LOC102653778	uncharacterized LOC102653778	102653778		0	0	0		0	0	0		0	0	0		0	0	0
LOC102653780	cilia- and flagella-associated protein 251	102653780		0	0	0		0	0	0		0	0	0		0	0	0
LOC102653781	uncharacterized LOC102653781	102653781		0	0	0		0	0	0		0	0	0		0	0	0
LOC102653782	uncharacterized LOC102653782	102653782		0	0	0		0	0	0		0	0	0		0	0	0
LOC102653784	uncharacterized LOC102653784	102653784		5.84784	5.84349	5.87471		5.82018	6.05826	5.96789		5.83719	5.69428	5.96687		5.79337	5.78243	5.79225
LOC102653788	uncharacterized LOC102653788	102653788		0.538442	0.53715	0.532177		0.532169	0.532497	0.532428		0.53751	0.531751	0.539047		0.53186	0.540113	0.5442
LOC102653792	uncharacterized LOC102653792	102653792		0	0	0		0	0	0		0	0	0		0	0	0
LOC102653793	succinate--hydroxymethylglutarate	102653793		10.8552	10.6776	10.6028		10.6948	10.9538	10.8229		11.0658	11.0154	11.1699		11.1715	11.0342	10.8509
LOC102653795	neuropeptide Y receptor type 1	102653795		7.14913	7.26504	7.04353		7.23432	7.18496	7.10902		7.26609	7.09714	7.06732		7.21808	7.04242	7.03749
LOC102653797	uncharacterized LOC102653797	102653797		0	0	0		0	0	0		0	0	0		0	0	0
LOC102653798	uncharacterized LOC102653798	102653798		7.42315	7.28574	7.40813		7.38982	7.25712	7.11271		7.25689	7.18811	7.17951		7.24249	7.13623	7.17549
LOC102653800	glutamate receptor ionotropic	102653800		0	0	0		0	0	0		0	0	0		0	0	0
LOC102653803	uncharacterized LOC102653803	102653803		3.58865	3.57105	3.64367		3.57939	3.5176	3.61818		3.51897	3.56236	3.54097		3.6557	3.56304	3.5563
LOC102653804	uncharacterized LOC102653804	102653804		-2.20549	-2.20559	-2.20541		-2.20541	-2.20531	-2.20533		-2.20556	-2.20369	-2.20545		-2.20553	-2.20539	-2.20552
LOC102653805	uncharacterized LOC102653805	102653805		0	0	0		0	0	0		0	0	0		0	0	0
LOC102653810	odorant receptor 22c	102653810		4.47133	4.59426	4.65597		4.44221	4.47209	4.51727		4.55792	4.43673	4.65362		4.6832	4.64799	4.57609
LOC102653813	uncharacterized LOC102653813	102653813		0.533002	0.532801	0.533205		0.540415	0.5335	0.533436		0.532857	0.548441	0.603898		0.550065	0.540822	0.532945
LOC102653814	uncharacterized LOC102653814	102653814		-1.72563	-1.72216	-1.72143		-1.7253	-1.72101	-1.72495		-1.7259	-1.726	-1.72547		-1.7258	-1.7252	-1.72574
LOC102653815	cytochrome b reductase 1	102653815		10.6629	10.5644	10.5249		10.3427	10.3064	10.3006		10.797	10.4407	10.9598		10.4538	10.366	10.5425
LOC102653821	uncharacterized LOC102653821	102653821		0.511671	0.505182	0.512921		0.505579	0.51474	0.522791		0.510772	0.505193	0.525644		0.505294	0.505646	0.511313
LOC102653822	uncharacterized LOC102653822	102653822		0	0	0		0	0	0		0	0	0		0	0	0
LOC102653824	uncharacterized LOC102653824	102653824		0	0	0		0	0	0		0	0	0		0	0	0
LOC102653825	uncharacterized LOC102653825	102653825		-0.589521	-0.614148	-0.585379		-0.61397	-0.613737	-0.613863		-0.608663	-0.614143	-0.587585		-0.608353	-0.606397	-0.614084
LOC102653826	uncharacterized LOC102653826	102653826		3.40367	3.37757	3.39377		3.30981	3.34666	3.36123		3.42131	3.36859	3.36174		3.37508	3.47007	3.33169
LOC102653832	uncharacterized LOC102653832	102653832		6.32531	5.94987	6.16925		6.11744	6.255	6.0891		6.10262	6.06081	6.1431		6.03649	6.24824	6.06311
LOC102653834	uncharacterized LOC102653834	102653834		0	0	0		0	0	0		0	0	0		0	0	0
LOC102653835	uncharacterized LOC102653835	102653835		-0.74635	-0.711063	-0.739059		-0.746271	-0.745709	-0.745884		-0.746409	-0.746427	-0.746312		-0.746387	-0.746244	-0.746374
LOC102653839	probable histone-lysine N-methyltransferase	102653839		9.96202	10.0198	9.94971		9.82125	9.82878	9.83342		10.0068	9.95008	10.0109		9.95373	9.90551	10.1208
LOC102653840	uncharacterized LOC102653840	102653840		2.4677	2.4892	2.4997		2.4925	2.57443	2.45071		2.48636	2.47442	2.56902		2.4545	2.48744	2.45479
LOC102653841	uncharacterized LOC102653841	102653841		0	0	0		0	0	0		0	0	0		0	0	0
LOC102653843	probable phospholipase A1 magnifin	102653843		0	0	0		0	0	0		0	0	0		0	0	0
LOC102653847	uncharacterized LOC102653847	102653847		1.42764	1.421	1.42906		1.43621	1.43987	1.45567		1.43209	1.42102	1.42156		1.43849	1.42948	1.4678
LOC102653850	uncharacterized LOC102653850	102653850		3.59456	3.59392	3.70715		3.58585	3.59144	3.60685		3.663	3.69164	3.64218		3.64705	3.70635	3.62727
LOC102653851	uncharacterized LOC102653851	102653851		2.32456	2.32592	2.33546		2.30659	2.30764	2.37308		2.39931	2.35662	2.33946		2.3114	2.32944	2.36906
LOC102653852	uncharacterized LOC102653852	102653852		0	0	0		0	0	0		0	0	0		0	0	0
LOC102653853	uncharacterized LOC102653853	102653853		2.8023	2.77249	2.86452		2.79118	2.75882	2.76657		2.77416	2.86464	2.84977		2.75306	2.76402	2.74743
LOC102653856	uncharacterized LOC102653856	102653856		6.57059	6.58265	6.49342		6.35438	6.40512	6.32717		6.66789	6.48562	6.55072		6.39879	6.35869	6.47746
LOC102653857	uncharacterized LOC102653857	102653857		5.77964	5.77698	5.81474		5.92434	5.99247	5.83948		5.84835	5.74315	5.9015		5.89674	5.90721	5.82432
LOC102653858	uncharacterized LOC102653858	102653858		7.15801	6.82009	8.51367		6.82526	7.14643	6.64967		7.13606	6.70222	6.79711		8.45432	6.84068	6.82156
LOC102653862	NADH dehydrogenase [ubiquinone] 1 alpha	102653862		11.4931	11.487	11.4931		11.3394	11.4403	11.304		11.4476	11.4801	11.4897		11.5775	11.6734	11.5213
LOC102653863	uncharacterized LOC102653863	102653863		0	0	0		0	0	0		0	0	0		0	0	0
LOC102653865	uncharacterized LOC102653865	102653865		-2.08364	-2.08383	-2.08531		-2.08531	-2.08511	-2.08515		-2.0856	-2.08564	-2.08539		-2.08555	-2.08527	-2.08552
LOC102653866	uncharacterized LOC102653866	102653866		0	0	0		0	0	0		0	0	0		0	0	0
LOC102653873	uncharacterized LOC102653873	102653873		8.6808	8.53142	8.44916		8.55534	8.45785	8.82184		8.5847	8.65518	8.67174		8.26524	8.49077	8.53971
LOC102653875	uncharacterized LOC102653875	102653875		0	0	0		0	0	0		0	0	0		0	0	0
LOC102653879	homocysteine-responsive endoplasmic	102653879		11.459	11.4385	11.4358		11.3497	11.3826	11.4032		11.4225	11.3717	11.3762		11.4166	11.3797	11.4477
LOC102653881	glucose dehydrogenase [FAD	102653881		0	0	0		0	0	0		0	0	0		0	0	0
LOC102653888	uncharacterized LOC102653888	102653888		5.43993	5.5048	5.44813		5.63457	5.44075	5.61428		5.39102	5.42053	5.42802		5.33347	5.45311	5.40864
LOC102653890	uncharacterized LOC102653890	102653890		0	0	0		0	0	0		0	0	0		0	0	0
LOC102653892	uncharacterized LOC102653892	102653892		0	0	0		0	0	0		0	0	0		0	0	0
LOC102653893	Meckel syndrome type 1 protein	102653893		7.83185	7.77124	7.78509		7.81736	7.7755	7.6661		7.73614	7.76468	7.77407		7.64629	7.64505	7.57795
LOC102653894	uncharacterized LOC102653894	102653894		10.3664	10.2443	10.3105		9.94184	9.95478	9.90482		10.2895	10.1539	10.3955		10.6007	10.6969	10.3986
LOC102653896	uncharacterized LOC102653896	102653896		0	0	0		0	0	0		0	0	0		0	0	0
LOC102653897	uncharacterized LOC102653897	102653897		1.21308	1.18052	1.1708		1.19227	1.18003	1.18797		1.19728	1.17019	1.19714		1.17611	1.1709	1.18221
LOC102653899	probable cytochrome P450 6a13	102653899		4.36521	5.63872	4.37365		4.37334	4.38534	4.38287		4.36831	4.38382	4.74355		4.39046	5.73701	4.36272
LOC102653901	uncharacterized LOC102653901	102653901		0.492924	0.496857	0.494161		0.501288	0.495961	0.487111		0.492035	0.486504	0.486781		0.486602	0.494521	0.49257
LOC102653904	uncharacterized LOC102653904	102653904		0	0	0		0	0	0		0	0	0		0	0	0
LOC102653910	uncharacterized LOC102653910	102653910		2.29431	2.29883	2.32377		2.29497	2.33912	2.32095		2.30477	2.37887	2.30136		2.294	2.36115	2.3737
LOC102653912	uncharacterized LOC102653912	102653912		7.74533	7.76978	7.8241		8.35236	7.8584	7.92794		7.7551	7.89104	7.80037		8.40933	7.97298	7.68594
LOC102653920	uncharacterized LOC102653920	102653920		0	0	0		0	0	0		0	0	0		0	0	0
LOC102653921	uncharacterized LOC102653921	102653921		5.84999	5.59572	5.61166		5.61604	5.72844	5.58604		5.64322	5.73786	5.51185		5.64461	5.76021	5.85168
LOC102653922	organic cation transporter protein	102653922		11.0919	11.198	11.1622		11.0165	11.3129	11.1387		10.9988	11.1368	10.9396		11.1212	11.0604	11.2825
LOC102653928	uncharacterized LOC102653928	102653928		0	0	0		0	0	0		0	0	0		0	0	0
LOC102653929	uncharacterized LOC102653929	102653929		0	0	0		0	0	0		0	0	0		0	0	0
LOC102653930	DNA-directed RNA polymerase III subunit RPC10	102653930		7.16501	7.17563	7.17144		7.15705	7.33375	7.13084		7.20244	7.1976	7.25247		7.22812	7.23597	7.23553
LOC102653931	uncharacterized LOC102653931	102653931		5.88438	5.90619	5.66445		5.67028	5.78109	5.68006		5.82434	5.70421	5.88196		5.85368	5.74123	5.78823
LOC102653932	uncharacterized LOC102653932	102653932		-1.59638	-1.60635	-1.6007		-1.60546	-1.59544	-1.60029		-1.6062	-1.60632	-1.60566		-1.60607	-1.60534	-1.606
LOC102653934	uncharacterized LOC102653934	102653934		0	0	0		0	0	0		0	0	0		0	0	0
LOC102653935	uncharacterized LOC102653935	102653935		7.98758	8.09142	8.10897		8.37414	7.53137	8.29269		8.18723	8.2029	8.05059		7.94416	8.01194	7.88517
LOC102653936	uncharacterized LOC102653936	102653936		3.92784	3.86866	3.8892		3.86826	3.88298	4.00581		3.90308	3.8128	3.85036		3.95415	3.94075	3.87283
LOC102653938	high mobility group B protein 4-like	102653938		0	0	0		0	0	0		0	0	0		0	0	0
LOC102653939	uncharacterized LOC102653939	102653939		3.97976	3.94947	4.08275		3.89751	3.91826	3.90852		4.00853	3.95021	4.0348		4.00956	4.14323	3.93019
LOC102653940	cyclin-dependent kinase inhibitor 1	102653940		9.74472	9.68055	9.7614		9.48378	9.64493	9.76261		9.69575	9.46463	9.76612		9.60877	9.78983	9.57862
LOC102653941	uncharacterized LOC102653941	102653941		5.55168	5.53993	5.67093		5.5902	5.73735	5.6357		5.56141	5.56323	5.60633		5.69429	5.71001	5.62163
LOC102653944	uncharacterized LOC102653944	102653944		5.34653	5.28098	5.24453		5.18975	5.11014	5.09706		5.2958	5.10893	5.1518		5.21197	5.21189	5.2133
LOC102653945	uncharacterized LOC102653945	102653945		0	0	0		0	0	0		0	0	0		0	0	0
LOC102653946	uncharacterized LOC102653946	102653946		3.91502	3.94608	3.91801		3.88333	3.98549	4.05651		3.93837	3.90928	3.93494		3.9848	3.94291	3.8649
LOC102653947	golgin subfamily A member 6-like protein 22	102653947		-1.22657	-1.22681	-1.22601		-1.21971	-1.22532	-1.20017		-1.22092	-1.22681	-1.21998		-1.22678	-1.22586	-1.22674
LOC102653949	uncharacterized LOC102653949	102653949		7.24734	7.35676	7.43759		7.16361	7.25145	7.27451		7.43865	7.26351	7.48729		7.39573	7.11763	7.19517
LOC102653951	ras-related and estrogen-regulated growth	102653951		8.28581	8.07033	8.18769		8.35947	8.04017	8.20821		8.1736	8.07469	8.10705		8.06203	8.12573	8.07588
LOC102653952	uncharacterized LOC102653952	102653952		7.00355	7.06313	7.06004		6.84161	6.97135	7.00066		7.03741	6.86422	6.76027		6.94412	6.81225	6.99558
LOC102653954	uncharacterized LOC102653954	102653954		0	0	0		0	0	0		0	0	0		0	0	0
LOC102653955	protein NDUFAF4 homolog	102653955		9.12968	8.98258	8.97996		8.96701	8.98463	8.91785		9.17616	8.93688	8.90822		9.00043	9.09491	9.03095
LOC102653956	anaphase-promoting complex subunit 13	102653956		0	0	0		0	0	0		0	0	0		0	0	0
LOC102653957	uncharacterized LOC102653957	102653957		6.2588	6.31356	6.20664		6.62571	6.42015	6.40201		6.31194	6.22759	6.30549		6.23841	6.29381	6.10799
LOC102653958	uncharacterized LOC102653958	102653958		2.83272	2.82688	2.82291		2.78745	2.85883	2.79935		2.84039	2.80238	2.7992		2.77742	2.82521	2.83521
LOC102653960	magnesium-dependent phosphatase 1	102653960		8.05553	7.97004	7.90531		7.70116	7.73225	7.65104		7.95202	7.74542	7.88836		7.79694	7.77057	7.83209
LOC102653961	acidic repeat-containing protein	102653961		6.86506	6.91972	6.85693		6.90443	6.81849	6.75895		6.84757	6.83508	6.54809		6.69869	6.72858	6.94212
LOC102653963	uncharacterized LOC102653963	102653963		5.86025	5.79963	5.94302		5.96854	5.77589	5.80469		5.83942	5.84487	5.86734		5.81858	5.96869	5.79198
LOC102653965	ralA-binding protein 1	102653965		11.0663	11.0489	10.9749		11.0876	11.047	11.0176		10.9381	10.9459	10.9454		10.9175	10.9376	10.9208
LOC102653966	transcriptional activator ptaB	102653966		0.610758	0.59821	0.620122		0.598621	0.598935	0.598869		0.603718	0.629046	0.598517		0.598326	0.606218	0.604256
LOC102653967	uncharacterized LOC102653967	102653967		0	0	0		0	0	0		0	0	0		0	0	0
LOC102653972	uncharacterized LOC102653972	102653972		8.22282	8.45758	8.32681		8.18129	8.36608	8.4655		8.2961	8.36746	8.27025		8.37259	8.31907	8.36167
LOC102653974	uncharacterized LOC102653974	102653974		0	0	0		0	0	0		0	0	0		0	0	0
LOC102653975	uncharacterized LOC102653975	102653975		8.45566	8.08076	8.45837		8.45403	8.4678	8.33034		8.28339	8.18104	8.28388		8.41606	8.21577	8.33394
LOC102653977	uncharacterized LOC102653977	102653977		0	0	0		0	0	0		0	0	0		0	0	0
LOC102653978	uncharacterized LOC102653978	102653978		0	0	0		0	0	0		0	0	0		0	0	0
LOC102653979	uncharacterized LOC102653979	102653979		3.80707	3.80087	3.88893		3.77377	3.73475	3.84354		3.66039	3.75122	3.79522		3.74473	3.67171	3.66118
LOC102653988	cuticle protein 64-like	102653988		-0.257521	-0.242305	-0.257406		-0.25741	-0.257238	-0.257274		-0.252174	-0.24726	-0.218362		-0.251859	-0.257372	-0.257554
LOC102653989	uncharacterized LOC102653989	102653989		0	0	0		0	0	0		0	0	0		0	0	0
LOC102653990	uncharacterized LOC102653990	102653990		0	0	0		0	0	0		0	0	0		0	0	0
LOC102653993	transcription factor Sox-21-B-like	102653993		8.54205	8.74163	8.88221		8.87422	8.99344	8.86262		8.72532	8.86343	8.88885		8.96897	8.60656	8.5882
LOC102653994	uncharacterized LOC102653994	102653994		4.78932	4.8556	4.76121		4.79796	4.85652	4.88134		4.88857	4.85398	4.75603		4.82041	4.78699	4.77096
LOC102653997	uncharacterized LOC102653997	102653997		0	0	0		0	0	0		0	0	0		0	0	0
LOC102654001	uncharacterized LOC102654001	102654001		-1.84547	-1.8428	-1.84224		-1.84521	-1.84488	-1.84198		-1.84568	-1.84575	-1.84237		-1.84559	-1.84514	-1.84555
LOC102654006	uncharacterized LOC102654006	102654006		-0.482383	-0.477279	-0.482283		-0.482286	-0.482136	-0.482168		-0.476963	-0.482478	-0.482336		-0.482428	-0.482253	-0.482412
LOC102654007	uncharacterized LOC102654007	102654007		8.38513	8.24249	8.27512		8.15398	8.30817	8.10664		8.351	8.19098	8.28212		8.10945	8.29759	8.25151
LOC102654008	uncharacterized LOC102654008	102654008		-2.08543	-2.08559	-2.08529		-2.08529	-2.08511	-2.08515		-2.08554	-2.08558	-2.08536		-2.0855	-2.08525	-2.08387
LOC102654012	transcription elongation factor 1 homolog	102654012		8.926	8.83121	8.85512		9.0298	9.05652	9.00853		9.04533	8.86744	8.79577		8.78615	8.68765	8.81058
LOC102654014	hemK methyltransferase family member 2	102654014		9.1117	9.22644	9.27093		9.1062	8.89807	9.07552		9.11279	9.09274	9.21385		9.16982	9.1679	9.11973
LOC102654016	uncharacterized LOC102654016	102654016		0	0	0		0	0	0		0	0	0		0	0	0
LOC102654017	uncharacterized LOC102654017	102654017		0	0	0		0	0	0		0	0	0		0	0	0
LOC102654020	uncharacterized LOC102654020	102654020		0	0	0		0	0	0		0	0	0		0	0	0
LOC102654023	uncharacterized LOC102654023	102654023		10.7102	10.9131	10.8515		10.9475	10.9119	10.5333		10.6527	11.3218	11.0916		11.17	11.0592	11.2642
LOC102654025	uncharacterized LOC102654025	102654025		0.130721	0.126541	0.106421		0.106416	0.106638	0.106591		0.106166	0.106133	0.106342		0.134423	0.106465	0.112117
LOC102654029	uncharacterized LOC102654029	102654029		12.3622	12.2372	12.375		12.1725	12.1534	12.186		12.379	12.2708	12.3468		12.3775	12.3508	12.3448
LOC102654030	uncharacterized LOC102654030	102654030		0	0	0		0	0	0		0	0	0		0	0	0
LOC102654041	putative leucine-rich repeat-containing protein	102654041		7.23853	7.30282	7.2052		7.12076	7.42526	7.27383		7.22071	7.06268	7.1543		7.2271	7.39843	7.14606
LOC102654047	luc7-like protein 3	102654047		-1.11489	-1.11495	-1.11442		-1.11444	-1.11377	-1.1139		-1.11493	-1.11494	-1.08517		-1.09367	-1.11428	-1.11491
LOC102654049	putative gustatory receptor 28a	102654049		-1.84547	-1.84577	-1.84521		-1.84522	-1.84488	-1.84495		-1.84569	-1.84277	-1.84534		-1.8456	-1.84514	-1.84555
LOC102654050	uncharacterized LOC102654050	102654050		0	0	0		0	0	0		0	0	0		0	0	0
LOC102654051	uncharacterized LOC102654051	102654051		10.026	10.0262	10.1285		10.0426	10.1381	10.0276		10.057	10.0703	9.9377		10.2135	10.095	10.0736
LOC102654053	uncharacterized LOC102654053	102654053		-0.785732	-0.780598	-0.77835		-0.785653	-0.777257	-0.777432		-0.78579	-0.785809	-0.75905		-0.779976	-0.778022	-0.785755
LOC102654054	uncharacterized LOC102654054	102654054		5.1232	5.25831	5.03593		5.09676	5.16214	5.0839		5.05825	5.09907	5.06447		5.04285	4.97358	5.08292
LOC102654055	uncharacterized LOC102654055	102654055		0	0	0		0	0	0		0	0	0		0	0	0
LOC102654056	uncharacterized LOC102654056	102654056		0	0	0		0	0	0		0	0	0		0	0	0
LOC102654066	uncharacterized LOC102654066	102654066		6.95213	6.91238	6.94959		6.88187	7.09655	6.95736		6.86595	6.91796	6.81785		6.8603	6.8515	6.94945
LOC102654069	ninjurin-1	102654069		6.37979	6.49813	6.33795		6.51015	6.60009	6.4057		6.45709	6.44588	6.37731		6.40234	6.37894	6.40559
LOC102654070	uncharacterized LOC102654070	102654070		6.10825	5.74763	6.11858		6.11165	6.29098	5.98598		6.25147	6.34611	6.13335		6.21925	6.12984	6.0268
LOC102654074	odorant receptor 85b-like	102654074		-0.405777	-0.405881	-0.391336		-0.405677	-0.405522	-0.397178		-0.400424	-0.405875	-0.38594		-0.405823	-0.398143	-0.405807
LOC102654076	uncharacterized LOC102654076	102654076		0	0	0		0	0	0		0	0	0		0	0	0
LOC102654078	uncharacterized LOC102654078	102654078		2.07973	2.03499	2.08231		2.03297	2.03538	2.07599		2.03026	2.04551	2.06503		2.04781	2.0335	2.07142
LOC102654079	uncharacterized LOC102654079	102654079		0	0	0		0	0	0		0	0	0		0	0	0
LOC102654083	centrosome-associated zinc finger protein CP190	102654083		11.1655	11.1942	11.1659		11.2312	11.1736	11.2343		11.2481	11.2469	11.2678		11.1964	11.1996	11.3194
LOC102654084	tetraspanin-3	102654084		11.3876	11.5175	11.4774		11.6387	11.782	11.5121		11.4375	11.6806	11.5002		11.5841	11.4214	11.6317
LOC102654085	uncharacterized LOC102654085	102654085		0	0	0		0	0	0		0	0	0		0	0	0
LOC102654086	uncharacterized LOC102654086	102654086		3.41818	3.50158	3.40778		3.43043	3.40249	3.40196		3.47589	3.44081	3.75333		3.43993	3.4706	3.44739
LOC102654087	uncharacterized LOC102654087	102654087		0	0	0		0	0	0		0	0	0		0	0	0
LOC102654088	uncharacterized LOC102654088	102654088		0.321561	0.308959	0.309307		0.3093	0.309561	0.309506		0.314497	0.314229	0.315938		0.309055	0.316939	0.315022
LOC102654089	uncharacterized LOC102654089	102654089		0	0	0		0	0	0		0	0	0		0	0	0
LOC102654090	apoptogenic protein 1	102654090		8.37464	8.37537	8.45049		8.41638	8.31212	8.20943		8.48638	8.54784	8.4962		8.4585	8.39482	8.44257
LOC102654091	meckelin	102654091		5.57958	5.44728	5.49965		5.77174	5.60971	5.69592		5.54194	5.51379	5.38723		5.46077	5.33749	5.36235
LOC102654095	uncharacterized LOC102654095	102654095		0	0	0		0	0	0		0	0	0		0	0	0
LOC102654099	uncharacterized LOC102654099	102654099		-1.84544	-1.84573	-1.84519		-1.8452	-1.84487	-1.84494		-1.84564	-1.84571	-1.84532		-1.84556	-1.84512	-1.84552
LOC102654106	uncharacterized LOC102654106	102654106		-1.96548	-1.96318	-1.96525		-1.96526	-1.96242	-1.96248		-1.96311	-1.96572	-1.96537		-1.96559	-1.96519	-1.96555
LOC102654107	uncharacterized LOC102654107	102654107		0	0	0		0	0	0		0	0	0		0	0	0
LOC102654108	uncharacterized LOC102654108	102654108		9.53663	9.31227	9.44571		9.32828	9.37587	9.31485		9.44244	9.44722	9.45972		9.46996	9.43033	9.32738
LOC102654110	uncharacterized LOC102654110	102654110		1.4583	1.44264	1.44238		1.43509	1.49652	1.43676		1.45438	1.43763	1.42763		1.47256	1.4431	1.43331
LOC102654111	platelet glycoprotein V	102654111		11.1342	10.9066	11.2104		11.0452	11.5482	11.856		10.969	11.5596	11.5082		11.4486	10.975	11.1875
LOC102654113	uncharacterized LOC102654113	102654113		11.6272	11.419	11.5995		11.776	11.9363	11.5944		11.4911	11.8084	11.2938		11.1653	11.0439	11.753
LOC102654114	protamine-like protein	102654114		0	0	0		0	0	0		0	0	0		0	0	0
LOC102654115	uncharacterized LOC102654115	102654115		0	0	0		0	0	0		0	0	0		0	0	0
LOC102654121	protein YIPF5	102654121		0	0	0		0	0	0		0	0	0		0	0	0
LOC102654122	uncharacterized LOC102654122	102654122		5.67046	5.52577	5.35263		5.27903	5.35344	5.33892		5.52064	5.30526	5.73889		5.37892	5.59369	5.43751
LOC102654124	uncharacterized LOC102654124	102654124		4.02592	3.91292	3.88439		3.91161	4.02099	3.91752		3.93759	3.88401	3.94293		3.93259	3.95688	3.97233
LOC102654127	neurochondrin homolog	102654127		7.95818	7.96896	8.07983		8.13607	8.05995	8.13849		8.04218	8.11764	8.07893		8.14454	8.13086	8.14619
LOC102654134	uncharacterized LOC102654134	102654134		5.33997	5.37918	5.39958		5.48999	5.33337	5.55613		5.44813	5.50128	5.40496		5.52154	5.40884	5.39815
LOC102654135	uncharacterized LOC102654135	102654135		0	0	0		0	0	0		0	0	0		0	0	0
LOC102654141	uncharacterized LOC102654141	102654141		0	0	0		0	0	0		0	0	0		0	0	0
LOC102654142	uncharacterized LOC102654142	102654142		6.43747	6.64405	6.63837		6.5917	6.67268	6.88374		6.61171	6.87628	6.64668		6.63809	6.4719	6.58322
LOC102654144	uncharacterized LOC102654144	102654144		0	0	0		0	0	0		0	0	0		0	0	0
LOC102654146	antifreeze protein Maxi	102654146		5.24521	5.19306	5.37211		5.76676	4.97783	4.92915		5.00105	5.08779	5.03996		4.95085	5.07636	4.92256
LOC102654151	uncharacterized LOC102654151	102654151		0	0	0		0	0	0		0	0	0		0	0	0
LOC102654154	uncharacterized LOC102654154	102654154		0	0	0		0	0	0		0	0	0		0	0	0
LOC102654156	uncharacterized LOC102654156	102654156		0	0	0		0	0	0		0	0	0		0	0	0
LOC102654158	keratin	102654158		0.355879	0.385075	0.378483		0.349833	0.350099	0.350043		0.355005	0.349494	0.356447		0.349583	0.349892	0.355531
LOC102654159	dnaJ homolog subfamily C member 18-like	102654159		9.13254	9.03582	9.10068		8.81105	8.86758	8.80486		9.06268	9.09147	8.95449		9.04144	8.91496	9.11255
LOC102654160	uncharacterized LOC102654160	102654160		4.72827	4.82608	4.75625		4.79622	4.86477	4.78968		4.78135	4.87269	5.05952		5.09194	4.72397	4.89887
LOC102654161	uncharacterized LOC102654161	102654161		0	0	0		0	0	0		0	0	0		0	0	0
LOC102654165	transmembrane protein 132C	102654165		12.1644	12.3822	12.3336		12.3079	12.2502	12.3517		12.2824	12.6163	12.427		12.4518	12.3906	12.4357
LOC102654166	trichohyalin	102654166		0	0	0		0	0	0		0	0	0		0	0	0
LOC102654169	acyl carrier protein	102654169		11.5089	11.44	11.5163		11.1742	11.3515	11.1721		11.4739	11.3929	11.5242		11.4897	11.5729	11.4295
LOC102654172	uncharacterized LOC102654172	102654172		0	0	0		0	0	0		0	0	0		0	0	0
LOC102654173	uncharacterized LOC102654173	102654173		0	0	0		0	0	0		0	0	0		0	0	0
LOC102654175	uncharacterized LOC102654175	102654175		0	0	0		0	0	0		0	0	0		0	0	0
LOC102654183	odorant receptor 67c-like	102654183		-1.03392	-1.02912	-1.03355		-1.03357	-1.03287	-1.03301		-1.01363	-1.03397	-1.03384		-1.02318	-1.03341	-1.03393
LOC102654184	plectin	102654184		7.90008	7.96637	7.97857		8.14841	8.20243	7.87539		8.18876	8.29164	8.19819		8.05592	7.92023	8.28668
LOC102654186	fizzy-related protein homolog	102654186		9.33332	9.33148	9.25168		9.51696	9.26999	9.44267		9.32903	9.37595	9.3481		9.37681	9.29176	9.32181
LOC102654188	uncharacterized LOC102654188	102654188		7.85137	7.65282	7.51181		7.82347	7.58273	7.65685		7.72824	7.60729	7.70256		7.49579	7.54691	7.36484
LOC102654192	transmembrane protein 17B	102654192		7.6007	7.52732	7.42889		7.29699	7.3766	7.22764		7.49636	7.30244	7.35405		7.2107	7.12329	6.99761
LOC102654197	uncharacterized LOC102654197	102654197		6.8061	6.83851	6.88957		6.98757	7.04636	7.0072		6.9648	7.08526	6.99525		6.97638	7.02817	6.91754
LOC102654200	uncharacterized LOC102654200	102654200		11.6466	11.553	11.6834		12.0003	12.0443	11.9873		11.4578	11.8931	11.6783		11.5821	11.4631	11.8243
LOC102654206	uncharacterized LOC102654206	102654206		0	0	0		0	0	0		0	0	0		0	0	0
LOC102654210	uncharacterized LOC102654210	102654210		0	0	0		0	0	0		0	0	0		0	0	0
LOC102654211	acyl-CoA Delta(11) desaturase	102654211		0	0	0		0	0	0		0	0	0		0	0	0
LOC102654212	uncharacterized LOC102654212	102654212		0	0	0		0	0	0		0	0	0		0	0	0
LOC102654214	uncharacterized LOC102654214	102654214		0	0	0		0	0	0		0	0	0		0	0	0
LOC102654216	uncharacterized LOC102654216	102654216		1.11658	1.11627	1.18691		1.11687	1.11733	1.11723		1.14346	1.12678	1.13674		1.11644	1.16865	1.12833
LOC102654221	uncharacterized LOC102654221	102654221		0	0	0		0	0	0		0	0	0		0	0	0
LOC102654224	uncharacterized LOC102654224	102654224		0	0	0		0	0	0		0	0	0		0	0	0
LOC102654230	uncharacterized LOC102654230	102654230		0	0	0		0	0	0		0	0	0		0	0	0
LOC102654231	uncharacterized LOC102654231	102654231		1.32966	1.33748	1.33207		1.35309	1.35267	1.33481		1.34933	1.32219	1.33079		1.31711	1.32528	1.32309
LOC102654234	uncharacterized LOC102654234	102654234		0	0	0		0	0	0		0	0	0		0	0	0
LOC102654236	uncharacterized LOC102654236	102654236		3.32515	3.30319	3.44393		3.34533	3.44456	3.31409		3.3365	3.34452	3.354		3.36101	3.35528	3.34057
LOC102654239	uncharacterized LOC102654239	102654239		0	0	0		0	0	0		0	0	0		0	0	0
LOC102654242	shematrin-like protein 1	102654242		0	0	0		0	0	0		0	0	0		0	0	0
LOC102654245	leucine-rich repeat extensin-like protein 3	102654245		-1.60549	-1.60586	-1.60517		-1.60154	-1.60477	-1.60485		-1.60575	-1.60584	-1.60534		-1.60565	-1.60509	-1.60559
LOC102654246	MAGE-like protein 2	102654246		2.57408	2.42554	2.44991		2.40578	2.40697	2.41544		2.43246	2.52574	2.48512		2.42245	2.40604	2.60114
LOC102654248	uncharacterized LOC102654248	102654248		0.964552	0.978522	0.958639		0.958629	0.959031	0.975644		0.969022	1.03283	0.958496		0.963975	0.966231	0.96418
LOC102654257	uncharacterized LOC102654257	102654257		9.67963	9.73404	8.79722		7.26576	7.4275	7.30607		11.5341	7.68701	11.1039		8.24698	9.20884	9.26361
LOC102654259	uncharacterized LOC102654259	102654259		5.04251	4.95419	4.84123		4.91195	4.96985	4.95579		4.99621	5.08171	5.27989		5.05335	5.05527	4.94491
LOC102654261	uncharacterized protein C24H6.02c	102654261		8.62841	8.49005	8.61685		8.51619	8.75312	8.45001		8.64851	8.46417	8.65883		8.51024	8.32698	8.46355
LOC102654265	uncharacterized LOC102654265	102654265		0	0	0		0	0	0		0	0	0		0	0	0
LOC102654266	uncharacterized LOC102654266	102654266		0	0	0		0	0	0		0	0	0		0	0	0
LOC102654268	uncharacterized LOC102654268	102654268		4.82137	4.7895	4.86422		4.69622	4.83212	4.6596		4.80789	4.82715	4.89002		4.85527	4.92628	4.77619
LOC102654271	transcriptional regulator ATRX homolog	102654271		8.15725	8.02266	8.14443		7.70887	7.84915	7.83868		7.81908	7.88397	8.46462		8.2336	7.95197	8.08099
LOC102654272	uncharacterized LOC102654272	102654272		0	0	0		0	0	0		0	0	0		0	0	0
LOC102654281	uncharacterized LOC102654281	102654281		0	0	0		0	0	0		0	0	0		0	0	0
LOC102654282	uncharacterized LOC102654282	102654282		11.6416	11.6015	11.653		11.597	11.5057	11.5782		11.6853	11.5201	11.6758		11.7338	11.6491	11.6384
LOC102654285	uncharacterized LOC102654285	102654285		4.59441	4.86554	4.56601		4.53625	4.57271	4.56921		4.74475	4.63038	4.57706		4.71218	4.78255	4.54943
LOC102654286	trichohyalin-like	102654286		0	0	0		0	0	0		0	0	0		0	0	0
LOC102654289	uncharacterized LOC102654289	102654289		9.52743	9.35196	9.35975		9.34086	9.15724	9.23254		9.478	9.19769	9.19706		9.14351	8.96467	9.17767
LOC102654297	uncharacterized LOC102654297	102654297		0	0	0		0	0	0		0	0	0		0	0	0
LOC102654300	uncharacterized LOC102654300	102654300		0	0	0		0	0	0		0	0	0		0	0	0
LOC102654309	uncharacterized LOC102654309	102654309		6.20122	6.52078	6.25809		6.29232	6.14598	6.33782		6.53956	6.46285	6.43198		6.14507	6.55927	6.16248
LOC102654312	KRR1 small subunit processome component homolog	102654312		8.82858	8.7733	8.78585		9.1533	9.09742	8.94564		8.95764	8.94514	8.86881		8.83463	8.84364	8.78985
LOC102654313	protein monoglycylase TTLL8	102654313		0	0	0		0	0	0		0	0	0		0	0	0
LOC102654314	uncharacterized LOC102654314	102654314		7.72237	7.55523	7.59951		7.84656	7.95416	7.52564		7.5903	7.87371	7.62287		7.63702	7.72936	7.64971
LOC102654315	serine/threonine-protein kinase Nek5	102654315		5.38998	5.41472	5.32084		5.29127	5.34118	5.21396		5.3606	5.25072	5.201		5.31143	5.28444	5.26242
LOC102654316	uncharacterized LOC102654316	102654316		1.61326	1.69085	1.61473		1.60742	1.65959	1.67349		1.64446	1.61188	1.61395		1.62973	1.61516	1.61284
LOC102654321	uncharacterized LOC102654321	102654321		0	0	0		0	0	0		0	0	0		0	0	0
LOC102654329	uncharacterized LOC102654329	102654329		0	0	0		0	0	0		0	0	0		0	0	0
LOC102654330	uncharacterized LOC102654330	102654330		0.256146	0.243522	0.243856		0.24385	0.252913	0.269249		0.249072	0.243532	0.243767		0.260861	0.273893	0.243641
LOC102654331	tubulin polyglutamylase TTLL4-like	102654331		0	0	0		0	0	0		0	0	0		0	0	0
LOC102654335	uncharacterized LOC102654335	102654335		9.65344	9.22699	9.63283		9.53277	9.61114	9.63304		9.44139	9.47303	9.64246		9.44052	9.53932	9.42371
LOC102654340	uncharacterized LOC102654340	102654340		0	0	0		0	0	0		0	0	0		0	0	0
LOC102654344	glutamine-rich protein 2	102654344		10.7574	10.778	10.8335		11.1189	11.1273	11.0342		10.9368	10.9333	10.8125		10.9594	10.9242	10.8054
LOC102654345	uncharacterized protein C6orf203 homolog	102654345		9.41446	9.26558	9.27028		9.22068	9.20984	9.24186		9.12385	9.27277	9.16662		9.17629	8.84284	9.17622
LOC102654348	uncharacterized LOC102654348	102654348		0.493747	0.487311	0.487704		0.494939	0.505494	0.48793		0.492857	0.492584	0.487599		0.504632	0.495346	0.493393
LOC102654349	DNA mismatch repair protein MutL-like	102654349		10.762	10.6343	10.4437		10.6876	10.8943	10.8263		10.8957	10.7568	10.3239		10.3332	10.0906	10.2164
LOC102654351	uncharacterized LOC102654351	102654351		0	0	0		0	0	0		0	0	0		0	0	0
LOC102654353	alpha-(1	102654353		0	0	0		0	0	0		0	0	0		0	0	0
LOC102654354	uncharacterized LOC102654354	102654354		2.60442	2.60678	2.63778		2.6301	2.87377	2.75819		2.61374	2.60144	2.66098		2.60301	2.64757	2.5908
LOC102654355	uncharacterized LOC102654355	102654355		0	0	0		0	0	0		0	0	0		0	0	0
LOC102654358	uncharacterized LOC102654358	102654358		0	0	0		0	0	0		0	0	0		0	0	0
LOC102654363	uncharacterized LOC102654363	102654363		1.61934	1.61065	1.65107		1.61557	1.64506	1.61852		1.60585	1.60553	1.60761		1.61778	1.60882	1.60051
LOC102654365	glutamyl-tRNA(Gln) amidotransferase subunit B	102654365		10.6223	10.5099	10.5869		10.6164	10.5606	10.5179		10.4924	10.5335	10.5085		10.481	10.5748	10.5401
LOC102654366	DPY30 domain-containing protein 1-like	102654366		0	0	0		0	0	0		0	0	0		0	0	0
LOC102654367	uncharacterized LOC102654367	102654367		0	0	0		0	0	0		0	0	0		0	0	0
LOC102654368	lactosylceramide 4-alpha-galactosyltransferase	102654368		-1.48554	-1.48595	-1.4852		-1.48521	-1.48476	-1.48485		-1.48186	-1.48195	-1.48141		-1.46984	-1.4851	-1.48565
LOC102654369	la-related protein 6	102654369		11.2633	11.2837	11.2558		11.5515	11.1828	11.4485		11.3766	11.4187	11.1586		11.3693	11.454	11.4315
LOC102654371	pro-resilin-like	102654371		3.27353	3.22756	3.33052		3.23972	3.26243	3.3095		3.31871	3.23842	3.27792		3.32905	3.33505	3.31033
LOC102654376	uncharacterized LOC102654376	102654376		0	0	0		0	0	0		0	0	0		0	0	0
LOC102654379	essential MCU regulator	102654379		10.3335	10.0336	10.2577		10.148	10.21	10.2083		10.3162	10.1434	10.1816		10.2312	10.121	10.0376
LOC102654380	uncharacterized LOC102654380	102654380		1.03332	1.02064	1.09107		1.02842	1.02162	1.02998		1.0262	1.07165	1.02105		1.04922	1.02129	1.02084
LOC102654381	uncharacterized LOC102654381	102654381		0	0	0		0	0	0		0	0	0		0	0	0
LOC102654384	uncharacterized LOC102654384	102654384		9.20732	9.15545	9.16411		8.82569	8.9676	8.89751		9.18329	9.01454	9.03797		9.02842	9.09581	9.0961
LOC102654385	uncharacterized LOC102654385	102654385		0	0	0		0	0	0		0	0	0		0	0	0
LOC102654387	uncharacterized LOC102654387	102654387		0	0	0		0	0	0		0	0	0		0	0	0
LOC102654388	uncharacterized LOC102654388	102654388		7.01045	7.10739	6.98349		6.79728	6.9972	6.92274		7.08029	7.18366	6.80931		7.24073	7.18576	7.07556
LOC102654390	uncharacterized LOC102654390	102654390		7.83811	7.11624	6.98313		7.60874	7.36491	7.32865		6.8462	7.50211	7.09314		7.44458	7.30138	7.4277
LOC102654393	major royal jelly protein 2-like	102654393		0	0	0		0	0	0		0	0	0		0	0	0
LOC102654395	zinc finger protein 184	102654395		8.59365	8.49013	8.58334		8.59071	8.60991	8.60788		8.5535	8.57705	8.64881		8.43193	8.59305	8.57021
LOC102654398	uncharacterized LOC102654398	102654398		9.52171	9.27791	9.31364		9.39459	9.23755	9.20444		9.47169	9.36029	9.23078		9.22124	9.18746	9.18539
LOC102654399	uncharacterized LOC102654399	102654399		0	0	0		0	0	0		0	0	0		0	0	0
LOC102654405	uncharacterized LOC102654405	102654405		1.6547	1.61696	1.64123		1.64803	1.61325	1.62154		1.61736	1.62224	1.68312		1.68893	1.61276	1.63548
LOC102654408	S-antigen protein-like	102654408		-2.32561	-2.32566	-2.32557		-2.32557	-2.32552	-2.32553		-2.32565	-2.32518	-2.32559		-2.32563	-2.32556	-2.32563
LOC102654409	uncharacterized LOC102654409	102654409		0	0	0		0	0	0		0	0	0		0	0	0
LOC102654413	uncharacterized LOC102654413	102654413		0	0	0		0	0	0		0	0	0		0	0	0
LOC102654417	uncharacterized LOC102654417	102654417		9.30044	9.36701	9.4297		9.3115	9.32875	9.45512		9.34314	9.51286	9.41576		9.44429	9.3473	9.36795
LOC102654418	uncharacterized LOC102654418	102654418		0	0	0		0	0	0		0	0	0		0	0	0
LOC102654426	60S ribosomal protein L18	102654426		12.041	12.1624	12.1253		11.8077	12.0062	11.889		12.1224	12.0122	12.5565		12.1555	12.3636	12.1739
LOC102654427	sodium-dependent nutrient amino acid transporter	102654427		3.98881	3.94103	3.92138		3.86097	3.87562	3.91143		3.89567	3.82668	3.96427		3.89564	3.99667	3.91447
LOC102654428	uncharacterized LOC102654428	102654428		0	0	0		0	0	0		0	0	0		0	0	0
LOC102654429	uncharacterized LOC102654429	102654429		0	0	0		0	0	0		0	0	0		0	0	0
LOC102654435	uncharacterized LOC102654435	102654435		6.71038	6.62872	6.81192		6.60583	6.67598	6.66789		6.72435	6.68871	6.53414		6.63604	6.65847	6.72627
LOC102654436	uncharacterized LOC102654436	102654436		8.59238	8.67586	8.69656		8.65442	8.66612	8.67489		8.61268	8.67583	8.65367		8.92626	8.65369	8.64147
LOC102654437	uncharacterized LOC102654437	102654437		0	0	0		0	0	0		0	0	0		0	0	0
LOC102654439	uncharacterized LOC102654439	102654439		0	0	0		0	0	0		0	0	0		0	0	0
LOC102654440	uncharacterized LOC102654440	102654440		0	0	0		0	0	0		0	0	0		0	0	0
LOC102654444	uncharacterized LOC102654444	102654444		5.74513	5.80979	5.8014		5.97975	5.88388	5.89733		5.77324	5.8527	5.65601		5.84485	5.68267	5.71794
LOC102654445	uncharacterized LOC102654445	102654445		6.22611	6.04885	6.18217		5.96693	5.95139	6.14464		6.19082	6.17372	6.15527		6.21173	6.18457	6.12929
LOC102654448	protein tiptop	102654448		10.5454	10.773	10.7502		10.6087	10.6877	10.795		10.5818	10.9765	10.8091		10.9615	10.7803	10.6356
LOC102654450	uncharacterized LOC102654450	102654450		10.369	10.5602	10.6141		10.4203	10.5747	10.6186		10.5797	10.6653	10.6027		10.6283	10.4458	10.4534
LOC102654452	uncharacterized LOC102654452	102654452		5.61405	5.61807	5.58829		5.63509	5.43197	5.49337		5.57781	5.64397	5.45532		5.70169	5.67111	5.64292
LOC102654454	uncharacterized LOC102654454	102654454		0	0	0		0	0	0		0	0	0		0	0	0
LOC102654461	uncharacterized LOC102654461	102654461		0	0	0		0	0	0		0	0	0		0	0	0
LOC102654462	uncharacterized LOC102654462	102654462		0	0	0		0	0	0		0	0	0		0	0	0
LOC102654463	uncharacterized LOC102654463	102654463		0	0	0		0	0	0		0	0	0		0	0	0
LOC102654464	uncharacterized LOC102654464	102654464		0	0	0		0	0	0		0	0	0		0	0	0
LOC102654465	acyl-CoA dehydrogenase family member 9	102654465		10.9912	10.9933	10.9328		10.8172	10.8357	10.794		10.9799	11.0064	10.9489		10.955	11.0035	11.041
LOC102654469	uncharacterized LOC102654469	102654469		0	0	0		0	0	0		0	0	0		0	0	0
LOC102654470	uncharacterized LOC102654470	102654470		0	0	0		0	0	0		0	0	0		0	0	0
LOC102654477	uncharacterized LOC102654477	102654477		0	0	0		0	0	0		0	0	0		0	0	0
LOC102654478	uncharacterized LOC102654478	102654478		0	0	0		0	0	0		0	0	0		0	0	0
LOC102654480	uncharacterized LOC102654480	102654480		0	0	0		0	0	0		0	0	0		0	0	0
LOC102654481	uncharacterized LOC102654481	102654481		-1.60574	-1.60618	-1.60535		-1.60537	-1.60487	-1.60497		-1.60169	-1.60615	-1.60555		-1.60593	-1.60525	-1.60149
LOC102654482	uncharacterized LOC102654482	102654482		4.6265	4.70171	4.50791		4.64323	4.54885	4.57544		4.68541	4.6464	4.6995		4.55192	4.58802	4.56064
LOC102654485	uncharacterized LOC102654485	102654485		0	0	0		0	0	0		0	0	0		0	0	0
LOC102654486	uncharacterized LOC102654486	102654486		0	0	0		0	0	0		0	0	0		0	0	0
LOC102654487	uncharacterized LOC102654487	102654487		0.971834	0.971557	0.972113		1.02172	0.972519	1.03022		0.971634	0.982111	0.97872		0.977515	0.972194	0.989532
LOC102654488	mpv17-like protein	102654488		9.53146	9.45012	9.65715		9.40077	9.42495	9.47018		9.63742	9.50109	9.54122		9.61267	9.63117	9.55939
LOC102654490	uncharacterized LOC102654490	102654490		0	0	0		0	0	0		0	0	0		0	0	0
LOC102654492	uncharacterized LOC102654492	102654492		0	0	0		0	0	0		0	0	0		0	0	0
LOC102654495	uncharacterized LOC102654495	102654495		8.03527	7.784	7.98794		7.96286	7.87714	8.09897		8.2207	8.16305	7.79431		7.86837	7.67662	7.99344
LOC102654496	high affinity copper uptake protein 1	102654496		2.89778	2.90078	2.90482		2.94525	2.92333	2.90471		2.90328	2.88599	2.96339		2.87767	2.92838	2.92402
LOC102654498	uncharacterized LOC102654498	102654498		0	0	0		0	0	0		0	0	0		0	0	0
[truncated: 10,182 more rows]

## Sheet: S3.2
Table S3.2. All expressed genes with differential expression results from pairwise comparisons between bacterial colonized and microbiota-free groups.
A. melifera Gene Symbol	Gene ID		Gi vs MF				F4 vs MF				F5 vs MF
			log2(Fold change)	P value	P adjust		log2(Fold change)	P value	P adjust		log2(Fold change)	P value	P adjust
18-w	410902		0.371142	0.0106693	0.0498509		0.204841	0.158006	0.586368		0.241459	0.0962521	0.474269
5-HT1	410435		0.306992	0.044214	0.139694		0.258217	0.0902616	0.481517		0.254944	0.0945083	0.471733
5-HT2alpha	411323		0.453565	0.00576681	0.0319959		0.182013	0.266374	0.688965		0.232568	0.156049	0.573628
5-HT2beta	552518		-0.513941	0.0141462	0.0615318		-0.339043	0.0989289	0.499729		0.0133526	0.947994	0.987409
5-ht7	726702		-0.00195603	0.992493	0.995838		-0.24674	0.231904	0.663197		-0.124154	0.547813	0.853342
A4	552391		-3.12226	7.07136e-06	0.000168649		0.6713	0.325791	0.732786		0.767197	0.261458	0.689197
ACSF2	552475		0.451829	0.170847	0.348761		-0.13118	0.690958	0.922297		0.05281	0.872831	0.969406
AChE-2	406104		0.492075	0.000129417	0.00171734		-0.061098	0.63461	0.901048		0.0793814	0.536938	0.849368
ATP5G2	409148		-0.188963	0.0149874	0.0643926		0.0439231	0.571364	0.874636		0.151311	0.0511928	0.367437
ATP6	807696		-1.21208	3.00391e-05	0.000536663		-0.265148	0.357319	0.75337		-0.848446	0.00331993	0.0989197
Abscam	409817		0.195118	0.116436	0.268856		0.0285992	0.817906	0.961079		0.103653	0.404073	0.782197
Ac3	408363		0.28138	0.0624642	0.175967		-0.0242428	0.87244	0.972206		-0.0257208	0.864763	0.96573
Adar	408529		-0.127759	0.391142	0.59012		0.100444	0.499908	0.836553		0.187185	0.208693	0.641422
Adk1	412632		-0.306087	0.00145199	0.0114596		0.0555054	0.561587	0.868161		0.118373	0.215926	0.649255
Akhr	551388		-1.83085	0.00404095	0.0248686		0.724736	0.234338	0.664855		1.17024	0.0545593	0.382903
Amel_8916	726970		0.210479	0.33269	0.533281		-0.317161	0.144274	0.571697		-0.312505	0.150801	0.568144
Amih	406072		0.123808	0.227385	0.416456		0.134696	0.187165	0.61559		0.133984	0.189987	0.615115
Ancr-1	100049571		-0.245217	0.113447	0.264907		-0.0706882	0.648169	0.903992		0.0422341	0.785138	0.94584
Ant	406075		-0.0753472	0.181746	0.361755		-0.0543659	0.334884	0.739624		0.0184447	0.743568	0.932964
Antp	406077		-1.74431	6.10172e-05	0.000944181		0.267025	0.491165	0.832403		-0.0192826	0.960722	0.989954
Apd-1	551367		-4.4714	1.89051e-05	0.000373343		-0.519111	0.61846	0.896454		-3.3952	0.00113707	0.0549806
Apd-2	727161		-3.52511	3.05256e-07	1.21435e-05		-0.945248	0.168495	0.59718		-2.97482	1.50558e-05	0.00454546
Apd-3	409716		-2.46894	0.0163162	0.068368		-0.466918	0.648232	0.903992		-3.89021	0.000167345	0.0203759
Apid1	406140		-2.18392	0.000118274	0.00159637		-0.511044	0.347659	0.749358		-0.0455463	0.933146	0.984319
Apime-ASTA	724880		-0.194294	0.123651	0.280456		-0.0484312	0.698995	0.923816		0.173908	0.164779	0.583362
Argk	550932		0.0716801	0.432408	0.627691		0.0126242	0.890004	0.975245		0.0741648	0.416535	0.790411
Arp1	406122		0.131024	0.257449	0.451812		0.0194323	0.866593	0.971573		0.0384263	0.739764	0.93244
B-gluc1	411899		0.213554	0.231679	0.421413		-0.00231096	0.989663	0.997379		0.164327	0.356916	0.754027
Br-c	552255		0.419102	0.0770798	0.203107		0.321498	0.174679	0.603814		0.224046	0.344419	0.745745
Brd7	411112		0.239692	0.000187893	0.00232524		0.0966179	0.129884	0.550206		0.0957948	0.134027	0.54016
Burs	100049551		0.214948	0.074103	0.197809		0.137513	0.236179	0.666519		0.17792	0.128399	0.529921
C1q-VP	551077		-0.47669	0.391568	0.590658		1.08046	0.0518351	0.396551		-0.268561	0.629112	0.891324
COX1	807695		-0.189679	0.0151667	0.0648513		-0.01363	0.861459	0.970153		-0.0334443	0.6685	0.905554
COX2	807700		-0.879824	2.23626e-16	9.15563e-14		-0.120397	0.260502	0.684481		0.0343687	0.748058	0.934633
COX3	807690		-0.610049	0.00864407	0.0426835		-0.0630862	0.784847	0.951748		-0.842411	0.000283577	0.0273394
CPF1	726632		0.231305	0.390696	0.589887		0.0304146	0.9095	0.980291		0.08757	0.743927	0.932964
CPF2	726691		-0.0612438	0.782002	0.881714		-0.320811	0.14652	0.575461		-0.0924827	0.675436	0.90953
CPR1	552627		1.50723	0.00802016	0.0404757		0.913253	0.108537	0.519295		0.65333	0.257501	0.68584
CPR14	724777		-1.55327	0.00705162	0.0365642		0.397403	0.48727	0.830674		-0.313361	0.584375	0.873619
CPR17	724556		-0.188149	0.600306	0.760518		-0.492736	0.165421	0.595342		-0.385236	0.279178	0.704137
CPR19	413115		-1.19512	0.0313921	0.110243		-0.712888	0.18782	0.616173		-1.41823	0.0102263	0.169975
CPR22	724694		-1.7048	0.0554695	0.162748		0.769068	0.38068	0.76889		-0.138522	0.874818	0.969406
CPR28	412202		1.04941	0.00257786	0.0176284		1.43327	3.45365e-05	0.00961317		1.26791	0.000254781	0.026908
CPR3	409345		0.124347	0.521262	0.700481		0.229222	0.232443	0.663197		0.184344	0.338167	0.7404
CPR4	727204		-0.0922048	0.504384	0.688153		-0.372829	0.006019	0.138836		-0.0716674	0.594646	0.877996
CPR5	552350		-0.177618	0.584252	0.748678		-0.14478	0.653154	0.905661		-0.281838	0.383314	0.771063
CSP1	725382		-1.95123	0.129102	0.288899		4.30849	0.00076304	0.0479166		0.165499	0.897204	0.976353
CSP2	408658		-0.392804	0.00673336	0.0354756		-0.0506063	0.724729	0.933746		0.223889	0.118967	0.518564
CSP3	406094		-5.3612	5.46943e-32	1.79142e-28		1.28494	0.00461447	0.118199		1.27884	0.00481238	0.115442
CSP6	725103		-1.04401	1.60937e-05	0.000325383		0.351572	0.144774	0.572638		0.471597	0.0504655	0.364173
CTL5	411770		0.106172	0.488142	0.675651		-0.0584715	0.699473	0.923844		0.245281	0.104205	0.488005
CUTA	552415		-0.259782	0.0130728	0.0579141		0.00281106	0.978172	0.995367		-0.0174458	0.865605	0.965989
CYP6AQ1	408383		-3.07116	0.000594118	0.00579147		-0.0771347	0.9296	0.985103		-0.148245	0.865225	0.965814
CYTB	807693		-0.0238405	0.835652	0.911941		0.12446	0.278615	0.698175		-0.114824	0.317617	0.727799
Cac	408764		-0.0528303	0.827078	0.907318		-0.0265289	0.912622	0.980368		-0.184569	0.445278	0.805176
Calpb	411453		-0.135423	0.0399078	0.130191		-0.1214	0.0644167	0.430244		0.0717588	0.274265	0.701529
Camkii	551691		0.17975	0.168063	0.345261		0.171129	0.189336	0.616971		0.0698196	0.592322	0.877579
Cat	443552		-0.402475	0.1033	0.248537		0.336937	0.171389	0.601222		0.0706555	0.774404	0.944113
Cbs	551341		-0.140983	0.0855483	0.218798		-0.184392	0.0229039	0.277982		-0.0880884	0.277715	0.703439
Cdc37	724675		0.345319	1.90908e-05	0.000375925		0.262884	0.00106806	0.0599837		0.160643	0.046156	0.350284
Cdk5	408325		0.179031	0.0626291	0.176331		0.0254202	0.790574	0.953752		-0.00461389	0.961633	0.99025
Chmp1	727512		-0.112595	0.245469	0.436952		0.0988715	0.301021	0.715026		-0.0382542	0.690396	0.916751
Cox6b1	100359409		-0.307316	1.74405e-06	5.44032e-05		-0.0200359	0.752213	0.943867		0.0671276	0.290567	0.709891
Cox6c	100359410		-0.853353	2.2026e-14	5.4107e-12		0.210595	0.0557715	0.40585		0.318679	0.00380681	0.104552
Cpap3-b	408726		0.18617	0.218822	0.40707		-0.0342909	0.820028	0.961453		0.16223	0.281577	0.706199
Cpap3-c	725932		-0.237267	0.205756	0.391434		-0.213748	0.252541	0.680013		-0.192009	0.304405	0.720909
Cpap3-d	410065		-2.98109	1.26705e-06	4.18875e-05		-0.454178	0.456934	0.814942		-0.400894	0.511454	0.836546
Cry2	410197		-1.0512	0.00109573	0.00932987		-0.81678	0.0109065	0.199628		-1.1354	0.000412532	0.0336046
Cryl1	406119		-0.526409	0.030268	0.107369		0.405933	0.0936847	0.48824		0.274811	0.256652	0.685162
Crz	503862		0.0376623	0.891914	0.944987		-0.364051	0.186487	0.614511		0.25454	0.348998	0.748846
Crzr	409042		-0.765899	0.526692	0.704791		3.547	0.0031995	0.101843		-0.0510785	0.966222	0.991707
Csd	406074		0.364146	0.153347	0.326214		-0.468336	0.0672794	0.435462		-0.55893	0.0296096	0.286342
Cyp314a1	411057		-0.211621	0.0990262	0.241747		0.0750564	0.551391	0.864611		0.318087	0.0114826	0.178273
Cyp4g11	409469		-2.73792	0.00956609	0.0458812		-0.916814	0.384343	0.769909		0.0139021	0.989473	0.997332
Cyp6as5	409677		-2.76989	8.96729e-10	7.22234e-08		0.124819	0.771713	0.949266		-0.290845	0.500113	0.835087
CytC	408270		-0.330973	9.03305e-05	0.00128823		-0.0696978	0.408204	0.783648		0.011556	0.890956	0.973593
DHRS4	412304		0.0384187	0.876152	0.935565		0.533807	0.0292067	0.318009		0.0230316	0.92533	0.983754
Dat	412285		0.313331	0.0682212	0.18631		0.0468381	0.784127	0.951748		0.270215	0.113674	0.508036
Dcr-1	552127		0.0979738	0.0571965	0.165905		-0.00401791	0.936648	0.986097		-0.0853863	0.0942437	0.471733
Def1	406143		-6.84046	6.86165e-17	3.2106e-14		2.76045	0.000701061	0.04627		-0.421538	0.604791	0.881956
Dl	406086		0.0044658	0.941035	0.969958		0.0626767	0.29379	0.710091		0.0634544	0.289047	0.709355
Dll	726710		0.118331	0.393877	0.593231		-0.0127736	0.926569	0.984774		0.223169	0.107287	0.494188
Dnmt1a	100328599		0.0214992	0.881748	0.939193		-0.145325	0.310915	0.722939		0.104871	0.46397	0.816718
Dnmt3	410798		-0.0055132	0.961799	0.980458		0.00320878	0.9776	0.995367		0.0911315	0.425568	0.796197
Dop1	406111		0.425297	0.000216406	0.00259002		0.0163668	0.88673	0.975245		0.157199	0.171307	0.593442
Dop3	408995		0.106986	0.645369	0.793468		0.232484	0.315526	0.725793		0.098198	0.672031	0.907513
DopR2	406070		0.186715	0.357135	0.558524		0.0556109	0.783706	0.95156		0.0739999	0.714988	0.923794
Dscam	408786		0.074983	0.699194	0.829644		0.0567595	0.769867	0.949266		0.0833751	0.667403	0.905087
Dsx	725126		-0.258761	0.254994	0.448385		-0.230892	0.308252	0.720877		-0.11336	0.616973	0.885124
E74	408758		0.319084	0.00362577	0.022823		0.0672329	0.538726	0.858067		0.0880681	0.421269	0.792671
E75	410309		0.431985	0.0154572	0.0658641		0.0819577	0.645879	0.903484		-0.0291181	0.870353	0.968463
EF1a-F2	544670		-0.179974	0.432584	0.627804		0.454294	0.0475615	0.38196		0.223823	0.329015	0.736877
Eaat-2	406113		-0.0330279	0.771412	0.875541		-0.276529	0.0149488	0.229789		-0.0837342	0.46116	0.815331
Ecr	406084		0.20998	0.21841	0.406875		0.102311	0.547598	0.862009		-0.156709	0.358243	0.755457
Ef-1a-f1	408385		0.113381	0.154239	0.326927		-0.0470299	0.554375	0.864926		0.0850423	0.28505	0.708083
Eif3h	552351		-0.124937	0.302158	0.502444		0.133505	0.265081	0.68768		0.137738	0.251002	0.677077
Eif4g	725259		0.187413	0.0599326	0.171092		0.189636	0.0567877	0.408258		0.0159497	0.872758	0.969406
Emc	100216325		-0.518661	0.00240794	0.0167923		-0.748149	1.18386e-05	0.00428177		-0.803429	2.57539e-06	0.00168959
EphR	408489		0.280975	0.0490632	0.150373		0.179371	0.208548	0.638926		0.158254	0.267373	0.696311
Err	408855		0.271301	0.00340654	0.0217214		0.301018	0.00107622	0.060057		0.307761	0.000843034	0.046688
Ets97D-like	100578252		0.252597	0.0236679	0.0899309		0.166925	0.130222	0.55047		0.0788174	0.477513	0.823525
FAR1	551233		-0.084145	0.903197	0.95184		2.00603	0.0037293	0.10921		-0.027436	0.968365	0.992289
Fabp	409798		-0.298844	0.0013119	0.0106245		-0.104615	0.260337	0.684481		-0.00826866	0.929112	0.984164
Fem	724970		0.35389	6.26436e-06	0.000153884		0.0905111	0.246516	0.676478		-0.0654095	0.403885	0.782165
Fibroin1	724771		0.101207	0.711751	0.838334		0.147457	0.581996	0.87944		0.0454149	0.86652	0.966339
Fibroin4	100192202		1.26899	0.00774715	0.0395011		0.500091	0.29531	0.710345		0.0621742	0.897522	0.976555
For	406092		-0.394248	0.0194307	0.0778655		0.00581441	0.972391	0.995136		-0.236014	0.160656	0.57935
Foxp	408423		-0.137302	0.260681	0.455063		-0.27865	0.0220517	0.275783		-0.067726	0.577785	0.871188
Fstl5	409779		0.331234	0.000337411	0.00365166		-0.035773	0.698405	0.923751		0.187967	0.0417033	0.33614
Gat-1B	494511		0.0424083	0.739611	0.854588		-0.0982495	0.4411	0.804742		0.065009	0.610254	0.883856
Gat-a	406071		-0.362098	0.00108606	0.00928775		-0.331581	0.00272615	0.095542		-0.294865	0.00771393	0.144796
Gfat2	406107		-0.0016803	0.990625	0.994979		0.113565	0.426078	0.795443		-0.0943261	0.509018	0.836546
GlnS	410066		0.3725	0.00112339	0.00949005		0.210763	0.0652809	0.431868		0.255509	0.0254416	0.26774
GluCl	408450		0.462612	1.07093e-05	0.000233325		0.0426129	0.685063	0.919188		0.148175	0.15849	0.576454
Glurb	406150		0.52466	0.0999056	0.24335		0.243165	0.444066	0.806161		0.593905	0.06103	0.398705
Gpdh	726445		0.0144932	0.86874	0.93038		0.0248975	0.775878	0.949266		0.0136163	0.876362	0.969406
Gr10	725297		0.150598	0.469227	0.659886		-0.547022	0.0086461	0.174116		0.169013	0.415297	0.789977
Grd	413803		-0.124283	0.677363	0.815204		-0.0712138	0.81138	0.959485		-0.205971	0.490238	0.830099
Grp	552281		0.879769	0.0109733	0.0508844		1.46535	1.92931e-05	0.00646103		1.04978	0.00228497	0.0836465
GstD1	409490		-0.650759	0.0515334	0.155327		0.319923	0.327457	0.733797		0.269606	0.410155	0.787728
GstS1	552304		0.337169	0.029316	0.104863		0.053398	0.729882	0.934711		0.261385	0.0909735	0.467642
Gycbeta1	408880		0.143184	0.0855507	0.218798		-0.0870408	0.294905	0.710345		0.0308151	0.710844	0.923702
H	100174948		0.108484	0.11416	0.265571		0.0246252	0.716414	0.931523		0.0760254	0.263346	0.6909
HEX70b	406117		-0.568491	0.11067	0.260654		-0.00233915	0.994742	0.997717		0.443763	0.210954	0.643281
Hex110	551648		-0.115936	0.752154	0.863093		0.217751	0.549467	0.863448		0.524598	0.148877	0.565741
Hex70a	726848		0.496097	0.560249	0.731691		2.02238	0.0171191	0.243764		2.42086	0.00431129	0.109195
Hiscl1	409040		0.126934	0.49641	0.681913		-0.244883	0.189234	0.616971		-0.160976	0.388231	0.77389
Ho	494506		-0.0879393	0.394472	0.593762		0.068374	0.502565	0.836728		-0.0807366	0.430737	0.798129
Hsc70-3	409587		0.368679	0.0553102	0.162549		0.511715	0.00779196	0.161965		0.263883	0.170084	0.591499
Hsc70-4	409418		0.579943	0.00199293	0.0145271		0.511674	0.0063828	0.143153		0.433781	0.0207657	0.246733
Hsc70-5	408605		0.0414723	0.573394	0.74017		-0.00099817	0.989167	0.997379		0.0471199	0.521722	0.842245
Hsp90	408928		1.21517	2.59935e-08	1.49364e-06		1.10723	3.93271e-07	0.000273535		0.738571	0.000716341	0.04327
IF-2mt	406098		-0.0808941	0.239425	0.429805		-0.180564	0.00766436	0.160419		-0.0216193	0.749537	0.935338
ILP-2	726057		-0.110951	0.52151	0.700539		0.185593	0.266445	0.688965		0.322562	0.0536122	0.378424
INTS8	412509		0.000379607	0.995787	0.997768		-0.0951376	0.176583	0.605697		0.0029252	0.96694	0.991728
Imd	100302584		0.0383708	0.778283	0.879821		0.0200741	0.881749	0.974429		-0.225729	0.0967325	0.474582
InR-2	725827		0.135118	0.617924	0.773566		-0.0223166	0.934158	0.985562		0.0157587	0.953517	0.988047
Ing3	100578127		0.36372	0.00052993	0.00528103		-0.0723619	0.48827	0.831119		0.120897	0.246259	0.67221
Ip3k	409943		0.381934	0.00010193	0.00142674		0.0968629	0.323461	0.729774		0.163087	0.096633	0.474582
JHBP-1	449496		-4.44834	0.000241671	0.00283711		-0.179493	0.881411	0.974316		-0.243015	0.839943	0.961033
KAT2A	552646		0.182229	0.054096	0.160153		-0.102206	0.275835	0.69594		-0.0793476	0.399528	0.778278
Kr	411166		0.452734	0.0740288	0.197719		0.28568	0.258571	0.683426		0.128835	0.611034	0.883866
Kr-h1	100576395		-0.154866	0.711262	0.838145		-0.592586	0.156621	0.585033		-1.29412	0.00199529	0.0764468
LCCH3	412740		0.0519069	0.632354	0.78487		-0.030517	0.777805	0.949696		0.0572305	0.596833	0.878338
LOC100187599	100187599		0.237524	0.292336	0.491697		0.0141943	0.949319	0.990977		-0.0790456	0.725322	0.92754
LOC100188904	100188904		0.394319	0.326714	0.528202		0.0487632	0.902678	0.977955		0.373949	0.345689	0.746945
LOC100188940	100188940		0.0305179	0.594538	0.756373		-0.0859674	0.129158	0.550206		-0.045122	0.42712	0.796621
LOC100302106	100302106		-0.315879	1.99636e-05	0.000390762		-0.168854	0.0223388	0.277011		-0.136617	0.0646235	0.407936
LOC100576082	100576082		-0.190767	0.261343	0.455928		-0.375345	0.024776	0.291319		-0.553	0.00110804	0.0538651
LOC100576085	100576085		0.164691	0.0523156	0.15685		0.132444	0.116039	0.532579		0.0260573	0.757939	0.938741
LOC100576088	100576088		-0.374161	0.00278992	0.0187102		-0.00626632	0.959002	0.993114		-0.202018	0.100276	0.480455
LOC100576096	100576096		0.15022	0.581517	0.746733		0.0799832	0.76547	0.949067		0.339428	0.204301	0.634806
LOC100576097	100576097		-0.94367	0.0645016	0.180208		0.778924	0.0972892	0.496607		0.376305	0.428226	0.796912
LOC100576099	100576099		-0.75048	0.00972222	0.0464417		-0.0895885	0.748078	0.942472		-0.10573	0.705798	0.921379
LOC100576100	100576100		-0.168692	0.598002	0.758784		-0.367056	0.240315	0.670036		-0.527099	0.0984461	0.477247
LOC100576101	100576101		-0.162273	0.0419163	0.134818		-0.283819	0.000326183	0.0304057		-0.225408	0.00439888	0.110793
LOC100576103	100576103		0.604485	0.319072	0.520107		-0.132957	0.827469	0.961697		0.571735	0.341433	0.743203
LOC100576104	100576104		0.413582	0.00018744	0.00232255		-0.0851285	0.441332	0.804742		-0.0957852	0.388315	0.77389
LOC100576106	100576106		0.207487	0.189723	0.371478		-0.0505123	0.74589	0.941552		0.188601	0.224671	0.656894
LOC100576110	100576110		0.26825	0.0267906	0.0985565		0.0031865	0.978883	0.995367		0.115879	0.336227	0.739185
LOC100576116	100576116		-0.187891	0.110756	0.260792		-0.172025	0.141207	0.567201		-0.179218	0.126055	0.525974
LOC100576118	100576118		-0.244937	0.850245	0.92081		4.82797	0.000173938	0.0231286		-0.202028	0.875961	0.969406
LOC100576125	100576125		0.150888	0.423637	0.618982		-0.158371	0.399623	0.778487		0.0750364	0.689609	0.916535
LOC100576128	100576128		-0.504364	0.133403	0.296163		-0.665585	0.0444852	0.372906		-0.208567	0.525311	0.84417
LOC100576129	100576129		0.412474	0.00469149	0.0275051		0.272713	0.0611231	0.423414		0.213632	0.142732	0.55485
LOC100576130	100576130		0.507204	0.0027372	0.018447		0.034235	0.839646	0.963649		0.231673	0.170786	0.592519
LOC100576131	100576131		0.212836	0.118516	0.271897		0.0588846	0.661323	0.907379		-0.00812672	0.952152	0.988047
LOC100576132	100576132		0.272502	0.0572155	0.165905		0.303009	0.0342207	0.343041		0.325527	0.0229547	0.255611
LOC100576139	100576139		-0.109644	0.714644	0.839345		-0.15244	0.607534	0.89105		-0.0326533	0.91246	0.981682
LOC100576140	100576140		-0.229756	0.0135335	0.0594988		-0.100069	0.268954	0.690665		-0.273757	0.00280327	0.0902728
LOC100576143	100576143		-0.129875	0.380756	0.580228		-0.0160421	0.912322	0.980368		-0.14591	0.319697	0.729807
LOC100576146	100576146		0.116071	0.442408	0.635983		-0.0906681	0.544581	0.860706		0.0298128	0.842243	0.961402
LOC100576147	100576147		0.143925	0.770148	0.874883		0.0985216	0.837967	0.963649		-0.533041	0.286461	0.708767
LOC100576151	100576151		-0.0650657	0.501905	0.686582		-0.153054	0.106503	0.514973		-0.127882	0.179876	0.604581
LOC100576155	100576155		-0.11532	0.309286	0.509821		0.0537793	0.632555	0.900504		-0.0119511	0.915567	0.982879
LOC100576157	100576157		-0.270787	0.296253	0.495993		0.179904	0.484406	0.828858		0.0133685	0.958641	0.98927
LOC100576159	100576159		-0.0185685	0.907617	0.953077		-0.144557	0.364238	0.757465		-0.174568	0.274062	0.701207
LOC100576161	100576161		-0.608499	0.0923184	0.23035		-0.603678	0.0926301	0.486051		-0.249164	0.486811	0.829262
LOC100576162	100576162		0.0947162	0.364101	0.565101		0.10634	0.302532	0.716675		-0.0328706	0.751321	0.935866
LOC100576163	100576163		0.217642	0.248642	0.441162		0.054693	0.770947	0.949266		0.184222	0.326922	0.735332
LOC100576164	100576164		0.00890501	0.982384	0.990143		0.369783	0.352142	0.751408		0.572247	0.149711	0.566911
LOC100576165	100576165		-0.169565	0.39832	0.596448		-0.160314	0.403187	0.780482		-0.0629016	0.743982	0.932964
LOC100576169	100576169		0.240111	0.0371644	0.12386		0.163875	0.152323	0.579442		0.299609	0.00889182	0.158267
LOC100576174	100576174		-0.582698	0.000148795	0.0019162		0.0184939	0.898407	0.976809		0.115135	0.427759	0.796912
LOC100576176	100576176		0.108598	0.284353	0.482899		-0.0780931	0.43548	0.800114		-0.0786229	0.434771	0.800302
LOC100576182	100576182		0.425481	0.179122	0.358977		-0.219296	0.489826	0.832207		-0.67924	0.0367759	0.319739
LOC100576183	100576183		0.258312	0.596338	0.757584		-0.0982812	0.838571	0.963649		0.305097	0.522402	0.842496
LOC100576185	100576185		0.192422	0.188418	0.369688		-0.159563	0.274375	0.693795		-0.197972	0.175961	0.598484
LOC100576186	100576186		0.36921	0.130176	0.290772		-0.0256945	0.915263	0.982292		0.315793	0.186485	0.611095
LOC100576187	100576187		0.0851676	0.304149	0.504144		-0.13902	0.0920289	0.485259		-0.0601224	0.466682	0.818413
LOC100576189	100576189		-0.456092	0.0939421	0.233159		-0.169109	0.519328	0.847152		-0.225236	0.39441	0.775947
LOC100576193	100576193		0.304819	0.493824	0.679977		0.043789	0.92049	0.984193		-0.175088	0.695627	0.918764
LOC100576195	100576195		-0.252207	0.0771477	0.203177		-0.115979	0.412335	0.786803		-0.181711	0.20007	0.628725
LOC100576196	100576196		-0.190383	0.208898	0.39504		0.118446	0.431935	0.798373		0.156024	0.300847	0.71814
LOC100576215	100576215		0.393778	0.280363	0.477691		0.054001	0.881456	0.974316		0.555159	0.121684	0.521288
LOC100576216	100576216		0.103782	0.291601	0.490965		-0.125876	0.195919	0.623929		-0.144574	0.139697	0.549881
LOC100576217	100576217		-0.10531	0.84333	0.916554		-0.20987	0.692209	0.92286		0.140957	0.789989	0.94796
LOC100576220	100576220		-0.105061	0.816429	0.90073		-0.392563	0.379101	0.768557		-0.386787	0.389767	0.775223
LOC100576221	100576221		0.0471056	0.607679	0.765869		-0.0679953	0.450193	0.810328		0.00949955	0.916246	0.982879
LOC100576223	100576223		0.0489091	0.727968	0.847112		-0.125685	0.368168	0.760239		0.0664006	0.63432	0.892966
LOC100576226	100576226		0.324046	0.0416357	0.134135		-0.0811152	0.608629	0.891956		-0.275777	0.0848454	0.455308
LOC100576227	100576227		0.14239	0.12637	0.285022		-0.324817	0.000461871	0.0372878		-0.196339	0.0345386	0.313237
LOC100576233	100576233		-1.24407	7.91667e-07	2.77818e-05		-0.592132	0.0136644	0.219846		-0.242253	0.31074	0.725566
LOC100576242	100576242		0.405276	0.00048825	0.00492461		0.0365638	0.752492	0.944004		0.0804904	0.488178	0.829655
LOC100576247	100576247		-0.0638677	0.79454	0.88896		0.053351	0.827732	0.961697		-0.0388992	0.873947	0.969406
LOC100576249	100576249		-0.133837	0.369569	0.570166		-0.237601	0.109891	0.521869		-0.0657461	0.658201	0.900508
LOC100576251	100576251		0.434107	0.0823181	0.212763		0.280251	0.260787	0.684481		0.214033	0.391087	0.775431
LOC100576258	100576258		-0.606353	0.0302534	0.107356		0.312545	0.244003	0.672929		-0.195909	0.471623	0.819611
LOC100576261	100576261		0.35672	0.00207242	0.0150396		0.0524357	0.64796	0.903992		0.0595805	0.605704	0.881956
LOC100576263	100576263		0.128255	0.800345	0.891732		0.253049	0.615619	0.895606		0.944493	0.0601223	0.398443
LOC100576265	100576265		-0.088218	0.681416	0.817632		-0.105187	0.619742	0.89688		-0.12123	0.56892	0.865661
LOC100576266	100576266		0.202387	0.0470287	0.145963		-0.158604	0.118314	0.535181		-0.100785	0.321819	0.731864
LOC100576270	100576270		-0.0209907	0.952479	0.975613		0.426588	0.213695	0.644505		-0.0209386	0.952002	0.988047
LOC100576272	100576272		-0.0246638	0.812602	0.898853		-0.149565	0.141603	0.567289		-0.143564	0.161292	0.579657
LOC100576274	100576274		-0.0388651	0.763568	0.870908		-0.00407517	0.974128	0.995136		0.124254	0.323359	0.732417
LOC100576277	100576277		-0.485858	0.10645	0.253816		-0.16285	0.587479	0.882239		0.00472435	0.987443	0.997246
LOC100576279	100576279		-0.651181	0.00229477	0.0161753		0.226684	0.275488	0.6958		0.27394	0.188149	0.612839
LOC100576283	100576283		-0.0821651	0.563332	0.733443		0.0298222	0.829582	0.962013		-0.00548648	0.968617	0.992322
LOC100576286	100576286		-0.0520084	0.52214	0.700862		-0.0354765	0.654671	0.905877		0.0174319	0.82671	0.95952
LOC100576289	100576289		0.274072	0.0655917	0.181704		-0.113465	0.44444	0.806161		-0.140458	0.345549	0.746941
LOC100576290	100576290		0.2836	0.294767	0.494178		0.196709	0.461858	0.818439		0.0292421	0.913613	0.982133
LOC100576291	100576291		0.296924	0.0456702	0.143189		0.200184	0.177286	0.605828		0.211387	0.154418	0.573628
LOC100576296	100576296		-0.0615648	0.35795	0.559038		-0.0142881	0.827217	0.961697		-0.0134748	0.837746	0.960675
LOC100576298	100576298		-0.0720713	0.525985	0.704035		0.0329046	0.766812	0.949147		-0.0473359	0.672015	0.907513
LOC100576300	100576300		0.0599247	0.444759	0.63752		-0.155564	0.0457912	0.3747		-0.070585	0.365465	0.761064
LOC100576321	100576321		0.309556	0.0219238	0.0852344		0.070667	0.599323	0.888545		0.0405731	0.763485	0.941034
LOC100576326	100576326		-2.86767	3.95186e-16	1.39761e-13		0.206957	0.550181	0.863942		-0.112604	0.745261	0.933073
LOC100576333	100576333		0.614647	9.35065e-11	9.87951e-09		0.173734	0.0668368	0.43405		0.277251	0.00346388	0.0997464
LOC100576336	100576336		0.0867585	0.368795	0.569509		-0.170409	0.0752254	0.449564		-0.0689774	0.472077	0.819611
LOC100576337	100576337		-0.472694	0.0205847	0.0813943		-0.169978	0.397767	0.777337		-0.261373	0.195139	0.623039
LOC100576346	100576346		0.112618	0.321145	0.522358		-0.0267252	0.813699	0.960176		-0.239729	0.0346759	0.313605
LOC100576348	100576348		-0.0619	0.575741	0.74164		-0.119855	0.272008	0.691573		-0.191482	0.0810281	0.445651
LOC100576349	100576349		-0.747876	0.200447	0.384761		-0.433777	0.444713	0.806161		-0.433031	0.447393	0.806598
LOC100576359	100576359		-0.0777141	0.472069	0.66284		-0.00259007	0.980509	0.995367		0.00454298	0.965955	0.991707
LOC100576366	100576366		-0.0967143	0.318221	0.519494		-0.0383035	0.686997	0.920543		-0.102955	0.281747	0.706199
LOC100576369	100576369		0.0537608	0.671888	0.811152		-0.132528	0.295752	0.710691		-0.0358273	0.777485	0.944327
LOC100576373	100576373		-0.297856	0.00169449	0.0128374		-0.129559	0.165953	0.595582		-0.107893	0.249718	0.67583
LOC100576374	100576374		0.0159783	0.907188	0.952965		-0.248242	0.0677814	0.436592		-0.223117	0.101921	0.482749
LOC100576378	100576378		0.0590282	0.716501	0.840136		0.0584942	0.717566	0.932449		-0.411603	0.011406	0.177509
LOC100576381	100576381		0.159268	0.1363	0.300511		-0.0078866	0.940842	0.987987		-0.0317171	0.765963	0.941779
LOC100576383	100576383		0.0706123	0.663841	0.805298		0.223939	0.165052	0.595342		0.255578	0.113485	0.508036
LOC100576384	100576384		-0.00801334	0.956271	0.976953		0.190936	0.190202	0.617667		-0.105538	0.469652	0.81901
LOC100576392	100576392		0.251679	0.368438	0.569453		0.0163425	0.953359	0.992211		-0.252823	0.366546	0.761853
LOC100576400	100576400		-0.0202851	0.854662	0.922687		-0.0323559	0.764964	0.949067		-0.0185937	0.864323	0.965555
LOC100576401	100576401		-0.306979	0.0579382	0.167245		-0.0388781	0.805355	0.958073		0.252805	0.108026	0.496319
LOC100576402	100576402		-0.0803384	0.294817	0.494178		-0.0890498	0.241602	0.671514		-0.193428	0.0112706	0.176008
LOC100576403	100576403		0.685285	0.299739	0.499956		-0.630094	0.350955	0.750912		0.612068	0.351167	0.749839
LOC100576405	100576405		0.355164	6.08684e-05	0.000943365		0.113916	0.196252	0.623929		0.158673	0.0723355	0.422791
LOC100576411	100576411		0.0094758	0.92787	0.963367		-0.153607	0.134042	0.556352		-0.0474107	0.644594	0.895165
LOC100576412	100576412		0.0989715	0.478799	0.667425		-0.208736	0.132628	0.554771		-0.162379	0.243456	0.668893
LOC100576413	100576413		0.0297416	0.792631	0.888275		0.0217614	0.847321	0.965863		-0.0829739	0.463058	0.816275
LOC100576421	100576421		0.379446	5.66778e-05	0.000889643		0.0738319	0.432137	0.798373		-0.0437515	0.642583	0.894296
LOC100576422	100576422		-0.139291	0.136576	0.30082		-0.0507636	0.57839	0.877256		-0.0198572	0.828596	0.95976
LOC100576423	100576423		0.656381	0.0155728	0.0661846		0.0408273	0.880442	0.973937		0.551712	0.0417974	0.33614
LOC100576428	100576428		0.66894	0.000488652	0.00492461		0.462855	0.0155197	0.232142		0.488183	0.0107833	0.173016
LOC100576432	100576432		0.433305	2.32873e-05	0.000443893		-0.136415	0.183094	0.610571		-0.0912322	0.376049	0.766275
LOC100576433	100576433		0.118028	0.221433	0.409908		-0.0380812	0.68987	0.921881		-0.0681315	0.477508	0.823525
LOC100576435	100576435		-0.37803	2.30897e-05	0.000442087		-0.0689058	0.431971	0.798373		0.231537	0.00814412	0.149127
LOC100576436	100576436		-0.205841	0.0382674	0.126562		-0.167088	0.0906438	0.481806		-0.244586	0.0134531	0.19494
LOC100576438	100576438		0.283934	4.73486e-05	0.000767734		0.125251	0.0670668	0.434708		0.120262	0.0810278	0.445651
LOC100576439	100576439		-0.117496	0.461508	0.653803		-0.0271018	0.863833	0.970943		-0.159061	0.316033	0.727622
LOC100576446	100576446		-0.590366	0.154781	0.327578		0.0642511	0.875584	0.972962		-0.484981	0.239796	0.667139
LOC100576449	100576449		0.0301998	0.862573	0.927415		0.194142	0.260907	0.684481		0.0883251	0.610174	0.883856
LOC100576452	100576452		-0.940103	0.00260949	0.0177553		-0.366417	0.231591	0.663197		-0.31481	0.304686	0.721129
LOC100576453	100576453		0.363512	0.399804	0.598124		0.143281	0.736225	0.938021		-0.6384	0.153351	0.573448
LOC100576454	100576454		-0.170751	0.413059	0.610609		-0.0326042	0.87505	0.972962		-0.0390908	0.850641	0.963672
LOC100576457	100576457		-0.00804894	0.951163	0.975516		-0.0401825	0.755699	0.945601		-0.170839	0.189838	0.615115
LOC100576461	100576461		0.177979	0.127849	0.287128		-0.00572195	0.960791	0.993308		0.157713	0.175404	0.59804
LOC100576462	100576462		-0.452597	0.0779604	0.204768		0.214797	0.368704	0.760239		-0.207267	0.398919	0.778278
LOC100576467	100576467		-0.097114	0.397976	0.59632		-0.0795683	0.485725	0.829241		0.00803022	0.943951	0.986045
LOC100576471	100576471		0.0269025	0.864169	0.927493		0.047445	0.762453	0.948294		0.178879	0.254492	0.682705
LOC100576472	100576472		0.133939	0.0346176	0.117759		0.101698	0.104986	0.51285		0.0362356	0.565111	0.863714
LOC100576478	100576478		0.575842	0.000619327	0.00598967		0.0118642	0.943777	0.989193		0.00179209	0.991506	0.998352
LOC100576482	100576482		0.0587146	0.434997	0.629868		-0.14512	0.0499889	0.39081		-0.216385	0.00380388	0.104552
LOC100576487	100576487		-0.327995	0.101598	0.245886		0.191327	0.314504	0.725609		-0.378973	0.053512	0.378012
LOC100576488	100576488		0.072762	0.874388	0.934367		0.132219	0.770077	0.949266		0.561379	0.212061	0.644856
LOC100576492	100576492		-0.2511	0.228996	0.418548		-0.6561	0.00150965	0.0754155		-0.320796	0.117257	0.516142
LOC100576497	100576497		-0.0780524	0.772272	0.87605		-0.0988481	0.710474	0.927953		0.0865782	0.744958	0.933073
LOC100576498	100576498		-0.225875	0.341677	0.542031		-0.185128	0.420159	0.791639		0.248398	0.273715	0.701077
LOC100576502	100576502		0.250534	0.106287	0.253675		-0.315861	0.0417892	0.3642		-0.402968	0.0102455	0.169981
LOC100576504	100576504		-1.22051	0.00179997	0.0134909		0.0338198	0.929477	0.985103		0.218351	0.567671	0.865378
LOC100576506	100576506		-0.177416	0.16709	0.344199		-0.155845	0.217907	0.647918		-0.230796	0.0695705	0.41896
LOC100576508	100576508		-1.29395	0.113404	0.264907		1.5864	0.0404501	0.35999		-0.926768	0.245559	0.671396
LOC100576512	100576512		0.352432	0.0178928	0.0726808		0.126901	0.393039	0.774808		0.285556	0.0546135	0.382903
LOC100576514	100576514		-0.326351	0.00642951	0.0345711		-0.0760439	0.516486	0.844803		-0.0666533	0.570838	0.866753
LOC100576515	100576515		-0.391287	0.00172423	0.0130125		-0.119318	0.334092	0.738778		0.0303456	0.805971	0.952955
LOC100576522	100576522		-0.459606	0.477705	0.66694		0.544763	0.381083	0.768969		0.983308	0.112525	0.505187
LOC100576527	100576527		0.00890775	0.926418	0.963367		-0.126884	0.183536	0.610571		-0.065107	0.495967	0.832097
LOC100576528	100576528		0.412149	0.00856488	0.0424828		0.261749	0.0944567	0.489797		0.222874	0.154766	0.573628
LOC100576530	100576530		-0.290584	0.00983236	0.0468074		-0.322601	0.00387708	0.10921		-0.134881	0.2271	0.658152
LOC100576531	100576531		0.052359	0.754966	0.865007		-0.163709	0.321961	0.728227		0.0548739	0.739344	0.93244
LOC100576532	100576532		-0.196634	0.465802	0.65695		-0.483077	0.0680498	0.437007		-0.252489	0.33817	0.7404
LOC100576534	100576534		0.310922	0.117901	0.270936		0.13536	0.490149	0.832237		0.125743	0.523844	0.843411
LOC100576542	100576542		-0.107422	0.493708	0.679912		-0.123552	0.424652	0.794615		-0.0702781	0.650531	0.898573
LOC100576543	100576543		-0.31689	0.0146941	0.0633716		0.0890936	0.482533	0.827989		-0.257589	0.0445344	0.344466
LOC100576544	100576544		-0.252519	0.0170529	0.0704932		-0.107268	0.300229	0.714784		-0.0277876	0.788851	0.947879
LOC100576547	100576547		-1.08901	0.00333395	0.0213974		0.44412	0.209454	0.639827		0.290075	0.414099	0.789977
LOC100576552	100576552		-1.94335	7.99022e-06	0.0001843		0.613346	0.135908	0.558842		0.284151	0.491034	0.830587
LOC100576554	100576554		-0.375324	0.0901804	0.226801		0.201426	0.353183	0.751408		-0.145593	0.505341	0.836101
LOC100576555	100576555		-4.47968	0.00020843	0.00252		-0.0798224	0.942225	0.988467		0.318698	0.772193	0.943409
LOC100576557	100576557		-0.138863	0.707358	0.835397		-0.243524	0.499363	0.836553		0.267045	0.451833	0.809888
LOC100576559	100576559		-0.0102792	0.937001	0.967728		-0.329822	0.0105156	0.194294		-0.217852	0.091598	0.467662
LOC100576563	100576563		0.228709	0.0183933	0.074345		0.365763	0.000150789	0.0213037		0.352913	0.000259497	0.0269698
LOC100576565	100576565		0.0585849	0.594414	0.756373		-0.0586973	0.582721	0.87944		-0.0445081	0.67966	0.911578
LOC100576569	100576569		-0.132689	0.44768	0.640306		-0.165304	0.343688	0.745593		-0.101854	0.559661	0.860768
LOC100576571	100576571		0.0698609	0.428051	0.623393		-0.0164898	0.848952	0.966296		-0.334501	0.000148357	0.0193369
LOC100576572	100576572		-0.0376855	0.732024	0.849518		-0.105434	0.333551	0.738302		-0.00995043	0.927364	0.983991
LOC100576584	100576584		0.00907381	0.974682	0.986491		0.0108459	0.968299	0.994158		-0.189306	0.500008	0.835087
LOC100576586	100576586		0.169822	0.00651777	0.0349012		0.216124	0.00047848	0.037951		0.192245	0.00193866	0.0745932
LOC100576590	100576590		-0.220121	0.411763	0.60906		0.187377	0.47313	0.823013		0.0743989	0.777051	0.944327
LOC100576591	100576591		0.0996389	0.568007	0.736797		0.272319	0.112608	0.525117		-0.0997574	0.565501	0.864037
LOC100576592	100576592		-1.18144	4.49909e-05	0.000739266		-0.308475	0.266192	0.688965		-0.245879	0.376369	0.766275
LOC100576599	100576599		-2.47192	0.00736535	0.0379308		0.0197356	0.980783	0.995367		-1.50713	0.0769542	0.435958
LOC100576600	100576600		0.248729	0.00536403	0.0302779		0.0393319	0.656064	0.906389		0.0840418	0.343	0.744294
LOC100576602	100576602		-0.148466	0.527714	0.705773		-0.0817666	0.725878	0.934391		-0.200446	0.391583	0.775617
LOC100576603	100576603		-0.052316	0.788909	0.88572		0.315512	0.105402	0.513338		0.0452744	0.816466	0.958147
LOC100576606	100576606		-0.0902973	0.662493	0.80523		0.23353	0.245971	0.676211		0.205792	0.308847	0.724416
LOC100576608	100576608		0.0246835	0.858678	0.924339		-0.111875	0.411423	0.78615		-0.240802	0.0805289	0.444563
LOC100576610	100576610		-0.355495	0.0338569	0.116325		0.00693458	0.966465	0.993908		-0.160929	0.331429	0.738407
LOC100576612	100576612		-0.277294	0.00453012	0.0269939		-0.0261017	0.78576	0.951982		-0.140777	0.144584	0.557972
LOC100576614	100576614		0.288337	0.0952997	0.235162		0.0781017	0.6495	0.904108		-0.327151	0.059517	0.395992
LOC100576615	100576615		0.221944	0.0772744	0.203347		-0.0407939	0.744969	0.941552		-0.122608	0.328915	0.736877
LOC100576619	100576619		0.158019	0.0980639	0.239934		-0.0450417	0.635945	0.901048		0.105156	0.269145	0.698149
LOC100576620	100576620		0.0737473	0.267748	0.463115		-0.00241879	0.970756	0.994899		0.00831257	0.899977	0.977173
LOC100576621	100576621		-0.014927	0.897525	0.948492		-0.206451	0.0702162	0.44023		-0.124746	0.275494	0.701941
LOC100576623	100576623		-0.32928	0.397922	0.59632		-0.0865931	0.822075	0.961697		-0.200948	0.602971	0.881214
LOC100576625	100576625		0.218219	0.0135788	0.0596714		0.0302473	0.73011	0.934711		-0.00872611	0.921058	0.982966
LOC100576637	100576637		-0.357701	0.641109	0.789798		0.160903	0.831435	0.962961		0.607954	0.420089	0.792255
LOC100576638	100576638		-0.100071	0.819394	0.90246		0.0242875	0.955061	0.99249		0.337227	0.432654	0.798867
LOC100576645	100576645		0.0583215	0.659022	0.803319		-0.0721223	0.5814	0.87944		-0.228614	0.0827774	0.45103
LOC100576646	100576646		-0.192807	0.0674962	0.184946		0.123848	0.237058	0.666608		0.099544	0.34248	0.74391
LOC100576647	100576647		-0.132016	0.329214	0.530218		-0.166779	0.211123	0.641829		-0.267611	0.0462259	0.350284
LOC100576649	100576649		-0.049916	0.565774	0.735259		-0.211241	0.0140183	0.222374		-0.2495	0.00388891	0.105031
LOC100576657	100576657		0.652039	0.0291664	0.104442		0.430178	0.149923	0.578576		0.651911	0.0291008	0.284464
LOC100576660	100576660		0.0769258	0.27139	0.467958		-0.0404112	0.556936	0.865855		-0.120029	0.0836161	0.45257
LOC100576662	100576662		-0.314069	0.519259	0.699239		-0.140879	0.766328	0.949067		-0.0134958	0.977311	0.994672
LOC100576666	100576666		-0.153629	0.439536	0.633329		0.0447081	0.818596	0.961453		0.393413	0.0428388	0.338918
LOC100576667	100576667		-0.108621	0.300579	0.500909		0.0429727	0.680704	0.91764		0.0377516	0.717972	0.925497
LOC100576669	100576669		-0.268235	0.0399356	0.130226		-0.24333	0.0585925	0.415102		-0.0712003	0.579911	0.872274
LOC100576671	100576671		0.226285	0.00760447	0.0389377		0.159086	0.0595387	0.415908		0.144774	0.0868174	0.458798
LOC100576677	100576677		-0.705772	0.158559	0.333057		-0.355604	0.467736	0.820738		-0.317047	0.518302	0.839741
LOC100576679	100576679		0.328862	0.172773	0.350758		0.328526	0.171463	0.601222		0.423031	0.0783793	0.438967
LOC100576683	100576683		0.461356	0.00335577	0.0214534		0.0564675	0.71956	0.932868		0.123435	0.432577	0.798867
LOC100576690	100576690		-0.109003	0.76698	0.872868		-0.187913	0.605643	0.890459		-0.115239	0.751941	0.935931
LOC100576699	100576699		0.255211	0.101427	0.24556		0.15971	0.30136	0.715572		0.221323	0.152722	0.572043
LOC100576700	100576700		0.677001	0.146147	0.315544		1.15107	0.0132864	0.217244		0.276821	0.552361	0.856618
LOC100576706	100576706		-0.0961966	0.305256	0.505042		0.0353445	0.697477	0.923751		-0.116265	0.206695	0.637845
LOC100576708	100576708		0.0582259	0.650126	0.797421		-0.138127	0.277464	0.69693		-0.070975	0.57765	0.871188
LOC100576709	100576709		0.0611439	0.422735	0.6184		-0.00188421	0.980231	0.995367		-0.0166757	0.826577	0.95952
LOC100576717	100576717		0.171843	0.213204	0.400757		0.333852	0.015145	0.230153		0.111307	0.419013	0.792255
LOC100576722	100576722		-0.170248	0.488256	0.675651		-0.113452	0.642391	0.902021		-0.245095	0.316888	0.727622
LOC100576726	100576726		-0.311184	0.149493	0.320585		-0.366233	0.0857956	0.471876		0.0615104	0.771771	0.943148
LOC100576732	100576732		1.02182	0.00250772	0.0172985		0.416997	0.217621	0.647493		0.782104	0.0205322	0.245247
LOC100576733	100576733		0.142481	0.240431	0.430656		-0.0346135	0.775066	0.949266		0.0341579	0.778044	0.944327
LOC100576734	100576734		-0.0792696	0.712907	0.838645		-0.066054	0.75295	0.94405		-0.133654	0.528085	0.846021
LOC100576735	100576735		-0.629134	0.000164621	0.00208719		-0.353152	0.0292165	0.318009		-0.480722	0.00325869	0.098494
LOC100576736	100576736		0.332691	0.290215	0.489471		0.0492581	0.873422	0.972476		0.306335	0.319167	0.729134
LOC100576738	100576738		0.999887	0.00670032	0.0353997		0.554291	0.1311	0.55135		0.812746	0.0263003	0.270329
LOC100576742	100576742		0.171946	0.819433	0.90246		2.58617	0.000306767	0.0301498		0.821675	0.261481	0.689197
LOC100576744	100576744		-0.0298816	0.779435	0.880811		-0.261109	0.0131383	0.215994		-0.148063	0.160377	0.57929
LOC100576747	100576747		-0.0665593	0.491052	0.678149		-0.0752005	0.432888	0.798465		-0.143416	0.135904	0.542432
LOC100576748	100576748		0.0493613	0.909441	0.953465		-0.404144	0.349384	0.750209		-0.18464	0.668192	0.905277
LOC100576754	100576754		-0.216426	0.00537388	0.0303121		-0.0220757	0.77151	0.949266		0.000441665	0.99538	0.999433
LOC100576758	100576758		-1.94911	0.00483571	0.0281336		0.744525	0.236828	0.666608		1.04606	0.096125	0.473916
LOC100576759	100576759		-0.113833	0.553661	0.727115		-0.0217755	0.909483	0.980291		-0.161508	0.399763	0.778517
LOC100576760	100576760		0.38999	0.000836843	0.00765626		-0.177673	0.128156	0.550093		-0.064404	0.581791	0.872932
LOC100576765	100576765		-0.194303	0.235542	0.426074		0.318487	0.0447908	0.372906		0.0634755	0.692081	0.917701
LOC100576770	100576770		-0.050174	0.710542	0.837558		0.153671	0.247937	0.677709		0.0166296	0.901038	0.977817
LOC100576774	100576774		-0.179481	0.0238735	0.0904323		-0.11051	0.156261	0.584574		-0.13696	0.0803824	0.444302
LOC100576775	100576775		-0.198746	0.0490316	0.15037		-0.0566214	0.567988	0.872485		-0.255022	0.0107528	0.173001
LOC100576781	100576781		-0.379156	0.192694	0.375132		-1.03056	0.000405773	0.0346132		-0.876636	0.00263147	0.0884527
LOC100576783	100576783		0.738169	0.109139	0.257975		0.221866	0.629521	0.898869		0.208239	0.653208	0.89955
LOC100576784	100576784		0.00684976	0.954977	0.97688		0.15839	0.179199	0.606919		-0.0702999	0.556628	0.859871
LOC100576789	100576789		-0.29632	0.153841	0.326618		-0.43444	0.0330299	0.337499		-0.407136	0.0469675	0.352896
LOC100576794	100576794		0.28052	0.0107391	0.0500819		0.117057	0.277631	0.69693		0.0507376	0.641515	0.894271
LOC100576795	100576795		0.248623	0.00922646	0.0445933		0.23084	0.0146757	0.228142		0.0210163	0.825238	0.95952
LOC100576796	100576796		0.017157	0.946646	0.972594		-0.0991801	0.694534	0.923042		0.124608	0.621099	0.886617
LOC100576797	100576797		-1.20221	0.702117	0.831806		4.18933	0.152039	0.579442		3.00317	0.307173	0.723079
LOC100576799	100576799		-0.282351	0.00560131	0.0312896		0.0978925	0.327108	0.733195		0.125396	0.210367	0.643266
LOC100576801	100576801		0.139845	0.599813	0.760318		-0.102868	0.698093	0.923751		-0.119825	0.652274	0.899509
LOC100576805	100576805		0.402879	0.00112438	0.00949005		0.156008	0.206787	0.637709		0.171139	0.166245	0.58517
LOC100576812	100576812		0.115495	0.191514	0.373653		0.107367	0.215084	0.645341		0.0597258	0.493482	0.830587
LOC100576814	100576814		-0.347961	0.0583835	0.168051		0.135583	0.452151	0.811835		0.398873	0.0267864	0.272964
LOC100576817	100576817		0.159735	0.144119	0.312057		0.250475	0.0201751	0.264381		0.0806129	0.45759	0.812874
LOC100576818	100576818		-0.228521	0.0623614	0.175778		-0.0872376	0.470605	0.821939		-0.208305	0.0864605	0.457658
LOC100576819	100576819		-0.00274946	0.970024	0.984655		0.00414762	0.953967	0.992211		-0.145874	0.044251	0.344466
LOC100576826	100576826		-0.468909	0.199617	0.383992		0.668281	0.0656255	0.431868		0.0556289	0.878477	0.969761
LOC100576828	100576828		-0.6775	0.0876922	0.22271		-0.0238694	0.951582	0.991863		-0.596261	0.131105	0.535275
LOC100576829	100576829		0.0298357	0.615142	0.771314		-0.0721681	0.21655	0.64599		-0.106707	0.0694179	0.41896
LOC100576831	100576831		-0.210203	0.496482	0.681917		0.248529	0.404517	0.780995		0.108511	0.718169	0.925497
LOC100576836	100576836		-0.104613	0.75812	0.866801		-0.30797	0.360122	0.754574		-0.444846	0.189628	0.614997
LOC100576838	100576838		-0.0719883	0.747822	0.860532		-0.411965	0.0644747	0.430244		-0.267968	0.229288	0.659585
LOC100576840	100576840		-0.539922	0.00822859	0.0412731		0.0142142	0.944021	0.989193		0.0731747	0.717906	0.925497
LOC100576841	100576841		-0.896634	0.106009	0.253135		0.340494	0.534419	0.855563		-0.0855082	0.876322	0.969406
LOC100576843	100576843		-0.011757	0.937975	0.968226		0.254362	0.0833845	0.468009		0.517977	0.000408071	0.0336046
LOC100576848	100576848		0.0617275	0.630372	0.78346		0.203622	0.106274	0.51469		0.0362016	0.775565	0.944327
LOC100576850	100576850		-0.0726842	0.405779	0.603961		-0.0349871	0.683862	0.918931		0.0156647	0.855729	0.964452
LOC100576851	100576851		-0.0227284	0.756572	0.865996		0.124563	0.0881589	0.478041		0.100356	0.169849	0.591397
LOC100576855	100576855		-0.39415	0.0171088	0.0706054		-0.00548762	0.973061	0.995136		0.00337427	0.983468	0.996749
LOC100576859	100576859		0.256492	0.204711	0.390051		0.0481292	0.809783	0.959485		0.080681	0.687726	0.915487
LOC100576862	100576862		-0.0713572	0.341483	0.541983		0.0114142	0.877579	0.972962		-0.222334	0.00288555	0.0921949
LOC100576863	100576863		-0.172729	0.50916	0.692074		-0.325495	0.209197	0.639827		-0.304148	0.242028	0.668016
LOC100576864	100576864		0.301691	0.0120694	0.0545248		-0.076227	0.523594	0.849818		-0.0967546	0.420821	0.792255
LOC100576866	100576866		0.0680128	0.524491	0.702419		0.0364629	0.730133	0.934711		0.0218287	0.836917	0.960675
LOC100576868	100576868		0.192448	0.597803	0.75872		0.343083	0.339489	0.742969		0.833754	0.0196439	0.240027
LOC100576871	100576871		0.130918	0.183935	0.364165		0.131111	0.173567	0.603324		0.0758849	0.434478	0.800275
LOC100576872	100576872		-0.00629491	0.945895	0.972358		-0.288631	0.00161813	0.0773832		-0.2471	0.0072613	0.142867
LOC100576876	100576876		0.157446	0.0385429	0.127064		-0.14091	0.063152	0.428201		-0.0193072	0.799132	0.949818
LOC100576878	100576878		-0.262442	0.00186623	0.0138606		0.0390789	0.641889	0.902021		0.213031	0.0112358	0.175768
LOC100576879	100576879		0.107957	0.24216	0.432711		-0.173691	0.05945	0.415908		-0.118946	0.197051	0.62601
LOC100576880	100576880		-1.01613	0.0192873	0.0773537		-0.0215953	0.959766	0.993114		-0.0125868	0.976563	0.994491
LOC100576881	100576881		0.166558	0.770004	0.874883		-0.0302802	0.956934	0.993114		0.512444	0.354385	0.751887
LOC100576882	100576882		0.107892	0.404773	0.603347		0.182643	0.157966	0.586368		0.0629279	0.626785	0.88998
LOC100576885	100576885		0.0952753	0.312985	0.513461		-0.00511792	0.956223	0.992821		-0.00432866	0.963118	0.990585
LOC100576886	100576886		-0.115252	0.799167	0.890973		0.0828859	0.854078	0.967493		-0.305435	0.499428	0.834751
LOC100576894	100576894		-0.177994	0.407777	0.605607		-0.156606	0.463159	0.818626		0.0614192	0.773427	0.944024
LOC100576895	100576895		-1.0799	0.166688	0.344025		2.5103	0.0010676	0.0599837		0.341021	0.658063	0.900508
LOC100576896	100576896		-0.0210167	0.876293	0.935614		0.246203	0.0654548	0.431868		0.113132	0.398698	0.778278
LOC100576898	100576898		-0.138133	0.190797	0.372831		-0.208667	0.0454615	0.374033		-0.218758	0.0367013	0.319705
LOC100576901	100576901		-1.26879	0.0608845	0.172631		-0.254031	0.696001	0.923473		0.537482	0.404842	0.782678
LOC100576902	100576902		-0.0283538	0.929981	0.96444		0.322898	0.307007	0.719425		-0.402366	0.212099	0.644856
LOC100576903	100576903		0.561285	0.167352	0.344362		0.0125701	0.975326	0.995136		-0.0136602	0.973311	0.993305
LOC100576908	100576908		0.174801	0.0235177	0.0895678		0.0284778	0.709011	0.927406		0.0978386	0.200821	0.629511
LOC100576912	100576912		-0.0380393	0.907186	0.952965		0.789447	0.0145741	0.227205		0.130908	0.686779	0.915233
LOC100576915	100576915		0.400288	0.114848	0.26649		0.295798	0.228868	0.661724		-0.496782	0.06134	0.398882
LOC100576918	100576918		-0.42816	0.00408876	0.0250944		-0.0136127	0.925564	0.984195		-0.183487	0.210795	0.643281
LOC100576919	100576919		0.356454	0.0424263	0.135925		0.247328	0.155139	0.582968		0.315858	0.0699361	0.41896
LOC100576924	100576924		0.52514	1.9614e-07	8.3072e-06		0.0858041	0.394695	0.77572		0.249625	0.0132787	0.19329
LOC100576925	100576925		0.389898	0.0572759	0.165905		0.0861153	0.673932	0.914163		0.268888	0.188853	0.613217
LOC100576929	100576929		-1.43682	7.05704e-11	7.79129e-09		-0.23825	0.269934	0.691048		-0.269119	0.213278	0.64607
LOC100576930	100576930		-0.0904849	0.344752	0.545069		-0.066897	0.475121	0.823669		-0.147142	0.119232	0.518564
LOC100576932	100576932		-0.230513	0.167202	0.344286		0.142344	0.388175	0.772402		-0.278146	0.0938559	0.47147
LOC100576934	100576934		-3.69319	1.21113e-08	7.72762e-07		1.03874	0.0556676	0.40585		1.50051	0.00565303	0.125563
LOC100576935	100576935		-0.463505	0.44866	0.641521		0.266909	0.659497	0.907379		-0.564124	0.354991	0.751887
LOC100576936	100576936		-2.46003	0.0223793	0.0864043		-0.224808	0.817006	0.960631		-0.175287	0.85704	0.964618
LOC100576938	100576938		-0.0727906	0.592362	0.754935		0.0129557	0.922482	0.984193		-0.0431256	0.747501	0.934252
LOC100576945	100576945		-0.327185	0.00278731	0.0187078		0.0363644	0.734237	0.9368		-0.0244881	0.819881	0.959195
LOC100576947	100576947		0.512132	0.423884	0.619159		-0.949443	0.14927	0.577537		0.318217	0.617746	0.8854
LOC100576948	100576948		0.408445	0.0501269	0.152394		0.0508513	0.807219	0.958361		-0.0317838	0.878862	0.969761
LOC100576949	100576949		-4.94685	0.00234156	0.016411		0.618103	0.624746	0.897656		-0.00338645	0.997869	0.99952
LOC100576951	100576951		0.0651708	0.665196	0.806044		-0.154702	0.30077	0.714921		-0.181995	0.225265	0.656894
LOC100576953	100576953		-0.577041	0.21192	0.39876		-0.0689721	0.876348	0.972962		-0.102835	0.817574	0.958447
LOC100576958	100576958		-0.0392002	0.480506	0.66895		0.0535841	0.328323	0.734098		-0.0102237	0.85264	0.963763
LOC100576960	100576960		0.0879668	0.43308	0.62811		0.0556701	0.612921	0.893732		-0.227539	0.0418595	0.33614
LOC100576961	100576961		-1.17428	0.00481796	0.0280624		0.694612	0.0843545	0.470455		-0.36597	0.368321	0.762444
LOC100576963	100576963		0.242781	0.0358948	0.120787		0.0401855	0.726828	0.934391		0.118169	0.304897	0.721129
LOC100576965	100576965		0.292073	0.0600412	0.171302		0.250877	0.105384	0.513338		0.264178	0.0883684	0.4624
LOC100576966	100576966		0.315298	0.00251411	0.0173002		0.272521	0.0078369	0.162526		0.184437	0.0742044	0.428713
LOC100576967	100576967		0.00352929	0.976298	0.986943		0.0293424	0.801827	0.957721		-0.00576176	0.960877	0.989987
LOC100576968	100576968		0.0286483	0.684775	0.819262		-0.107173	0.124567	0.546931		0.0130419	0.851878	0.963679
LOC100576972	100576972		0.153776	0.0144318	0.0624424		-0.0969643	0.118867	0.535639		-0.0734923	0.239363	0.667139
LOC100576974	100576974		-0.144784	0.115501	0.267605		0.00723026	0.935864	0.985836		-0.0605044	0.50346	0.835896
LOC100576975	100576975		0.0185957	0.858136	0.924097		-0.10087	0.327979	0.734055		-0.0718353	0.487084	0.829262
LOC100576976	100576976		-0.1398	0.69713	0.828094		-1.13149	0.00170057	0.0773832		-0.325003	0.364865	0.760689
LOC100576982	100576982		-0.430674	0.372483	0.572928		0.535235	0.258141	0.682887		0.0744566	0.875728	0.969406
LOC100576983	100576983		0.0606092	0.540401	0.716693		-0.01588	0.87221	0.972204		-0.0191933	0.845984	0.96325
LOC100576985	100576985		0.370145	1.03443e-05	0.00022739		0.0476553	0.56881	0.87291		0.0892914	0.286534	0.708767
LOC100576989	100576989		-0.291206	0.0999777	0.243405		-0.3253	0.0603157	0.419519		-0.201469	0.245292	0.671286
LOC100576990	100576990		-0.0408953	0.756409	0.865996		-0.323687	0.0130772	0.215382		-0.125121	0.336772	0.739185
LOC100576993	100576993		0.39527	0.00298272	0.01967		0.0379787	0.775179	0.949266		0.145956	0.272496	0.7007
LOC100576996	100576996		-0.25317	0.143601	0.311415		-0.229625	0.177917	0.606196		-0.0212263	0.900792	0.977669
LOC100577000	100577000		-0.267005	0.0105341	0.0494073		-0.0218326	0.831705	0.963027		0.106676	0.299343	0.716521
LOC100577002	100577002		0.12129	0.51609	0.697634		0.506282	0.00660343	0.146703		0.454971	0.0146851	0.205768
LOC100577003	100577003		0.222651	0.0585034	0.168332		0.198344	0.0855797	0.471849		0.20549	0.0763678	0.434384
LOC100577004	100577004		0.278025	0.132763	0.295477		0.0328979	0.85838	0.96834		0.171054	0.353619	0.751451
LOC100577015	100577015		-0.839561	0.00118527	0.00986872		-0.0566444	0.812368	0.95981		0.15245	0.522119	0.842496
LOC100577017	100577017		0.235874	0.193538	0.376128		0.236536	0.18936	0.616971		0.162286	0.36906	0.762456
LOC100577019	100577019		0.295453	0.0145521	0.06288		0.0468075	0.698616	0.923751		0.0599834	0.61981	0.885918
LOC100577020	100577020		-0.103834	0.560739	0.731691		-0.257295	0.147768	0.575461		-0.126186	0.477899	0.823553
LOC100577024	100577024		-0.509513	0.0894018	0.225362		-0.0602865	0.83846	0.963649		0.0468361	0.874227	0.969406
LOC100577026	100577026		-0.227102	0.0906634	0.227639		-0.0302631	0.819309	0.961453		0.135295	0.307115	0.723079
LOC100577027	100577027		-0.00829629	0.940415	0.969654		-0.0193425	0.859034	0.968623		-0.0344036	0.75337	0.936225
LOC100577028	100577028		0.0531809	0.885733	0.941304		-0.42153	0.254586	0.680436		-0.61787	0.0952376	0.472604
LOC100577030	100577030		-0.257486	0.0980286	0.239908		0.087971	0.570988	0.874636		0.223106	0.15075	0.568144
LOC100577033	100577033		-0.239929	0.0058894	0.0325028		-0.192184	0.0239021	0.286255		-0.152288	0.0746513	0.429114
LOC100577045	100577045		0.358748	0.0449296	0.141409		0.111304	0.533659	0.855561		0.242754	0.174634	0.597727
LOC100577046	100577046		0.1989	0.636006	0.787188		-0.0817968	0.845449	0.965863		0.228924	0.58512	0.873911
LOC100577047	100577047		-0.679919	0.00674825	0.035535		-0.865017	0.000549608	0.0409655		-0.450403	0.0715974	0.420208
LOC100577050	100577050		0.0654885	0.60025	0.760518		0.143064	0.246998	0.677185		0.107008	0.387961	0.773787
LOC100577053	100577053		-0.124531	0.586428	0.750469		-0.295581	0.194959	0.623929		-0.414301	0.0700003	0.41896
LOC100577057	100577057		-1.08408	0.0430819	0.137175		-0.0108712	0.982187	0.995955		-0.163035	0.740769	0.93244
LOC100577060	100577060		-0.157491	0.153644	0.326528		-0.163133	0.133967	0.556352		-0.113326	0.299007	0.7164
LOC100577073	100577073		-0.452502	0.0119173	0.0539877		-0.191011	0.282993	0.703008		0.22578	0.203317	0.633553
LOC100577074	100577074		-0.987728	0.00781724	0.0397784		0.411988	0.215051	0.645341		0.45055	0.176792	0.600283
LOC100577080	100577080		0.39426	0.316661	0.517723		0.167797	0.666303	0.908858		0.301776	0.438411	0.802829
LOC100577081	100577081		-0.144218	0.200637	0.384825		0.0391324	0.723128	0.933469		-0.00621842	0.955313	0.988371
LOC100577082	100577082		1.06718	0.00200247	0.014575		0.430592	0.212509	0.643506		0.273263	0.428865	0.796981
LOC100577091	100577091		0.893177	0.0355994	0.120289		0.965863	0.0203498	0.264826		0.443604	0.297601	0.715572
LOC100577092	100577092		0.0574247	0.668366	0.80859		-0.0278828	0.835176	0.963649		0.010821	0.935646	0.984319
LOC100577094	100577094		-0.0122446	0.902598	0.951638		0.0772635	0.43347	0.798743		-0.0838782	0.398131	0.778278
LOC100577098	100577098		-0.372997	0.189722	0.371478		0.286518	0.298877	0.713611		0.464386	0.0921414	0.469529
LOC100577101	100577101		-0.0163786	0.96119	0.980157		-0.382497	0.251604	0.680013		-0.457911	0.174589	0.597727
LOC100577102	100577102		0.300216	0.000199782	0.00244161		-0.0808907	0.314338	0.725609		0.00736903	0.927085	0.983991
LOC100577106	100577106		-0.856355	0.0263899	0.0973374		-0.600411	0.111665	0.524129		-1.11693	0.0036257	0.102129
LOC100577107	100577107		-0.562288	0.0936592	0.232809		0.440262	0.170938	0.601176		0.597824	0.0630141	0.402453
LOC100577110	100577110		-0.525497	0.0976192	0.239144		-0.25293	0.389582	0.773255		-0.401997	0.182044	0.605783
LOC100577112	100577112		-1.34386	0.000223599	0.00265991		0.487625	0.148194	0.575461		0.534021	0.11389	0.508036
LOC100577118	100577118		0.331058	8.6025e-05	0.00123399		0.153663	0.0667404	0.43405		0.0646695	0.442033	0.803207
LOC100577120	100577120		0.103873	0.288806	0.487428		-0.101156	0.296078	0.711247		-0.167742	0.0853436	0.456204
LOC100577121	100577121		0.0824329	0.588253	0.751844		-0.329617	0.030135	0.323227		-0.11178	0.461879	0.815713
LOC100577122	100577122		0.0401415	0.711392	0.838145		-0.153263	0.152563	0.579442		-0.177015	0.100516	0.480455
LOC100577127	100577127		-0.303209	0.0311292	0.109515		-0.144966	0.292927	0.70943		-0.249441	0.0721795	0.42218
LOC100577132	100577132		0.0184057	0.9504	0.975009		0.128454	0.653004	0.905595		0.208447	0.467215	0.818558
LOC100577136	100577136		-0.293993	0.0495703	0.15152		0.048004	0.74139	0.939939		-0.057044	0.696929	0.919137
LOC100577138	100577138		-0.0904058	0.52409	0.701978		0.145628	0.303773	0.717533		0.153579	0.278291	0.703469
LOC100577139	100577139		0.551884	0.00424832	0.0258317		0.119395	0.536055	0.856968		0.107635	0.577171	0.871188
LOC100577140	100577140		0.0671248	0.471256	0.661894		-0.00042964	0.996253	0.997815		0.073239	0.424751	0.795481
LOC100577142	100577142		-0.495351	0.0889817	0.224765		-0.0166734	0.954115	0.992211		-0.219247	0.449909	0.808697
LOC100577145	100577145		-0.149253	0.0634155	0.177578		-0.119555	0.130573	0.55093		-0.145172	0.0676498	0.414794
LOC100577146	100577146		0.908855	0.00686212	0.0359612		-0.0199335	0.953166	0.992211		-0.146927	0.667935	0.905277
LOC100577147	100577147		-0.167389	0.259191	0.453735		-0.0424471	0.772969	0.949266		0.0723158	0.623232	0.887764
LOC100577149	100577149		-0.690725	0.0341149	0.116921		0.545974	0.0874997	0.476036		-0.339869	0.291712	0.71049
LOC100577151	100577151		-0.182809	0.648798	0.796488		-0.354934	0.370203	0.761806		-0.561984	0.161182	0.579657
LOC100577155	100577155		-1.24408	0.001184	0.00986765		0.37242	0.311982	0.723503		-0.441066	0.236531	0.665225
LOC100577159	100577159		0.214888	0.0414303	0.133693		0.041505	0.690909	0.922297		0.02588	0.804965	0.952759
LOC100577164	100577164		-2.2459	0.000514667	0.00515506		-0.328294	0.571863	0.874774		-0.162964	0.778989	0.944327
LOC100577165	100577165		0.238271	0.327931	0.529193		0.173035	0.475395	0.823669		0.102835	0.672054	0.907513
LOC100577174	100577174		-0.901099	0.0992675	0.242216		0.365773	0.500415	0.836553		0.375852	0.488818	0.829655
LOC100577180	100577180		0.0611214	0.694007	0.825782		-0.080849	0.597432	0.887506		-0.034677	0.821451	0.959195
LOC100577185	100577185		-0.209701	0.624885	0.779225		-0.541455	0.203184	0.632912		-0.0177161	0.966436	0.991707
LOC100577188	100577188		0.0152108	0.93728	0.967813		0.0385494	0.840173	0.963649		0.130247	0.496111	0.832097
LOC100577192	100577192		-0.370226	0.214399	0.402038		0.501232	0.0904144	0.481517		-0.253849	0.392975	0.775926
LOC100577194	100577194		-0.198335	0.152071	0.324624		-0.172077	0.203691	0.633347		-0.325129	0.0175432	0.228568
LOC100577196	100577196		-0.325985	0.112562	0.263716		-0.0981156	0.630879	0.899607		-0.0866852	0.671477	0.907513
LOC100577197	100577197		-0.090865	0.670222	0.809739		-0.465316	0.0284145	0.314088		-0.754755	0.000451212	0.0339988
LOC100577198	100577198		0.464539	0.0582834	0.167939		0.207322	0.396104	0.776409		-0.685112	0.00593044	0.128932
LOC100577202	100577202		0.33625	0.0195633	0.0782374		0.169249	0.237611	0.666608		-0.153229	0.288051	0.709301
LOC100577209	100577209		-0.128644	0.134484	0.297823		-0.0570488	0.502578	0.836728		-0.0491401	0.56442	0.863714
LOC100577213	100577213		0.265508	0.146869	0.316505		-0.0368908	0.839972	0.963649		0.131889	0.47032	0.819232
LOC100577215	100577215		0.215616	0.604603	0.763701		-0.114329	0.781886	0.951243		-0.196301	0.637528	0.894271
LOC100577216	100577216		0.542699	0.222449	0.411073		0.59584	0.180182	0.606935		-0.00568429	0.989806	0.997417
LOC100577220	100577220		0.462881	0.00122424	0.0100854		0.165837	0.241914	0.671514		0.0995272	0.486296	0.829262
LOC100577221	100577221		0.119728	0.382469	0.582026		-0.349896	0.0105092	0.194294		-0.169724	0.214334	0.647729
LOC100577222	100577222		-0.268978	0.163419	0.339554		0.1459	0.440031	0.804114		-0.272584	0.153633	0.573448
LOC100577224	100577224		0.73331	0.114857	0.26649		0.0603195	0.897189	0.976809		0.188038	0.687427	0.915487
LOC100577226	100577226		0.522242	0.000360967	0.00386368		0.0949516	0.515264	0.844484		0.244174	0.0943774	0.471733
LOC100577228	100577228		0.000127204	0.999113	0.999317		0.00432853	0.96955	0.994292		-0.0388448	0.732715	0.930822
LOC100577231	100577231		-0.0186009	0.91101	0.954734		-0.155226	0.34936	0.750209		-0.141545	0.393977	0.775947
LOC100577237	100577237		0.0184557	0.838259	0.913062		-0.26003	0.00391238	0.109422		-0.168895	0.0611311	0.398705
LOC100577242	100577242		-0.132821	0.157587	0.331716		-0.0142616	0.878441	0.972962		0.0413159	0.658029	0.900508
LOC100577250	100577250		0.286111	0.0472684	0.146379		-0.0627328	0.661789	0.907379		0.0170739	0.905426	0.978868
LOC100577252	100577252		0.0136776	0.889956	0.943741		-0.00847469	0.930493	0.985562		-0.0907317	0.353814	0.751626
LOC100577253	100577253		0.214709	0.00846153	0.0421047		0.0272396	0.735817	0.938021		0.0139048	0.86385	0.965555
LOC100577254	100577254		0.167834	0.204569	0.390007		0.0506715	0.70098	0.924484		0.0396333	0.76412	0.941173
LOC100577255	100577255		-0.387622	0.200597	0.384825		-0.696638	0.0202118	0.264381		-0.468703	0.117305	0.516142
LOC100577257	100577257		-0.175962	0.741172	0.855667		-0.794559	0.136288	0.558874		0.42487	0.418801	0.792255
LOC100577259	100577259		-0.439315	0.129632	0.289888		-0.774419	0.0070232	0.153762		-0.354353	0.213271	0.64607
LOC100577260	100577260		-0.0749876	0.899407	0.949358		-0.596655	0.314219	0.725609		-0.402997	0.496439	0.832338
LOC100577263	100577263		0.18703	0.0255151	0.0950744		-0.0416913	0.612326	0.893135		0.117292	0.153983	0.573628
LOC100577268	100577268		0.216018	0.363414	0.564803		0.516871	0.0288439	0.316849		0.306982	0.195068	0.623033
LOC100577269	100577269		0.116177	0.583567	0.748093		-0.0621833	0.767017	0.949242		0.166199	0.427747	0.796912
LOC100577272	100577272		0.303412	0.000483662	0.0048944		0.0308762	0.721531	0.933469		0.12505	0.149209	0.565897
LOC100577279	100577279		-0.519653	8.89985e-10	7.22234e-08		-0.0894262	0.269519	0.690665		-0.207612	0.0111755	0.175768
LOC100577280	100577280		0.184867	0.126243	0.284902		0.183163	0.129229	0.550206		0.117533	0.330539	0.737678
LOC100577283	100577283		-0.0921389	0.561985	0.732769		0.167043	0.291755	0.70943		0.358007	0.0238399	0.260339
LOC100577285	100577285		-0.299015	0.0457383	0.143266		0.153864	0.293758	0.710091		-0.202795	0.170283	0.591596
LOC100577288	100577288		-0.153805	0.0525739	0.157258		-0.0485057	0.531191	0.854066		-0.0702399	0.367236	0.762109
LOC100577291	100577291		-0.422483	0.0839871	0.215669		-0.0368546	0.878808	0.972962		0.0918059	0.704151	0.92089
LOC100577293	100577293		-0.120232	0.33445	0.535055		-0.207723	0.0891529	0.479921		-0.199482	0.104522	0.488005
LOC100577295	100577295		0.215331	0.0229577	0.0877069		0.0670375	0.474664	0.823669		0.0770346	0.412886	0.789625
LOC100577296	100577296		0.0664248	0.776895	0.878758		0.190554	0.403194	0.780482		0.26428	0.247701	0.673168
LOC100577300	100577300		-0.00428854	0.966069	0.982365		-0.275769	0.0058786	0.137081		-0.190474	0.057529	0.39023
LOC100577302	100577302		-0.0771421	0.466151	0.657254		-0.153096	0.140003	0.565389		-0.254818	0.0150409	0.208818
LOC100577303	100577303		0.95282	0.214579	0.402199		-0.249514	0.745469	0.941552		-0.405562	0.59804	0.878365
LOC100577306	100577306		0.0235942	0.946202	0.972428		-0.394819	0.257467	0.682535		0.292827	0.39685	0.777131
LOC100577307	100577307		-0.258367	0.250303	0.443262		0.136983	0.541181	0.859539		0.0747222	0.739015	0.93244
LOC100577308	100577308		-0.0664663	0.497745	0.68314		-0.119296	0.21674	0.64599		-0.191858	0.0483681	0.356805
LOC100577320	100577320		-0.681151	6.45498e-05	0.000983359		0.0910401	0.585014	0.88013		-0.111625	0.504986	0.835972
LOC100577322	100577322		0.22615	0.192348	0.374704		0.115982	0.503442	0.836728		0.1615	0.351588	0.750131
LOC100577324	100577324		0.108232	0.188573	0.369844		-0.0305542	0.706105	0.926514		-0.0549511	0.500423	0.835212
LOC100577325	100577325		-0.0311318	0.646583	0.794738		-0.0185018	0.78321	0.951486		-0.147115	0.0294046	0.285574
LOC100577332	100577332		0.0706657	0.719189	0.84178		0.104194	0.595092	0.885586		0.21531	0.272178	0.7007
LOC100577335	100577335		0.250342	0.180343	0.360318		0.222428	0.23292	0.663197		0.171397	0.358365	0.755457
LOC100577341	100577341		-0.307763	0.00876903	0.0431411		-0.0821579	0.475666	0.823784		-0.18423	0.111651	0.502761
LOC100577342	100577342		0.274681	0.052732	0.157613		-0.001206	0.99313	0.997582		-0.314264	0.0281374	0.278458
LOC100577344	100577344		-0.503015	0.00824927	0.0413347		-0.168437	0.364388	0.757465		-0.0748258	0.687419	0.915487
LOC100577346	100577346		-0.116437	0.774847	0.876946		0.982945	0.014962	0.229789		-0.0997624	0.805869	0.952955
LOC100577347	100577347		-0.181799	0.311991	0.512304		-0.163447	0.355943	0.75337		-0.015416	0.930639	0.984164
LOC100577348	100577348		0.537217	0.0322404	0.112219		-0.0129637	0.958782	0.993114		0.242022	0.333914	0.739185
LOC100577351	100577351		-0.186878	0.422734	0.6184		-0.114785	0.618119	0.896454		-0.0664857	0.773181	0.943978
LOC100577358	100577358		-0.660397	0.00131318	0.0106245		0.00648768	0.973962	0.995136		-0.0930379	0.641434	0.894271
LOC100577359	100577359		3.59569	0.000178047	0.00221454		2.19564	0.0222576	0.276828		3.23282	0.00075131	0.0436084
LOC100577363	100577363		-1.02452	0.000254525	0.00294231		-0.115949	0.6712	0.912809		0.148428	0.586472	0.87423
LOC100577364	100577364		0.16531	0.276354	0.473327		0.237193	0.118183	0.535181		0.255167	0.0928154	0.470404
LOC100577367	100577367		0.164109	0.0546276	0.161192		-0.108505	0.20229	0.632164		0.00257889	0.975838	0.9942
LOC100577369	100577369		0.162846	0.0339152	0.116451		0.0329745	0.665097	0.908806		-0.129288	0.0914939	0.467662
LOC100577376	100577376		-0.125857	0.525069	0.703097		-0.401806	0.0423627	0.366223		-0.0863878	0.662455	0.902912
LOC100577378	100577378		0.103843	0.612922	0.769657		0.0509256	0.802913	0.957721		0.187014	0.359512	0.756331
LOC100577382	100577382		-0.249871	0.50354	0.687766		-0.43221	0.237932	0.666947		-0.0504908	0.889284	0.973593
LOC100577386	100577386		0.118703	0.298776	0.499111		-0.0992256	0.379621	0.768557		-0.104079	0.359286	0.75603
LOC100577387	100577387		0.679539	0.384238	0.583409		0.0476877	0.951385	0.991863		1.08781	0.158284	0.576168
LOC100577393	100577393		-0.306905	0.0673963	0.184776		0.110392	0.507461	0.839585		0.271012	0.103706	0.487363
LOC100577394	100577394		0.0943052	0.384643	0.583797		-0.234917	0.0290384	0.317674		0.000338682	0.997483	0.99952
LOC100577396	100577396		-0.566623	0.235651	0.426115		-0.044053	0.923827	0.984195		-0.378128	0.418177	0.792196
LOC100577397	100577397		0.0260575	0.810434	0.897863		-0.0522523	0.628817	0.89865		0.0746917	0.489711	0.829758
LOC100577401	100577401		0.142383	0.0473235	0.146457		0.107501	0.130674	0.551098		-0.0773871	0.279348	0.704369
LOC100577406	100577406		-0.788284	0.00525158	0.0299316		0.0412764	0.871913	0.972204		0.270173	0.289772	0.70957
LOC100577407	100577407		0.314671	0.224304	0.412958		0.353928	0.170675	0.600717		0.175364	0.497784	0.833512
LOC100577408	100577408		0.299995	0.0655774	0.181704		0.259686	0.110135	0.522477		0.37486	0.0211258	0.249285
LOC100577409	100577409		0.00915837	0.962028	0.980473		-0.0764756	0.690653	0.922297		-0.023875	0.901144	0.977817
LOC100577410	100577410		0.482698	0.364721	0.565885		0.0876918	0.8685	0.971783		-0.0341133	0.949143	0.987448
LOC100577418	100577418		-0.220043	0.00392324	0.0242757		-0.0363729	0.622549	0.89743		-0.153689	0.0395319	0.329152
LOC100577422	100577422		0.392282	0.0512575	0.154638		0.240938	0.225296	0.657117		0.179229	0.370182	0.762704
LOC100577423	100577423		-0.28388	0.0256588	0.0953986		-0.11246	0.36569	0.758387		-0.15709	0.20887	0.641728
LOC100577428	100577428		-0.0434578	0.795657	0.888995		0.21205	0.196494	0.62406		-0.07952	0.631813	0.891941
LOC100577430	100577430		-0.417004	0.00439806	0.0264638		0.0023673	0.986949	0.997379		-0.149508	0.30298	0.719491
LOC100577436	100577436		0.306483	0.583195	0.747811		0.0859177	0.877095	0.972962		0.236584	0.670263	0.906641
LOC100577440	100577440		-2.48748	0.00041889	0.00437408		2.02701	0.000274025	0.0288108		0.296317	0.603721	0.881581
LOC100577449	100577449		-0.0456728	0.696647	0.827921		-0.129569	0.264333	0.687441		-0.122323	0.293279	0.71172
LOC100577450	100577450		0.161991	0.13797	0.303251		-0.0469928	0.663254	0.908351		0.0352011	0.744897	0.933073
LOC100577451	100577451		-0.0891986	0.425016	0.619983		-0.003633	0.973135	0.995136		-0.032353	0.766328	0.941779
LOC100577452	100577452		-0.0429763	0.731826	0.849489		-0.118492	0.335773	0.739866		-0.220328	0.0762113	0.434217
LOC100577454	100577454		0.120661	0.102243	0.24684		-0.206443	0.00484183	0.121611		-0.189975	0.00986309	0.167484
LOC100577455	100577455		-0.637764	4.42077e-11	5.36278e-09		-0.39002	3.61477e-05	0.00961317		-0.366146	0.000111146	0.0162094
LOC100577456	100577456		-1.16233	2.61949e-07	1.06801e-05		0.787836	0.000396176	0.0344445		1.0989	7.69592e-07	0.000632604
LOC100577466	100577466		0.110495	0.408995	0.606425		0.132216	0.316537	0.726136		0.0361452	0.785369	0.945957
LOC100577472	100577472		0.14678	0.2601	0.454434		-0.00436086	0.973065	0.995136		-0.0772629	0.551667	0.856321
LOC100577481	100577481		-0.362008	0.00172415	0.0130125		-0.36184	0.00154109	0.076128		-0.189687	0.0968279	0.474633
LOC100577491	100577491		-0.403808	0.000275628	0.00313418		-0.150136	0.158355	0.586923		-0.239207	0.0262	0.270328
LOC100577492	100577492		-0.103099	0.668651	0.808835		0.0141153	0.953135	0.992211		0.0280365	0.907121	0.978982
LOC100577493	100577493		-0.0647957	0.517548	0.698739		-0.103964	0.292243	0.70943		-0.0466451	0.637376	0.894271
LOC100577496	100577496		-0.000573673	0.998542	0.99895		0.134324	0.661343	0.907379		0.580546	0.0565473	0.388222
LOC100577497	100577497		-0.241011	0.224297	0.412958		-0.371783	0.0567907	0.408258		0.0134396	0.944723	0.986425
LOC100577498	100577498		0.0389144	0.811533	0.898422		-0.0375918	0.817584	0.960826		-0.0198307	0.90319	0.978297
LOC100577499	100577499		0.118143	0.792216	0.888113		0.534687	0.220878	0.651609		-0.222883	0.618486	0.885426
LOC100577501	100577501		-0.189109	0.0714624	0.192856		-0.170577	0.10081	0.503605		-0.246677	0.0180295	0.230471
LOC100577504	100577504		-0.715624	0.00367403	0.0230383		0.3479	0.156775	0.585143		0.0516399	0.833606	0.960258
LOC100577506	100577506		0.018962	0.85367	0.922433		-0.0675051	0.502194	0.836728		-0.159094	0.117703	0.517055
LOC100577513	100577513		-0.315143	0.413338	0.610746		-0.414476	0.272336	0.691898		-0.253794	0.501488	0.835896
LOC100577515	100577515		0.104934	0.274685	0.471863		0.0554927	0.56078	0.867857		0.0931389	0.329634	0.736877
LOC100577516	100577516		0.566598	0.231089	0.420887		-0.290927	0.542804	0.860277		-0.379438	0.432048	0.798564
LOC100577517	100577517		-0.0423058	0.733567	0.850606		-0.0948866	0.444891	0.806161		-0.118474	0.340257	0.742244
LOC100577519	100577519		0.163745	0.183643	0.363876		-0.14017	0.247835	0.677709		-0.271201	0.027999	0.278458
LOC100577520	100577520		0.412193	0.00013929	0.0018152		0.0809289	0.45118	0.811048		-0.0268697	0.804158	0.952182
LOC100577522	100577522		-0.269143	0.238154	0.428873		0.310972	0.170249	0.59945		0.0586586	0.79622	0.949164
LOC100577525	100577525		0.0399619	0.724047	0.844449		-0.112747	0.313567	0.724762		-0.10957	0.329414	0.736877
LOC100577530	100577530		0.132861	0.276356	0.473327		0.163699	0.178155	0.606196		0.212069	0.0813006	0.446501
LOC100577533	100577533		-0.126328	0.252318	0.445673		-0.0897007	0.402523	0.780482		-0.19635	0.0701804	0.41896
LOC100577538	100577538		-0.291981	0.172454	0.350472		-0.00213452	0.991961	0.997573		-0.141663	0.504968	0.835972
LOC100577539	100577539		0.620107	0.0136478	0.0598942		0.257759	0.303461	0.717309		0.43753	0.0805852	0.444563
LOC100577541	100577541		-0.391314	0.496025	0.681766		-0.311695	0.583217	0.879787		-0.316855	0.577998	0.871188
LOC100577542	100577542		-0.21096	0.246065	0.437855		-0.415936	0.0207221	0.266149		-0.0826065	0.644429	0.895073
LOC100577543	100577543		-0.701152	0.241949	0.432567		-0.613944	0.297035	0.711951		-0.519036	0.378702	0.767246
LOC100577546	100577546		-0.182651	0.108717	0.257287		-0.0498484	0.657463	0.907323		-0.205018	0.0696329	0.41896
LOC100577548	100577548		0.296963	0.0834444	0.214696		0.109566	0.517898	0.845887		0.16597	0.328892	0.736877
LOC100577551	100577551		0.183781	0.17432	0.35302		0.0235691	0.860901	0.970002		0.0691493	0.607733	0.882609
LOC100577552	100577552		0.173374	0.0760437	0.201403		-0.0863782	0.375374	0.76537		-0.0891056	0.361215	0.758501
LOC100577553	100577553		-0.666366	0.000272801	0.00312065		-0.193673	0.278306	0.698175		-0.168305	0.347272	0.747627
LOC100577559	100577559		-0.424988	0.334396	0.535055		-0.731127	0.0963181	0.494501		-0.680165	0.122069	0.521374
LOC100577561	100577561		0.0855363	0.318791	0.520107		-0.194764	0.021732	0.273297		-0.106538	0.210548	0.643281
LOC100577562	100577562		0.6116	0.0833219	0.214606		-0.140187	0.692594	0.92286		0.15898	0.652964	0.89955
LOC100577569	100577569		0.250002	0.449172	0.642066		0.0368003	0.91081	0.980291		0.484209	0.139044	0.548419
LOC100577573	100577573		-0.549905	0.191888	0.374031		0.0953142	0.814241	0.960176		-0.115577	0.777634	0.944327
LOC100577574	100577574		0.0320599	0.760613	0.86841		-0.0810247	0.439867	0.804114		-0.00312594	0.976239	0.994385
LOC100577575	100577575		-0.0539358	0.543347	0.71895		0.141614	0.100936	0.503677		0.11095	0.201357	0.629991
LOC100577576	100577576		-0.422068	0.216901	0.404953		0.322655	0.331624	0.736019		0.151283	0.650626	0.898573
LOC100577579	100577579		0.210876	0.0974083	0.238865		-0.0444146	0.724057	0.933469		-0.158775	0.211495	0.644177
LOC100577580	100577580		-0.0237185	0.844827	0.917775		0.00362376	0.975746	0.995367		-0.0116238	0.922648	0.982966
LOC100577582	100577582		-0.188874	0.133235	0.295923		0.115843	0.351372	0.750912		0.103379	0.406487	0.784014
LOC100577585	100577585		-0.34721	0.472901	0.663014		-0.237252	0.61575	0.895606		-0.128736	0.785678	0.946078
LOC100577587	100577587		0.040814	0.638766	0.788309		0.112338	0.194399	0.623483		0.174123	0.0444073	0.344466
LOC100577590	100577590		-0.448514	0.103744	0.249301		-0.35475	0.190879	0.617728		-0.623871	0.0227607	0.255611
LOC100577594	100577594		-0.257991	0.0158814	0.0670607		-0.111411	0.28563	0.704728		-0.158989	0.129969	0.532476
LOC100577598	100577598		-0.0604104	0.826379	0.906958		0.0697878	0.797823	0.955739		0.0279665	0.918458	0.982965
LOC100577600	100577600		0.467205	0.00531802	0.03014		0.302967	0.0703662	0.440254		0.376684	0.0244945	0.263071
LOC100577602	100577602		0.0708984	0.473825	0.663693		-0.0476076	0.627814	0.89848		-0.216467	0.0283995	0.280337
LOC100577603	100577603		-1.05394	2.72976e-05	0.000495797		0.459615	0.0663213	0.433308		-0.17682	0.480303	0.825176
LOC100577606	100577606		0.417002	0.00795478	0.0402077		-0.0846627	0.58963	0.882703		0.402592	0.00993571	0.167923
LOC100577607	100577607		-0.137682	0.735629	0.852192		1.31719	0.00104353	0.0593435		0.314772	0.436163	0.800932
LOC100577610	100577610		-0.132914	0.0673843	0.184776		-0.0654824	0.360596	0.754574		-0.243077	0.000752369	0.0436084
LOC100577620	100577620		-0.73237	0.046551	0.145071		-0.63708	0.0792827	0.458653		-0.126388	0.726385	0.928336
LOC100577623	100577623		-0.226244	0.00530276	0.0301011		-0.131246	0.104807	0.512528		-0.0265327	0.743038	0.932964
LOC100577629	100577629		-0.03235	0.827261	0.907318		0.133112	0.359443	0.75449		-0.287424	0.0513986	0.368554
LOC100577632	100577632		0.352864	0.114541	0.266134		0.0549628	0.805052	0.958073		0.169966	0.445627	0.805389
LOC100577635	100577635		0.211617	0.135334	0.298965		0.130004	0.357355	0.75337		0.136968	0.33264	0.739185
LOC100577636	100577636		0.211425	0.190033	0.371744		0.160285	0.31852	0.726188		0.332229	0.0386678	0.326761
LOC100577638	100577638		0.187384	0.0224758	0.086629		0.0862433	0.291353	0.709128		0.01418	0.86256	0.965555
LOC100577640	100577640		-0.380643	0.0835392	0.214771		0.0244987	0.909343	0.980291		-0.291099	0.180064	0.604581
LOC100577644	100577644		-0.371966	0.0153212	0.0653548		-0.122827	0.414951	0.788232		-0.163019	0.281025	0.706037
LOC100577646	100577646		-1.43365	1.67975e-05	0.00033753		0.535414	0.0856864	0.471849		0.562869	0.0712183	0.419515
LOC100577648	100577648		0.126176	0.121316	0.276194		0.0764146	0.337541	0.741327		0.0128079	0.873404	0.969406
LOC100577649	100577649		-0.0391356	0.734247	0.850898		-0.211034	0.0652235	0.431868		-0.270212	0.0186899	0.232938
LOC100577651	100577651		0.141407	0.224632	0.413262		-0.141778	0.221217	0.652122		-0.132848	0.252896	0.680532
LOC100577655	100577655		0.216171	0.489478	0.676838		-0.0593432	0.848132	0.966271		-0.0299764	0.923252	0.983048
LOC100577656	100577656		0.154108	0.317574	0.518869		-0.142454	0.351315	0.750912		-0.093416	0.542512	0.851779
LOC100577661	100577661		-0.0960622	0.353655	0.555203		-0.0212639	0.835338	0.963649		0.0713743	0.485844	0.829262
LOC100577667	100577667		-0.094438	0.826816	0.907134		0.231762	0.576309	0.877099		0.4383	0.289884	0.70957
LOC100577670	100577670		0.0882295	0.630839	0.783644		0.50731	0.00463707	0.118442		0.279293	0.122007	0.521357
LOC100577672	100577672		0.0392061	0.702751	0.832257		-0.149439	0.142622	0.569788		-0.0964066	0.345268	0.746802
LOC100577673	100577673		-0.419609	0.000543253	0.00539192		-0.192137	0.109321	0.520801		-0.346505	0.00401661	0.106357
LOC100577675	100577675		-0.346757	0.0218736	0.0851208		0.160136	0.283596	0.703016		-0.0702141	0.639475	0.894271
LOC100577676	100577676		0.23034	0.306168	0.505955		-0.167843	0.45446	0.812733		-0.297604	0.187379	0.61215
LOC100577678	100577678		0.907328	0.00356116	0.0225029		0.447305	0.149461	0.578028		0.214274	0.495867	0.832097
LOC100577679	100577679		0.228129	0.0790544	0.206648		-0.124928	0.331441	0.735795		-0.45122	0.000624503	0.0397659
LOC100577680	100577680		0.306798	0.143186	0.310927		-0.138217	0.508369	0.839604		-0.106647	0.610955	0.883866
LOC100577681	100577681		0.00711364	0.934862	0.966922		0.0687089	0.413837	0.78734		-0.0558359	0.512693	0.837135
LOC100577687	100577687		0.150217	0.0572635	0.165905		-0.242041	0.00209365	0.0824688		-0.048165	0.540064	0.850593
LOC100577689	100577689		-0.134328	0.352422	0.553974		-0.25919	0.0698016	0.44023		-0.196404	0.170361	0.591596
LOC100577690	100577690		0.159517	0.451199	0.644035		-0.0195687	0.925478	0.984195		-0.206841	0.328065	0.736112
LOC100577692	100577692		-0.0250348	0.922184	0.960857		0.221962	0.38492	0.769909		0.00860866	0.973152	0.993305
LOC100577693	100577693		-0.766292	0.0450761	0.141779		1.37227	0.000255055	0.0277857		0.461182	0.220834	0.653009
LOC100577694	100577694		-0.34917	0.0467598	0.145445		0.0173518	0.920599	0.984193		0.148325	0.394275	0.775947
LOC100577696	100577696		0.321676	0.0160675	0.0676721		-0.0796252	0.550417	0.863942		0.167293	0.209157	0.642173
LOC100577697	100577697		0.171949	0.176465	0.355509		0.303956	0.01595	0.233743		0.283952	0.024628	0.263222
LOC100577702	100577702		-0.340824	0.00172812	0.0130319		-0.0274652	0.793055	0.95458		-0.085116	0.419815	0.792255
LOC100577707	100577707		0.0259225	0.628615	0.782563		0.021873	0.682025	0.918236		0.0468219	0.380872	0.768715
LOC100577711	100577711		0.0387858	0.860143	0.925309		-0.198348	0.364972	0.757859		-0.0217593	0.920816	0.982966
LOC100577712	100577712		-3.44003	0.000250655	0.00291472		-1.11469	0.122812	0.543139		0.401595	0.565083	0.863714
LOC100577715	100577715		0.0667072	0.831745	0.910047		-0.0832945	0.785741	0.951982		0.0898697	0.769133	0.942256
LOC100577717	100577717		-0.335645	0.230911	0.420797		-0.329137	0.233919	0.664855		0.0508574	0.853505	0.963911
LOC100577719	100577719		0.179766	0.291306	0.490649		0.148427	0.378729	0.768557		0.0686031	0.685385	0.914454
LOC100577721	100577721		0.320781	0.420186	0.616599		0.270108	0.491339	0.832403		0.394316	0.315486	0.727622
LOC100577722	100577722		-0.201501	0.186005	0.366417		-0.226472	0.119255	0.536706		-0.353096	0.0176527	0.229226
LOC100577725	100577725		-2.16811	0.00458113	0.0271485		0.249786	0.740817	0.939872		0.190739	0.800652	0.95044
LOC100577727	100577727		0.138298	0.13009	0.290646		0.0952287	0.288249	0.705874		0.147935	0.100157	0.480455
LOC100577735	100577735		0.0321394	0.56095	0.7317		-0.00168662	0.975227	0.995136		-0.0447948	0.412393	0.789194
LOC100577737	100577737		-0.280728	0.315596	0.516669		-0.401451	0.146057	0.574737		-0.0285537	0.917242	0.982879
LOC100577739	100577739		0.250241	0.00265064	0.0179765		0.117183	0.156112	0.584497		0.0419476	0.613088	0.884362
LOC100577742	100577742		0.200662	0.0328395	0.113901		0.0899403	0.328197	0.734098		0.110717	0.231627	0.661762
LOC100577743	100577743		0.103377	0.762231	0.869688		-0.0743258	0.827346	0.961697		0.0281747	0.934132	0.984319
LOC100577746	100577746		0.0669614	0.222593	0.411127		-0.0214436	0.691608	0.922485		0.0254726	0.638617	0.894271
LOC100577748	100577748		-2.84062	2.19286e-11	3.00978e-09		-0.61904	0.0897609	0.480904		-0.644219	0.0786846	0.439991
LOC100577749	100577749		1.28988	0.000822953	0.00759625		0.193627	0.618332	0.896454		1.00292	0.00921159	0.16173
LOC100577751	100577751		0.194987	0.0558217	0.16338		-0.0310149	0.758136	0.946571		0.258312	0.0100208	0.16828
LOC100577752	100577752		0.428394	0.00601175	0.0329652		-0.0384191	0.804752	0.958073		-0.147723	0.346901	0.747294
LOC100577753	100577753		-0.447102	0.000829421	0.00762895		0.131942	0.320005	0.727053		-0.243589	0.0671987	0.413059
LOC100577756	100577756		0.199288	0.186371	0.36677		-0.122782	0.413704	0.78734		-0.13141	0.383013	0.770874
LOC100577758	100577758		0.437955	0.236475	0.426897		0.533739	0.132764	0.554992		0.737325	0.0374031	0.322709
LOC100577759	100577759		-0.770009	2.43682e-05	0.000455342		0.159237	0.374149	0.764446		0.205767	0.251198	0.677156
LOC100577763	100577763		-0.163322	0.0398538	0.130058		-0.15289	0.0520981	0.397193		-0.302496	0.000130923	0.0182124
LOC100577764	100577764		-0.122796	0.00615552	0.0334325		0.012522	0.776893	0.949536		0.0275896	0.533427	0.848175
LOC100577766	100577766		0.139372	0.435085	0.629896		0.0442204	0.803152	0.957721		-0.14539	0.414697	0.789977
LOC100577769	100577769		0.54062	1.77515e-06	5.50198e-05		0.156753	0.165611	0.595342		0.156711	0.166071	0.584968
LOC100577771	100577771		-0.274845	0.00192116	0.0141828		-0.0338484	0.698065	0.923751		-0.0230029	0.79253	0.948644
LOC100577772	100577772		-0.308916	0.261418	0.455928		-0.0261067	0.924116	0.984195		-0.310043	0.258757	0.687693
LOC100577778	100577778		0.418078	0.0504462	0.153131		0.186618	0.381602	0.769673		0.0263126	0.902014	0.978173
LOC100577783	100577783		-0.402426	0.17272	0.350723		-0.510173	0.0803548	0.460728		-0.259677	0.372525	0.763112
LOC100577784	100577784		-0.0656422	0.518915	0.699239		-0.123946	0.216759	0.64599		-0.254526	0.0118308	0.180395
LOC100577787	100577787		-0.625272	0.123381	0.280052		-0.218776	0.567944	0.872485		-0.613615	0.119775	0.518924
LOC100577795	100577795		-1.46987	1.79544e-07	7.73772e-06		0.0280996	0.912905	0.980368		-0.326375	0.210091	0.642639
LOC100577797	100577797		-0.113005	0.534859	0.711263		0.221795	0.204209	0.634087		0.00543089	0.975563	0.994144
LOC100577798	100577798		-0.568172	0.169645	0.347422		0.602749	0.116773	0.534241		0.928429	0.0153111	0.211686
LOC100577801	100577801		-0.538628	0.0124207	0.0558819		-0.245768	0.247951	0.677709		-0.0482078	0.820648	0.959195
LOC100577803	100577803		-0.181129	0.486937	0.674749		-0.154407	0.550507	0.863942		-0.553049	0.0337182	0.307959
LOC100577805	100577805		-0.762062	0.31405	0.514738		2.11134	0.0029813	0.099345		-0.114499	0.875569	0.969406
LOC100577809	100577809		-0.274217	0.226502	0.415226		-0.0270263	0.902969	0.977955		-0.26256	0.240795	0.667139
LOC100577815	100577815		0.602273	0.219775	0.407922		1.56178	0.000662973	0.0447616		0.898783	0.0570025	0.3887
LOC100577816	100577816		0.0929612	0.270193	0.466511		-0.131294	0.118079	0.535181		-0.0813396	0.33346	0.739185
LOC100577823	100577823		-0.644262	0.00103913	0.00896448		-0.193509	0.299227	0.713881		0.0659435	0.722558	0.926063
LOC100577825	100577825		-0.368939	0.285065	0.483534		-0.45764	0.180794	0.607033		-0.660501	0.0550769	0.384264
LOC100577827	100577827		-0.808472	0.0446419	0.140683		-0.885743	0.025966	0.29947		-0.807355	0.0427696	0.338918
LOC100577829	100577829		0.0287306	0.858366	0.924206		-0.0467368	0.769839	0.949266		-0.113495	0.478886	0.82415
LOC100577833	100577833		-0.742388	0.124815	0.282262		-1.40299	0.00372613	0.10921		-1.53803	0.00147817	0.0621658
LOC100577836	100577836		-0.327555	0.0102647	0.048328		-0.248706	0.0461065	0.376259		-0.518755	4.13438e-05	0.00849614
LOC100577840	100577840		-0.0826913	0.781198	0.881191		-0.0995653	0.733118	0.9362		-0.262604	0.373629	0.763926
LOC100577841	100577841		0.536444	0.18573	0.366386		0.717837	0.0733619	0.446392		0.578334	0.150716	0.568144
LOC100577844	100577844		0.367901	0.0307554	0.108511		-0.0603208	0.72265	0.933469		-0.156689	0.358614	0.755496
LOC100577845	100577845		-0.204788	0.066549	0.183219		-0.20435	0.0624662	0.425685		-0.191829	0.0815504	0.446965
LOC100577846	100577846		-0.0358816	0.641098	0.789798		-0.11958	0.118219	0.535181		-0.112849	0.141038	0.551681
LOC100577847	100577847		-0.489198	0.365939	0.566968		-0.177738	0.741344	0.939939		-0.313503	0.560959	0.861702
LOC100577849	100577849		0.623601	0.0549668	0.161929		0.946267	0.00234197	0.0886028		-0.317791	0.347399	0.747723
LOC100577856	100577856		-0.302599	0.0881289	0.223311		0.156906	0.371035	0.762476		0.00699135	0.968293	0.992289
LOC100577870	100577870		0.137194	0.122945	0.27932		0.100042	0.251315	0.680013		0.177498	0.0423783	0.338069
LOC100577872	100577872		0.0720891	0.708122	0.835997		0.0472456	0.80535	0.958073		0.0219588	0.908936	0.979805
LOC100577875	100577875		-0.355139	0.499696	0.684608		-0.00763021	0.988033	0.997379		0.128856	0.800172	0.950018
LOC100577876	100577876		-0.15708	0.120515	0.275136		-0.124491	0.210482	0.640947		-0.0622727	0.532079	0.847655
LOC100577877	100577877		0.0902033	0.441807	0.635391		0.0587251	0.612413	0.893135		0.110205	0.34275	0.744093
LOC100577879	100577879		-0.0107556	0.926672	0.963367		0.179262	0.122435	0.542677		0.193669	0.0955311	0.473073
LOC100577883	100577883		-4.95397	3.32332e-15	1.02047e-12		-0.764755	0.212999	0.643914		-1.02637	0.09475	0.472266
LOC100577885	100577885		-0.201531	0.10187	0.24612		-0.231348	0.0555267	0.40585		-0.390751	0.0013805	0.0594406
LOC100577886	100577886		0.081739	0.333654	0.534216		-0.043344	0.606157	0.890459		-0.130679	0.121225	0.520719
LOC100577890	100577890		0.0126364	0.970638	0.984871		-0.689735	0.0453763	0.373793		0.20453	0.546184	0.852962
LOC100577894	100577894		0.498739	0.339524	0.540007		-0.599892	0.250793	0.680013		-0.568145	0.2768	0.702913
LOC100577899	100577899		-0.39416	0.127563	0.286892		0.0232889	0.926968	0.984774		-0.159531	0.532161	0.847655
LOC100577901	100577901		-0.785599	0.0817523	0.21189		-0.341534	0.441062	0.804742		-0.870989	0.0520035	0.371125
LOC100577903	100577903		0.121934	0.128745	0.288458		0.000358654	0.99642	0.997815		-0.0758034	0.343966	0.745658
LOC100577905	100577905		0.411715	0.00367665	0.02304		0.173856	0.219707	0.650062		0.16609	0.241147	0.66717
LOC100577908	100577908		-0.0878699	0.836682	0.912247		0.434108	0.298581	0.713262		0.176431	0.674618	0.909076
LOC100577909	100577909		0.101477	0.297198	0.497236		-0.171156	0.0777384	0.455253		0.0224235	0.817179	0.958147
LOC100577912	100577912		-0.176797	0.517037	0.698358		-0.138681	0.59756	0.887506		-0.134778	0.611018	0.883866
LOC100577920	100577920		-0.504595	0.0885598	0.224102		0.293317	0.314833	0.725793		-0.315368	0.283171	0.706327
LOC100577923	100577923		0.231363	0.121163	0.275973		0.172572	0.241911	0.671514		-0.00297068	0.984052	0.996868
LOC100577927	100577927		0.132905	0.110976	0.260893		-0.0489292	0.552646	0.864811		-0.0239747	0.771969	0.943262
LOC100577931	100577931		-0.153002	0.0213176	0.0833863		-0.185974	0.00444047	0.115045		-0.108825	0.0967088	0.474582
LOC100577932	100577932		0.514682	0.000967954	0.00854547		0.127462	0.411702	0.786357		0.123401	0.428785	0.796981
LOC100577936	100577936		0.240679	0.397539	0.59632		0.0550491	0.845816	0.965863		0.255867	0.365861	0.761713
LOC100577938	100577938		-0.011912	0.968089	0.983605		0.0561407	0.847681	0.966062		-0.329545	0.267062	0.695899
LOC100577939	100577939		-0.00311684	0.992647	0.99589		-0.307173	0.356976	0.75337		-0.485439	0.153227	0.573448
LOC100577941	100577941		0.175816	0.0433014	0.13774		0.016457	0.845916	0.965863		0.076603	0.368634	0.762456
LOC100577942	100577942		-2.65111	0.0274319	0.0999374		-1.37601	0.23743	0.666608		-0.0874234	0.939749	0.984933
LOC100577943	100577943		-0.509409	0.042105	0.135292		0.287992	0.242419	0.67176		0.157457	0.52379	0.843411
LOC100577945	100577945		-0.0985671	0.558962	0.730496		0.0412937	0.805955	0.958073		-0.226211	0.179222	0.604387
LOC100577949	100577949		-0.155394	0.219632	0.407882		-0.0306296	0.806802	0.958218		-0.108082	0.389685	0.775223
LOC100577958	100577958		0.0114463	0.879876	0.938115		-0.116947	0.119347	0.536706		-0.154485	0.0403815	0.331153
LOC100577959	100577959		0.1219	0.496388	0.681913		0.240833	0.177883	0.606196		0.11151	0.533142	0.848175
LOC100577963	100577963		-0.139915	0.174816	0.353664		-0.149219	0.140427	0.565638		-0.193022	0.0580635	0.392413
LOC100577966	100577966		-0.458739	0.0492701	0.150837		-0.14543	0.524239	0.850254		-0.527913	0.0223538	0.254309
LOC100577967	100577967		0.0303072	0.812682	0.898853		-0.216495	0.0872995	0.475741		-0.0859313	0.497736	0.833512
LOC100577971	100577971		0.461273	0.0345321	0.11762		-0.0416101	0.848647	0.966296		-0.149177	0.495813	0.832097
LOC100577972	100577972		-0.0930699	0.304252	0.504231		-0.161136	0.0745041	0.448653		-0.33554	0.000209435	0.0237992
LOC100577976	100577976		0.0780823	0.566434	0.735562		0.318888	0.0150394	0.230076		0.449469	0.000618693	0.0396754
LOC100577980	100577980		-0.12105	0.490056	0.677353		0.144781	0.397575	0.777337		0.295929	0.0838572	0.452918
LOC100577982	100577982		-0.111605	0.28224	0.480023		0.00729371	0.943353	0.989077		-0.0258699	0.801545	0.950937
LOC100577986	100577986		0.232649	0.112789	0.26406		0.210937	0.149699	0.578316		0.20918	0.153335	0.573448
LOC100577988	100577988		0.243433	0.012808	0.0571793		-0.0695398	0.473954	0.8235		-0.0710768	0.466262	0.818083
LOC100577992	100577992		-0.140433	0.479578	0.668089		-0.0805472	0.675756	0.914524		-0.554366	0.00529479	0.120898
LOC100577995	100577995		0.378289	5.58585e-05	0.000879593		0.0186014	0.842691	0.964467		-0.079128	0.399533	0.778278
LOC100577996	100577996		0.00334951	0.984549	0.991132		-0.0789944	0.641658	0.902021		-0.40574	0.0190391	0.236471
LOC100577997	100577997		-0.00609518	0.98499	0.991244		0.0516371	0.87212	0.972204		0.253932	0.428371	0.796912
LOC100578002	100578002		-0.80597	1.66597e-05	0.000335446		-0.11395	0.530794	0.853842		-0.140593	0.440705	0.803074
LOC100578005	100578005		-0.178935	0.205462	0.391027		-0.0204825	0.88382	0.974858		-0.110628	0.431094	0.798129
LOC100578006	100578006		-0.0402435	0.777568	0.879216		0.07464	0.599126	0.888545		0.163063	0.250949	0.677077
LOC100578011	100578011		-0.171221	0.46682	0.657781		-0.161846	0.484125	0.828753		-0.236873	0.308897	0.724416
LOC100578014	100578014		-0.0476072	0.57328	0.74012		0.0416526	0.616555	0.895855		-0.0377439	0.651701	0.899099
LOC100578015	100578015		0.345929	1.24843e-05	0.000263288		-0.156267	0.0483374	0.383876		0.0284703	0.719018	0.925497
LOC100578017	100578017		0.164762	0.165557	0.342404		-0.0145163	0.901906	0.977929		-0.105664	0.372334	0.763093
LOC100578020	100578020		0.408298	0.112903	0.264217		0.185972	0.466176	0.82002		-0.195624	0.45055	0.80885
LOC100578023	100578023		-0.0386712	0.785901	0.883959		-0.222376	0.116246	0.533009		-0.1026	0.468882	0.81901
LOC100578030	100578030		-0.236425	0.00369872	0.0231636		0.250424	0.00186355	0.0789006		0.277837	0.000564876	0.0378342
LOC100578031	100578031		0.118454	0.297508	0.497495		-0.179099	0.114659	0.528783		0.0371819	0.743205	0.932964
LOC100578035	100578035		-0.0491843	0.553452	0.727035		-0.131826	0.106669	0.515034		-0.299508	0.000285607	0.0273394
LOC100578040	100578040		-0.0910268	0.513194	0.695566		-0.208837	0.1323	0.554575		-0.283898	0.0410842	0.334368
LOC100578045	100578045		-5.04332	4.80074e-10	4.1379e-08		0.522884	0.384666	0.769909		-0.745342	0.219872	0.652257
LOC100578051	100578051		0.0265901	0.857309	0.924089		0.197077	0.180621	0.606935		0.274595	0.0622278	0.401341
LOC100578060	100578060		0.17192	0.716278	0.839974		1.07331	0.0185088	0.251387		0.643269	0.16271	0.580718
LOC100578061	100578061		-0.397857	0.322048	0.523308		0.312622	0.409972	0.785375		0.156185	0.683746	0.913885
LOC100578066	100578066		-0.265191	0.177417	0.356868		0.215349	0.268869	0.690665		0.045477	0.815802	0.957985
LOC100578067	100578067		-0.238368	0.131939	0.294042		-0.325406	0.0376884	0.350916		0.0431219	0.782229	0.944567
LOC100578068	100578068		-0.281028	0.0489146	0.150058		-0.354356	0.0127587	0.213242		-0.367535	0.00986248	0.167484
LOC100578071	100578071		0.320043	0.000360307	0.00386083		-0.0494851	0.58031	0.879085		-0.0394534	0.659932	0.901915
LOC100578084	100578084		-2.34661	2.69865e-05	0.000491055		0.89719	0.102853	0.507721		1.20772	0.0280908	0.278458
LOC100578085	100578085		0.411135	0.310055	0.510147		0.241624	0.548155	0.862436		0.621104	0.121537	0.521288
LOC100578089	100578089		-0.279878	0.0254527	0.09495		-0.0371434	0.760087	0.946836		-0.0625444	0.609113	0.883317
LOC100578090	100578090		-0.930161	5.0087e-08	2.56331e-06		0.0771045	0.650685	0.90499		0.185037	0.277204	0.702913
LOC100578093	100578093		0.143895	0.428194	0.623508		-0.0780942	0.665386	0.908806		-0.0500829	0.781961	0.944567
LOC100578101	100578101		0.422072	8.38938e-05	0.00122124		-0.122871	0.252	0.680013		0.0765778	0.474689	0.821803
LOC100578102	100578102		0.176173	0.0818073	0.21189		-0.0672161	0.50637	0.838885		0.10887	0.28178	0.706199
LOC100578105	100578105		0.0850214	0.521807	0.700638		0.104999	0.422598	0.793459		0.20545	0.117063	0.516084
LOC100578109	100578109		-0.12334	0.254252	0.447689		-0.15033	0.158382	0.586923		-0.0514127	0.630036	0.891601
LOC100578112	100578112		0.648045	1.54696e-06	4.88761e-05		0.340173	0.0114533	0.204665		0.336581	0.0124943	0.185811
LOC100578119	100578119		-0.222209	0.027304	0.0996248		-0.0925731	0.345287	0.746909		0.0463175	0.637009	0.894271
LOC100578126	100578126		0.14651	0.326308	0.527985		0.0197952	0.893799	0.975245		-0.0114918	0.938392	0.984632
LOC100578129	100578129		-0.215608	0.12962	0.289888		-0.344166	0.0140768	0.222912		-0.373428	0.00809652	0.149127
LOC100578132	100578132		-0.0633859	0.331629	0.532101		-0.00445872	0.944316	0.989282		-0.0245702	0.701942	0.92047
LOC100578134	100578134		-1.34676	0.0906218	0.227639		-0.281419	0.723505	0.933469		-0.378688	0.634052	0.892727
LOC100578144	100578144		0.278168	0.307712	0.507909		0.146765	0.584442	0.87999		-0.146648	0.591163	0.877573
LOC100578146	100578146		0.22033	0.490127	0.677353		-0.134991	0.671199	0.912809		0.0156689	0.960709	0.989954
LOC100578151	100578151		-1.47068	0.0444983	0.140415		-0.84556	0.230857	0.663056		-1.4709	0.0412742	0.334417
LOC100578154	100578154		-0.511947	0.176445	0.355509		-0.177694	0.624183	0.89743		-0.151669	0.67738	0.91049
LOC100578157	100578157		0.0463797	0.832589	0.910216		-0.225938	0.298152	0.71301		-0.525769	0.017353	0.228061
LOC100578159	100578159		0.136127	0.0330494	0.114502		0.057185	0.368513	0.760239		0.0987322	0.12087	0.519935
LOC100578161	100578161		0.026211	0.579172	0.74479		-0.0672573	0.147723	0.575461		-0.0109291	0.81465	0.957376
LOC100578165	100578165		0.70808	0.0044813	0.0268164		0.259693	0.295767	0.710691		0.23636	0.343813	0.745505
LOC100578168	100578168		0.426988	0.0270839	0.0992998		0.31981	0.0974454	0.496607		0.250231	0.194946	0.622862
LOC100578170	100578170		-0.401621	0.151578	0.323764		-0.245439	0.379791	0.768557		-0.213118	0.445837	0.805572
LOC100578173	100578173		0.1837	0.649308	0.796716		0.595944	0.139067	0.563835		0.314691	0.435201	0.800302
LOC100578177	100578177		0.122153	0.369288	0.569851		0.0510644	0.705545	0.926366		0.125667	0.352946	0.75142
LOC100578188	100578188		-0.253546	0.0452108	0.142066		-0.170089	0.165552	0.595342		-0.228059	0.0654991	0.409934
LOC100578191	100578191		-0.104999	0.705856	0.834024		0.00295867	0.991448	0.997557		-0.0939204	0.734335	0.931337
LOC100578193	100578193		0.591518	0.181241	0.361291		0.131236	0.765737	0.949067		0.945772	0.0278957	0.278458
LOC100578194	100578194		0.312929	0.0397548	0.129907		-0.227901	0.133978	0.556352		-0.250601	0.101885	0.482749
LOC100578200	100578200		-0.31318	0.192591	0.37503		-0.407499	0.0866894	0.474483		-0.433535	0.0694312	0.41896
LOC100578201	100578201		0.196126	0.000717258	0.00674429		-0.0286692	0.615824	0.895606		-0.00124132	0.982761	0.996749
LOC100578205	100578205		0.0447051	0.684948	0.81927		-0.113726	0.295228	0.710345		-0.125788	0.249637	0.67583
LOC100578207	100578207		-1.04298	0.126099	0.284683		0.444732	0.476402	0.82415		0.957675	0.122659	0.521428
LOC100578213	100578213		-0.33702	0.171795	0.349786		-0.144969	0.545174	0.861001		0.114223	0.632604	0.891941
LOC100578215	100578215		0.38075	0.00386052	0.0239632		0.141913	0.280018	0.699234		0.0565564	0.667554	0.905087
LOC100578218	100578218		-0.395345	0.000792036	0.00734202		-0.22442	0.0541547	0.404349		-0.214992	0.0655799	0.409934
LOC100578220	100578220		0.509487	0.0317577	0.11105		-0.144649	0.542754	0.860277		0.0799218	0.736364	0.931566
LOC100578223	100578223		-0.182115	0.700417	0.830292		-0.109554	0.811987	0.959485		-0.423088	0.367639	0.762329
LOC100578226	100578226		-0.877314	2.34744e-13	4.70734e-11		-0.090634	0.445371	0.806161		0.0287324	0.808863	0.954422
LOC100578232	100578232		-0.180048	0.16487	0.341486		0.0163231	0.898635	0.976809		0.210395	0.100477	0.480455
LOC100578233	100578233		0.0231255	0.95348	0.976333		-0.364305	0.356381	0.75337		-0.127921	0.7457	0.93317
LOC100578235	100578235		-0.181717	0.0730748	0.195863		0.137989	0.154778	0.582968		0.03377	0.730544	0.930118
LOC100578236	100578236		0.368944	0.0326036	0.113322		0.224203	0.188804	0.616971		0.161057	0.348083	0.748129
LOC100578237	100578237		0.146694	0.169588	0.347378		0.0305652	0.771394	0.949266		0.00930646	0.929907	0.984164
LOC100578238	100578238		0.367976	0.0661023	0.182481		-0.235803	0.239183	0.668174		-0.224921	0.262419	0.690768
LOC100578239	100578239		-0.0834177	0.6594	0.803453		-0.0788539	0.674326	0.914163		-0.446032	0.0183698	0.232307
LOC100578243	100578243		-0.626657	0.049276	0.150837		-0.298412	0.330948	0.735422		-0.148551	0.628528	0.891324
LOC100578245	100578245		-0.184445	0.152742	0.325492		-0.0653928	0.605747	0.890459		-0.0458079	0.718523	0.925497
LOC100578246	100578246		0.18984	0.0759116	0.201107		-0.045334	0.670291	0.91215		0.0503507	0.636593	0.894271
LOC100578247	100578247		0.121883	0.837257	0.912578		-0.00277999	0.99622	0.997815		1.51335	0.0084938	0.153602
LOC100578248	100578248		0.163519	0.352201	0.553809		0.0807303	0.645148	0.903484		0.0824235	0.638498	0.894271
LOC100578249	100578249		0.0394894	0.896203	0.947605		-0.258101	0.389511	0.773255		-0.238014	0.42965	0.796981
LOC100578253	100578253		-0.070004	0.326319	0.527985		0.0602566	0.3911	0.774302		0.00224171	0.97465	0.993662
LOC100578255	100578255		-0.018968	0.895521	0.947087		-0.265071	0.0637094	0.429575		-0.286516	0.0462938	0.350284
LOC100578257	100578257		0.578022	0.00179286	0.0134478		-0.0589805	0.750145	0.943517		0.118491	0.522284	0.842496
LOC100578260	100578260		0.0631097	0.225988	0.414825		0.0396144	0.429471	0.79786		0.0890639	0.0777489	0.437664
LOC100578261	100578261		0.50238	0.0628144	0.176549		0.344321	0.197557	0.624584		0.731517	0.00594611	0.128932
LOC100578262	100578262		0.135792	0.048342	0.148945		-0.100592	0.14133	0.567201		-0.145596	0.0338818	0.309141
LOC100578263	100578263		-0.66814	0.145781	0.314891		0.0483759	0.910614	0.980291		-0.384579	0.383489	0.771142
LOC100578266	100578266		-0.104217	0.239596	0.42992		-0.120973	0.168336	0.59703		-0.0362162	0.680374	0.911678
LOC100578269	100578269		-0.080247	0.836544	0.912247		-0.0120848	0.974769	0.995136		-0.296338	0.443438	0.80348
LOC100578271	100578271		-0.123604	0.242161	0.432711		0.0162948	0.876981	0.972962		-0.328894	0.00183262	0.0717339
LOC100578277	100578277		0.192373	0.22575	0.414663		0.049252	0.751356	0.94381		0.156654	0.314726	0.727256
LOC100578281	100578281		0.139274	0.0180185	0.0730707		-0.0669783	0.25199	0.680013		-0.0521027	0.374181	0.764426
LOC100578283	100578283		0.501541	0.444749	0.63752		0.242759	0.7094	0.927471		0.22603	0.729711	0.929872
LOC100578286	100578286		0.0871032	0.439173	0.633023		-0.140992	0.205776	0.636328		-0.132895	0.235143	0.664253
LOC100578296	100578296		0.0398029	0.816487	0.90073		-0.206744	0.227439	0.660405		-0.314069	0.067028	0.41229
LOC100578298	100578298		0.149625	0.0871357	0.221697		-0.143344	0.0987082	0.499172		-0.0981373	0.259771	0.688266
LOC100578309	100578309		0.0625384	0.78492	0.88326		0.0422477	0.852023	0.96711		0.0650444	0.774544	0.944113
LOC100578311	100578311		-0.337531	0.0136699	0.0599379		0.219391	0.105275	0.513338		0.0357143	0.792526	0.948644
LOC100578314	100578314		0.0162937	0.935569	0.967112		-0.0100884	0.960025	0.993114		0.0668278	0.739921	0.93244
LOC100578317	100578317		-0.593322	0.438106	0.631959		-0.60869	0.42563	0.795318		-0.0295097	0.969164	0.992486
LOC100578321	100578321		0.389558	0.000108273	0.00149844		-0.0113412	0.910204	0.980291		0.0521914	0.603905	0.881581
LOC100578323	100578323		-0.622733	0.0156899	0.0664463		-0.356077	0.159533	0.588774		-0.250348	0.323129	0.732264
LOC100578329	100578329		-0.335507	0.230162	0.420133		-0.367395	0.185525	0.613127		-0.369724	0.183661	0.607412
LOC100578332	100578332		0.240187	0.0248323	0.0931183		0.0696005	0.512487	0.842186		0.148759	0.162127	0.580718
LOC100578337	100578337		0.0415028	0.829002	0.908524		-0.256833	0.178323	0.606196		0.120259	0.526498	0.844376
LOC100578343	100578343		-0.0992982	0.333211	0.533768		0.145693	0.150987	0.579442		0.221137	0.0294354	0.285574
LOC100578345	100578345		-1.43058	0.0787626	0.206214		-0.0806724	0.920362	0.984193		0.364033	0.651702	0.899099
LOC100578346	100578346		-0.044824	0.784211	0.883076		0.0968657	0.551379	0.864611		-0.190437	0.243376	0.668877
LOC100578349	100578349		0.169848	0.427916	0.623289		0.182947	0.392461	0.774302		0.174187	0.415701	0.789989
LOC100578353	100578353		0.48564	0.088702	0.224346		0.0281507	0.921037	0.984193		0.356751	0.205868	0.637471
LOC100578355	100578355		-0.248074	0.0245415	0.0923926		-0.445963	4.62155e-05	0.0109969		-0.385264	0.000444017	0.0338425
LOC100578356	100578356		0.102645	0.420459	0.616849		-0.00406842	0.974288	0.995136		-0.0744741	0.556945	0.859871
LOC100578361	100578361		-0.290689	0.0071208	0.0368646		0.0543617	0.605277	0.890459		-0.0665987	0.5294	0.846707
LOC100578363	100578363		-0.258376	0.066222	0.182729		-0.185252	0.182449	0.610324		-0.233555	0.0939368	0.471612
LOC100578367	100578367		-0.577011	0.565488	0.735082		1.72118	0.0646975	0.431094		0.377062	0.69254	0.917905
LOC100578368	100578368		0.2836	0.041878	0.134739		0.165613	0.234195	0.664855		0.295926	0.0335432	0.306797
LOC100578370	100578370		-0.171118	0.0343469	0.117369		-0.175897	0.0264957	0.301731		-0.149449	0.0604775	0.398443
LOC100578380	100578380		-0.0625896	0.739368	0.854508		0.0725712	0.691761	0.922552		-0.0359847	0.845568	0.962944
LOC100578382	100578382		0.444066	0.00464003	0.0273175		0.132653	0.396198	0.776424		0.146128	0.350895	0.749715
LOC100578386	100578386		0.488385	0.000355255	0.00381501		-0.204298	0.135761	0.558842		0.100202	0.463694	0.816718
LOC100578388	100578388		-0.228212	0.00139764	0.0111471		-0.287377	5.19939e-05	0.0117532		-0.232091	0.00109643	0.0538651
LOC100578389	100578389		-0.409017	0.0361222	0.121222		0.204523	0.28206	0.702005		-0.298688	0.120763	0.519724
LOC100578397	100578397		-0.551645	0.000199485	0.00244103		0.026932	0.853657	0.967385		-0.0350559	0.810668	0.955431
LOC100578399	100578399		0.147771	0.558094	0.73001		0.0960175	0.695711	0.923445		-0.280744	0.266679	0.695281
LOC100578404	100578404		0.000289616	0.997165	0.998282		0.0221421	0.783583	0.951539		0.0361513	0.654621	0.900204
LOC100578406	100578406		0.280567	0.0301187	0.106994		0.137215	0.284501	0.704012		0.176941	0.168579	0.588989
LOC100578413	100578413		0.339398	0.0187188	0.0753198		0.00066049	0.996336	0.997815		-0.0470952	0.744201	0.932964
LOC100578417	100578417		-0.143303	0.738825	0.854345		-0.336715	0.43191	0.798373		0.164342	0.700609	0.920186
LOC100578418	100578418		0.310015	0.177992	0.357731		0.0552265	0.807816	0.958817		0.276254	0.222574	0.655607
LOC100578420	100578420		-0.207651	0.301016	0.501214		0.108609	0.583837	0.87999		0.12865	0.517082	0.839349
LOC100578421	100578421		-0.771906	0.0001887	0.00232893		-0.730977	0.000322282	0.0304057		-0.47335	0.0195865	0.240027
LOC100578423	100578423		0.11067	0.616526	0.772289		0.497763	0.022412	0.277169		0.315184	0.149866	0.566911
LOC100578424	100578424		-0.0732792	0.669025	0.808848		-0.221524	0.190138	0.617667		-0.329044	0.0536716	0.378548
LOC100578428	100578428		-0.42946	0.0145761	0.0629558		-0.0584477	0.729757	0.934711		-0.117951	0.488858	0.829655
LOC100578429	100578429		0.464852	0.00160864	0.0123489		0.156878	0.285126	0.704402		0.114566	0.436549	0.801372
LOC100578430	100578430		0.0445889	0.924914	0.962632		0.0207791	0.96437	0.993908		0.149912	0.747454	0.934252
LOC100578433	100578433		0.152311	0.00182894	0.0136559		0.0758318	0.113926	0.528433		0.0796948	0.0984701	0.477247
LOC100578437	100578437		0.298891	0.149815	0.320926		0.172206	0.404859	0.781205		0.174093	0.400346	0.778815
LOC100578438	100578438		0.0752682	0.912622	0.955811		-0.268004	0.694013	0.922972		-0.140739	0.836489	0.960675
LOC100578439	100578439		-0.556022	0.0226444	0.0869836		0.803707	0.000937356	0.0546811		0.379799	0.118205	0.517917
LOC100578440	100578440		0.33194	0.364015	0.565101		-0.236705	0.517548	0.845512		0.273625	0.450668	0.80885
LOC100578443	100578443		-0.0351763	0.832155	0.910047		-0.1504	0.35779	0.753614		-0.226719	0.168801	0.589533
LOC100578445	100578445		0.0180763	0.897869	0.948652		-0.229423	0.102536	0.507298		0.113019	0.420719	0.792255
LOC100578446	100578446		-1.34902	0.0160554	0.0676503		0.330506	0.52966	0.853299		0.579533	0.269903	0.698942
LOC100578448	100578448		-0.897969	0.0114506	0.0523654		-0.0915427	0.789047	0.953428		-0.0125944	0.970679	0.992791
LOC100578450	100578450		0.104953	0.0458477	0.143471		-0.00447925	0.931272	0.985562		0.0414104	0.42653	0.796197
LOC100578455	100578455		-1.0275	0.00660976	0.035161		-0.670102	0.0713099	0.441686		-0.620149	0.095658	0.473162
LOC100578461	100578461		-0.0827847	0.841465	0.915336		0.287891	0.460666	0.818178		0.205719	0.6026	0.881148
LOC100578464	100578464		-0.567136	0.06131	0.173462		-0.679067	0.0248799	0.291783		-0.606953	0.0450048	0.345396
LOC100578466	100578466		0.378473	0.0271758	0.0994728		0.00461217	0.978512	0.995367		0.164895	0.33557	0.739185
LOC100578467	100578467		0.63877	0.00164893	0.0125795		0.0499226	0.805771	0.958073		0.21575	0.287926	0.709301
LOC100578473	100578473		-0.150698	0.213833	0.401421		-0.0531641	0.655693	0.906389		0.0210299	0.860255	0.965555
LOC100578474	100578474		-0.406432	0.0758545	0.20101		-0.0740353	0.737843	0.938337		-0.011915	0.957167	0.988926
LOC100578476	100578476		-0.0162529	0.952301	0.975613		-0.301028	0.264219	0.687441		-0.644049	0.0186472	0.232938
LOC100578478	100578478		-1.21656	6.29109e-05	0.000968907		0.129258	0.65351	0.905668		0.341636	0.235106	0.664253
LOC100578479	100578479		-0.159228	0.106351	0.253703		-0.132241	0.168091	0.596504		-0.273286	0.00492238	0.115442
LOC100578482	100578482		-0.0343052	0.710552	0.837558		-0.172802	0.0551147	0.405723		-0.155894	0.0860703	0.456989
LOC100578483	100578483		-0.051465	0.760101	0.867955		-0.124754	0.453486	0.812286		-0.284937	0.089399	0.464899
LOC100578484	100578484		-1.1162	0.00143857	0.011372		-0.773768	0.0244819	0.289774		-1.03532	0.00280542	0.0902728
LOC100578498	100578498		0.123333	0.406874	0.604558		-0.262736	0.0763964	0.451673		0.0382914	0.795792	0.949164
LOC100578503	100578503		-0.0241383	0.783352	0.882404		-0.140927	0.102278	0.507298		0.0596157	0.488853	0.829655
LOC100578507	100578507		-0.225629	0.155754	0.328928		0.147459	0.344798	0.746209		0.00529721	0.973055	0.993305
LOC100578513	100578513		-0.0709853	0.507242	0.690613		-0.0781143	0.462163	0.818473		-0.0213654	0.840805	0.961033
LOC100578515	100578515		-0.318825	0.0565	0.164592		0.0645075	0.698131	0.923751		0.111186	0.504015	0.835896
LOC100578519	100578519		-0.452487	0.0266715	0.098192		0.350851	0.0811596	0.462851		-0.0605386	0.764534	0.941173
LOC100578522	100578522		-0.166939	0.046869	0.145693		-0.0016383	0.984134	0.99661		0.0703848	0.393831	0.775947
LOC100578523	100578523		0.166895	0.36115	0.562297		-0.350643	0.0548717	0.405683		-0.372727	0.0419424	0.336507
LOC100578526	100578526		-0.391935	0.000921269	0.00821451		-0.239104	0.0377887	0.350916		-0.281686	0.0150575	0.208818
LOC100578529	100578529		0.192515	0.0630017	0.176974		0.090689	0.379376	0.768557		0.0493171	0.63314	0.891941
LOC100578534	100578534		-0.586348	6.47794e-05	0.000985329		-0.107651	0.458102	0.815386		-0.291378	0.0452584	0.346215
LOC100578537	100578537		0.150123	0.0085825	0.0425412		0.0192792	0.729888	0.934711		0.0290448	0.605588	0.881956
LOC100578540	100578540		-0.172223	0.638953	0.788341		-0.284346	0.431888	0.798373		-0.514284	0.160353	0.57929
LOC100578542	100578542		0.365732	0.0133077	0.0586898		0.1806	0.218475	0.648191		0.122363	0.406169	0.783903
LOC100578544	100578544		-0.95728	0.154788	0.327578		0.096912	0.878278	0.972962		0.172099	0.786049	0.946147
LOC100578546	100578546		-0.144164	0.216544	0.404441		-0.146866	0.20389	0.63353		-0.203055	0.0799438	0.443642
LOC100578547	100578547		0.0631674	0.800484	0.891787		-0.323393	0.194	0.623374		-0.30072	0.228566	0.658725
LOC100578548	100578548		-0.17348	0.751083	0.862712		0.590873	0.261717	0.685529		0.260617	0.624259	0.888345
LOC100578551	100578551		-0.434638	0.000292516	0.00327365		0.0388835	0.739539	0.939041		-0.327601	0.00560018	0.125563
LOC100578556	100578556		0.256952	0.00463874	0.0273175		0.0261349	0.772453	0.949266		-0.0106741	0.906214	0.978868
LOC100578557	100578557		0.45819	0.000446572	0.00459959		0.273698	0.0350615	0.345467		0.541555	2.9757e-05	0.00672658
LOC100578559	100578559		-0.0222709	0.831572	0.910047		-0.297181	0.00411719	0.11146		-0.324483	0.00186526	0.0726969
LOC100578560	100578560		-0.262056	0.0278792	0.100974		0.0516536	0.656953	0.906896		-0.0235983	0.840055	0.961033
LOC100578563	100578563		0.242843	0.00284882	0.0189584		-0.00336387	0.966757	0.993908		0.0228536	0.77781	0.944327
LOC100578575	100578575		-0.136458	0.446009	0.638881		-0.149831	0.395669	0.776034		-0.677293	0.00016706	0.0203759
LOC100578579	100578579		-0.509878	1.09547e-05	0.000237617		0.266542	0.0202083	0.264381		0.00990444	0.931385	0.984164
LOC100578580	100578580		-0.0512403	0.723323	0.844048		0.102385	0.472168	0.822544		0.0670144	0.639202	0.894271
LOC100578581	100578581		-0.225352	0.206116	0.391588		-0.116648	0.502773	0.836728		-0.298908	0.0894117	0.464899
LOC100578584	100578584		-0.0145302	0.947457	0.973209		-0.221554	0.312132	0.723667		-0.0177202	0.935528	0.984319
LOC100578586	100578586		-0.665484	0.0242194	0.0913188		-0.275964	0.344652	0.746209		-0.640191	0.0292088	0.284904
LOC100578589	100578589		-0.48451	0.0741484	0.197823		0.242349	0.350067	0.750338		0.209084	0.422323	0.793359
LOC100578597	100578597		0.072601	0.286173	0.485067		-0.0386883	0.567741	0.872485		0.029417	0.664269	0.904269
LOC100578606	100578606		0.268106	0.182801	0.363015		-0.13249	0.508955	0.839789		0.0299393	0.881356	0.970436
LOC100578609	100578609		-0.187153	0.242565	0.433195		0.121412	0.443016	0.805901		-0.048449	0.760388	0.939523
LOC100578611	100578611		0.0232809	0.882126	0.939392		-0.00931585	0.952592	0.992211		0.0115417	0.941311	0.985583
LOC100578613	100578613		-0.474109	0.0862197	0.220051		-0.301622	0.256796	0.682535		0.0771026	0.770014	0.942399
LOC100578624	100578624		-0.168756	0.157647	0.33177		0.0196574	0.866456	0.971573		0.0210587	0.857567	0.964682
LOC100578628	100578628		-0.362991	0.0203327	0.0806251		-0.386924	0.0117048	0.204912		-0.26599	0.0834709	0.452484
LOC100578629	100578629		-0.0104515	0.926206	0.963364		-0.00674182	0.951652	0.991863		0.0791013	0.47758	0.823525
LOC100578631	100578631		-0.034178	0.806453	0.895087		0.278597	0.0448863	0.372955		0.353669	0.0109164	0.173473
LOC100578653	100578653		-0.0623596	0.453251	0.646111		-0.00549781	0.946019	0.989885		-0.0722343	0.377373	0.766417
LOC100578654	100578654		-0.359369	0.0558833	0.163426		0.0914224	0.613173	0.893955		0.00344412	0.984917	0.996949
LOC100578657	100578657		0.0814256	0.72848	0.847508		0.244159	0.295166	0.710345		0.258312	0.268515	0.697639
LOC100578660	100578660		-0.052738	0.689526	0.822542		-0.0465256	0.723688	0.933469		-0.0697944	0.596199	0.878338
LOC100578661	100578661		-0.0194393	0.764071	0.871051		0.0212765	0.740349	0.939656		-0.0560124	0.384445	0.771278
LOC100578662	100578662		0.0689642	0.685923	0.819837		-0.0140335	0.93411	0.985562		-0.0724041	0.670322	0.906641
LOC100578665	100578665		-0.784078	0.00959923	0.0459883		0.125739	0.673305	0.913814		0.234828	0.431195	0.798129
LOC100578668	100578668		-2.17435	0.029665	0.105612		0.795884	0.333608	0.738302		0.36533	0.660799	0.901915
LOC100578672	100578672		-1.1986	0.0356693	0.120382		-0.0864378	0.878024	0.972962		-0.599462	0.288889	0.709355
LOC100578674	100578674		0.00402324	0.96908	0.984275		-0.222175	0.0288462	0.316849		-0.0630525	0.535101	0.84819
LOC100578678	100578678		-0.201537	0.396175	0.595505		-0.059677	0.801091	0.957721		-0.11195	0.636727	0.894271
LOC100578680	100578680		-0.350254	0.00159601	0.0122871		0.13692	0.213002	0.643914		-0.00921976	0.933307	0.984319
LOC100578684	100578684		-0.803612	5.30104e-11	6.20096e-09		0.107934	0.33767	0.74143		0.336283	0.00275062	0.0896238
LOC100578691	100578691		-0.133527	0.413998	0.611247		-0.444352	0.00629969	0.142761		-0.336345	0.0388556	0.327125
LOC100578694	100578694		0.100892	0.215126	0.402942		-0.1177	0.14559	0.574459		-0.0731842	0.366503	0.761853
LOC100578696	100578696		0.314143	0.00607952	0.0332059		-0.0156639	0.890708	0.975245		0.0230506	0.84012	0.961033
LOC100578697	100578697		-0.0879624	0.519973	0.699252		-0.205059	0.129776	0.550206		-0.245613	0.0707719	0.419479
LOC100578698	100578698		-0.157734	0.655223	0.800575		0.0969438	0.783571	0.951539		0.514419	0.144906	0.5585
LOC100578699	100578699		-0.365055	0.564297	0.734251		0.926955	0.124721	0.546953		0.237138	0.698883	0.919706
LOC100578703	100578703		0.110466	0.736947	0.853215		0.438495	0.171285	0.601222		0.253955	0.432017	0.798564
LOC100578704	100578704		-0.0962532	0.552738	0.726388		-0.0154084	0.922911	0.984193		0.0727946	0.648117	0.897517
LOC100578705	100578705		-0.116801	0.465082	0.656311		-0.00337366	0.983154	0.996317		-0.0488365	0.759915	0.939067
LOC100578706	100578706		0.290835	0.00129056	0.0105063		0.096571	0.283034	0.703008		0.122403	0.174303	0.597665
LOC100578708	100578708		0.35506	0.0098437	0.0468074		0.312564	0.0221981	0.276825		0.0115304	0.933144	0.984319
LOC100578709	100578709		0.0243937	0.682803	0.818347		-0.00302119	0.959054	0.993114		0.0344636	0.559252	0.860431
LOC100578713	100578713		-0.452985	0.000130173	0.00172174		-0.0234358	0.837347	0.963649		-0.0852512	0.45807	0.813094
LOC100578714	100578714		-0.69088	3.13798e-05	0.000558582		0.0968514	0.548717	0.862869		0.305141	0.0586962	0.39401
LOC100578715	100578715		0.196156	0.0943294	0.233707		-0.0818906	0.481443	0.827134		-0.16699	0.153946	0.573628
LOC100578716	100578716		0.0296555	0.955614	0.97688		-0.326764	0.536772	0.857521		0.086609	0.868944	0.96761
LOC100578718	100578718		0.250408	0.222676	0.411203		-0.370617	0.0712152	0.441651		-0.162631	0.428422	0.796912
LOC100578719	100578719		0.769674	0.104547	0.250738		-0.247627	0.609219	0.891974		-0.218206	0.654718	0.900204
LOC100578721	100578721		0.0946879	0.152274	0.324917		-0.0726254	0.265124	0.68768		0.027667	0.67182	0.907513
LOC100578723	100578723		0.00420871	0.972039	0.985497		-0.141504	0.233931	0.664855		-0.262717	0.0281262	0.278458
LOC100578725	100578725		-0.194886	0.0761926	0.201526		-0.0138642	0.897056	0.976809		-0.133945	0.215089	0.649142
LOC100578726	100578726		0.0281447	0.859247	0.92475		-0.365464	0.020654	0.266149		-0.245437	0.12058	0.519579
LOC100578727	100578727		0.55902	0.0123858	0.0557758		0.0733621	0.74264	0.94063		0.139922	0.531389	0.847655
LOC100578730	100578730		0.23607	0.588138	0.751794		-0.127308	0.76783	0.949266		-0.53519	0.230692	0.660924
LOC100578731	100578731		0.265132	0.136366	0.300511		0.00201081	0.990899	0.997379		-0.175597	0.324649	0.734235
LOC100578733	100578733		-0.888736	0.21851	0.406875		-0.998349	0.163421	0.594474		-0.516659	0.468748	0.81901
LOC100578734	100578734		-0.00354716	0.982322	0.990143		0.0425271	0.786924	0.952651		-0.0661521	0.676267	0.909806
LOC100578736	100578736		0.205659	0.0393316	0.12891		0.122475	0.214167	0.644854		0.0689774	0.486373	0.829262
LOC100578739	100578739		0.272599	0.0301082	0.106994		0.138298	0.269045	0.690665		0.090021	0.472801	0.820167
LOC100578743	100578743		0.533965	2.31645e-09	1.80646e-07		0.243127	0.00613862	0.14052		0.279365	0.00169891	0.0691962
LOC100578744	100578744		-0.353417	0.507823	0.691007		-0.0519539	0.921152	0.984193		0.174284	0.739627	0.93244
LOC100578745	100578745		-1.26777	0.0318589	0.111231		-0.533649	0.347681	0.749358		-0.655889	0.251256	0.677156
LOC100578746	100578746		0.671149	0.0260686	0.0964422		0.0659062	0.827101	0.961697		0.00622322	0.98358	0.996749
LOC100578752	100578752		0.562261	6.28056e-06	0.000153897		0.207	0.0950608	0.492291		0.221709	0.0745838	0.429114
LOC100578759	100578759		-0.797943	0.0457028	0.1432		-0.742698	0.0476499	0.38196		-0.214557	0.555795	0.859348
LOC100578763	100578763		-0.306358	0.0015595	0.012104		-0.0895883	0.343471	0.745379		-0.14608	0.124501	0.524585
LOC100578769	100578769		0.271293	4.00437e-05	0.000678396		0.223364	0.000635512	0.0438649		0.198076	0.00253427	0.086146
LOC100578770	100578770		-1.2067	0.0256713	0.0954034		-0.0607891	0.908757	0.980291		-0.287186	0.589216	0.876409
LOC100578773	100578773		0.246915	0.0203414	0.080627		0.123196	0.237599	0.666608		-0.0379247	0.720037	0.925497
LOC100578774	100578774		0.131782	0.239485	0.429805		0.23817	0.0332407	0.337695		0.243528	0.0295251	0.286137
LOC100578776	100578776		-0.818882	0.016335	0.0683805		0.177408	0.595769	0.88601		0.022712	0.94599	0.986675
LOC100578777	100578777		-2.83369	1.94505e-06	5.91021e-05		-1.44321	0.0134062	0.218304		-1.69092	0.0038469	0.10477
LOC100578779	100578779		0.276259	0.0648244	0.180608		-0.0538773	0.71783	0.932449		-0.108973	0.466312	0.818083
LOC100578780	100578780		0.350312	0.0499014	0.151958		0.0472389	0.791167	0.953975		0.00575967	0.974274	0.993543
LOC100578782	100578782		-0.532169	5.07977e-09	3.61694e-07		-0.0214692	0.811937	0.959485		-0.114981	0.203301	0.633553
LOC100578783	100578783		0.457033	0.0489025	0.150058		0.311487	0.176979	0.605697		0.314679	0.173466	0.596835
LOC100578799	100578799		-0.127271	0.491324	0.67815		-0.432692	0.0180788	0.249744		-0.0604539	0.739316	0.93244
LOC100578801	100578801		0.721837	0.00267305	0.0180891		0.258603	0.280335	0.699639		0.304358	0.20576	0.637471
LOC100578804	100578804		-0.208747	0.713964	0.839277		1.13239	0.0410584	0.362549		0.239764	0.668736	0.905739
LOC100578805	100578805		-0.167891	0.229797	0.419622		-0.0185232	0.893921	0.975245		0.0144002	0.917514	0.982879
LOC100578811	100578811		0.0474833	0.803067	0.89355		-0.00794289	0.966083	0.993908		-0.46123	0.0159414	0.21643
LOC100578813	100578813		0.427413	0.0436044	0.138391		0.311113	0.138701	0.563835		0.335183	0.111472	0.502456
LOC100578816	100578816		0.156309	0.502964	0.68717		0.011334	0.961062	0.993475		0.592394	0.0104128	0.171811
LOC100578818	100578818		-0.105858	0.507162	0.690601		0.214606	0.176538	0.605697		0.357141	0.024517	0.263071
LOC100578820	100578820		-0.161552	0.351469	0.553096		0.0331951	0.847228	0.965863		-0.0893112	0.604945	0.881956
LOC100578822	100578822		0.496418	0.0024066	0.0167923		0.172943	0.290163	0.707885		0.218095	0.182323	0.605868
LOC100578823	100578823		-0.15547	0.0772435	0.203347		-0.196122	0.0249297	0.291987		-0.261747	0.00282981	0.0907345
LOC100578826	100578826		0.153431	0.113391	0.264907		0.0369137	0.702892	0.92552		0.0882598	0.361938	0.758672
LOC100578828	100578828		-0.0891205	0.623479	0.778141		0.119902	0.504911	0.837996		-0.190792	0.291225	0.710279
LOC100578834	100578834		0.222415	0.0881335	0.223311		0.0155253	0.904482	0.978314		0.156511	0.226573	0.657685
LOC100578835	100578835		-0.940747	2.77022e-05	0.000501292		0.548246	0.0130562	0.215382		0.727963	0.000980284	0.0503621
LOC100578839	100578839		-0.406907	0.0142738	0.0619499		-0.0609163	0.709811	0.927875		0.0765969	0.639954	0.894271
LOC100578841	100578841		0.9013	8.91751e-05	0.0012736		0.662028	0.00372976	0.10921		0.352262	0.127262	0.527565
LOC100578852	100578852		-0.174596	0.375819	0.575847		-0.0594007	0.758546	0.946691		-0.141326	0.467354	0.818564
LOC100578853	100578853		-0.338226	0.0112842	0.0518197		-0.00722813	0.955803	0.992577		-0.0190433	0.884318	0.971864
LOC100578854	100578854		0.642295	5.87001e-07	2.14921e-05		0.208624	0.104492	0.511817		0.148083	0.249661	0.67583
LOC100578864	100578864		-0.126435	0.148532	0.31908		-0.0223124	0.793328	0.954781		-0.139886	0.103937	0.487952
LOC100578865	100578865		-0.118105	0.442612	0.635991		0.00689489	0.964126	0.993908		-0.0507413	0.740882	0.93244
LOC100578877	100578877		-0.197548	0.235232	0.42567		0.0442951	0.789794	0.953575		0.0985355	0.553242	0.857018
LOC100578879	100578879		0.200356	0.0194667	0.077946		0.054031	0.525471	0.850701		0.00745539	0.930437	0.984164
LOC100578881	100578881		-0.140507	0.685677	0.819787		-0.0287978	0.933084	0.985562		-0.105713	0.758782	0.938913
LOC100578882	100578882		-0.082421	0.861169	0.926209		-0.34888	0.454183	0.812569		-0.074537	0.872481	0.969406
LOC100578883	100578883		0.231645	0.0384477	0.126859		0.153942	0.165544	0.595342		0.152609	0.170271	0.591596
LOC100578885	100578885		0.159326	0.225743	0.414663		0.0228037	0.86174	0.970222		-0.22293	0.0900233	0.465942
LOC100578888	100578888		0.203488	0.0673692	0.184776		0.110154	0.317435	0.726136		0.134721	0.222607	0.655607
LOC100578890	100578890		0.159224	0.17056	0.348352		-0.0528177	0.648695	0.903992		-0.306096	0.00845914	0.153282
LOC100578892	100578892		-0.459174	0.00378534	0.0236457		-0.32572	0.0356806	0.345499		-0.384192	0.0137931	0.197767
LOC100578893	100578893		0.0166685	0.819344	0.90246		-0.0254011	0.724732	0.933746		-0.0970546	0.180557	0.604882
LOC100578899	100578899		0.174926	0.25342	0.446821		0.0988026	0.518637	0.846482		0.0604727	0.692869	0.918109
LOC100578901	100578901		-0.473173	8.54642e-06	0.000192876		0.0223175	0.822465	0.961697		-0.0358387	0.72147	0.925717
LOC100578907	100578907		-0.106901	0.350452	0.552026		-0.113554	0.316902	0.726136		-0.051762	0.648693	0.897686
LOC100578909	100578909		0.0666206	0.447421	0.640172		0.0955523	0.273254	0.693113		0.16639	0.0565889	0.388222
LOC100578910	100578910		-0.103729	0.73822	0.853985		-0.133741	0.661919	0.907379		-0.418185	0.176714	0.600283
LOC100578913	100578913		-0.418856	0.139619	0.305642		-0.271573	0.33204	0.736746		-0.334312	0.234035	0.663783
LOC100578920	100578920		0.0114186	0.935779	0.967178		-0.00391728	0.97781	0.995367		-0.183562	0.194066	0.621965
LOC100578921	100578921		-0.555108	0.000107214	0.00148588		-0.0741826	0.592325	0.884087		0.0906949	0.51265	0.837135
LOC100578924	100578924		0.367319	0.00704934	0.0365642		0.116112	0.391232	0.774302		0.266747	0.0489202	0.358458
LOC100578925	100578925		0.78795	7.05047e-10	5.92119e-08		0.458042	0.0003383	0.0309258		0.238979	0.0615317	0.399404
LOC100578927	100578927		0.236835	9.79815e-05	0.00137932		-0.00235171	0.968793	0.994251		0.0551389	0.360641	0.758143
LOC100578928	100578928		-1.2061	0.171521	0.349444		0.0107334	0.990228	0.997379		-0.402072	0.646817	0.896599
LOC100578929	100578929		-0.593219	0.0725515	0.195045		0.025231	0.938723	0.987094		-0.31565	0.337235	0.739438
LOC100578931	100578931		0.0288376	0.768894	0.873933		0.0727293	0.452646	0.81197		-0.111434	0.253196	0.680964
LOC100578935	100578935		-0.83884	0.0115734	0.0528194		-0.0142072	0.96406	0.993908		-0.861344	0.00824423	0.150291
LOC100578936	100578936		0.111875	0.608905	0.767162		-0.0862958	0.691327	0.922485		-0.348353	0.111572	0.502659
LOC100578937	100578937		-0.184628	0.00316834	0.0205764		-0.0649537	0.291017	0.708885		-0.210198	0.000688766	0.0420799
LOC100578939	100578939		0.342722	0.029386	0.104999		0.366348	0.0188642	0.254202		0.343287	0.0281462	0.278458
[truncated: 7,927 more rows]
