# Supplementary material for: Distinct Roles of Honeybee Gut Bacteria on Host Metabolism and Neurological Processes
Source: Microbiol Spectr. 2022 Mar 10;10(2):e02438-21. doi: 10.1128/spectrum.02438-21 (PMC9045319; doi:10.1128/spectrum.02438-21)
Supplement: SUPPLEMENTAL FILE 5 — Supplemental material. Download SPECTRUM02438-21_Supp_5_seq14.xlsx, XLSX file, 0.1 MB [file spectrum02438-21_supp_5_seq14.xlsx]

## Sheet: S4.1
Table S4.1. Different alternative splicing events, alternative 3′ (acceptor) splice sites (A3SS), between bacteria-colonized and microbiota-free bees in the brain present in both the SPARK and SFARI datasets.
Species	Gene ID	Gene symbol	Gene name	Ensemble ID	SFARI Gene score	FDR	Inclusion rate difference	Chromosome	Strand	longExonStart_0base	longExonEnd	shortES	shortEE	flankingES	flankingEE
Gi	LOC413036	VPS13B	vacuolar protein sorting 13 homolog B (yeast)	ENSG00000132549	1	0.162957	0.288	chrNC_037652.1	-	3908272	3908408	3908272	3908399	3908535	3908920
Gi	LOC410159	MED13L	Mediator complex subunit 13-like	ENSG00000123066	1	1	0.003	chrNC_037643.1	+	12139741	12140086	12139774	12140086	12139416	12139608
Gi	LOC413633	BRSK2	BR serine/threonine kinase 2	ENSG00000174672	1	0.969727	0.055	chrNC_037653.1	-	1545021	1545173	1545021	1545170	1548929	1549219
Gi	LOC551071	BAZ2B	bromodomain adjacent to zinc finger domain 2B	ENSG00000123636	1	0.726026	0.048	chrNC_037638.1	-	24413721	24414720	24413721	24414441	24417541	24417623
Gi	LOC551071	BAZ2B	bromodomain adjacent to zinc finger domain 2B	ENSG00000123636	1	1	0.005	chrNC_037638.1	-	24417792	24418082	24417792	24418067	24418184	24418499
Gi	LOC551071	BAZ2B	bromodomain adjacent to zinc finger domain 2B	ENSG00000123636	1	0.275475	0.089	chrNC_037638.1	-	24418184	24418499	24418184	24418487	24418824	24419216
Gi	LOC410694	EBF3	early B-cell factor 3	ENSG00000108001	1	0.689997	0.123	chrNC_037638.1	+	27310612	27312388	27310626	27312388	27309382	27309625
Gi	LOC411182	UBE3A	ubiquitin protein ligase E3A	ENSG00000114062	1	0.781025	-0.039	chrNC_037643.1	+	2340764	2340955	2340819	2340955	2339473	2340073
Gi	LOC552031	CHD3	chromodomain helicase DNA binding protein 3	ENSG00000170004	1	1	0.008	chrNC_037645.1	-	7747628	7747744	7747628	7747720	7747809	7748078
Gi	LOC411466	KMT2C	Lysine (K)-specific methyltransferase 2C	ENSG00000055609	1	0.539167	-0.019	chrNC_037652.1	+	630318	630526	630348	630526	630011	630199
Gi	LOC411466	KMT2C	Lysine (K)-specific methyltransferase 2C	ENSG00000055609	1	1	0.017	chrNC_037652.1	+	646523	646923	646535	646923	645437	645590
Gi	LOC411466	KMT2C	Lysine (K)-specific methyltransferase 2C	ENSG00000055609	1	0.582635	0.104	chrNC_037652.1	+	646761	646923	646833	646923	646523	646698
Gi	LOC724172	NBEA	neurobeachin	ENSG00000172915	1	0.950382	0.02	chrNC_037643.1	+	10099956	10100209	10099986	10100209	10097685	10097899
Gi	LOC724172	NBEA	neurobeachin	ENSG00000172915	1	1	0.012	chrNC_037643.1	+	10108620	10108992	10108623	10108992	10107083	10107255
Gi	LOC724172	NBEA	neurobeachin	ENSG00000172915	1	0.108496	-0.017	chrNC_037643.1	+	10191326	10191546	10191368	10191546	10190304	10190489
Gi	LOC408688	DSCAM	Down syndrome cell adhesion molecule	ENSG00000171587	1	0.96045	-0.036	chrNC_037639.1	+	11741611	11741770	11741623	11741770	11741246	11741520
Gi	LOC725950	MECP2	Methyl CpG binding protein 2	ENSG00000169057	1	0.974023	0.024	chrNC_037647.1	+	10334368	10334602	10334428	10334602	10333897	10334298
Gi	LOC724292	DLG4	discs large MAGUK scaffold protein 4	ENSG00000132535	1	1	0.006	chrNC_037649.1	-	5625698	5625861	5625698	5625858	5628808	5629021
Gi	LOC408594	TRIO	Trio Rho guanine nucleotide exchange factor	ENSG00000038382	1	0.950382	-0.007	chrNC_037638.1	-	10942594	10943135	10942594	10942842	10944341	10944642
Gi	LOC413545	WAC	WW domain containing adaptor with coiled-coil	ENSG00000095787	1	0.130303	0.027	chrNC_037648.1	-	928785	928927	928785	928924	929031	929255
Gi	LOC413545	WAC	WW domain containing adaptor with coiled-coil	ENSG00000095787	1	0.491032	0.02	chrNC_037648.1	-	931637	931752	931637	931723	932557	932798
Gi	LOC411674	RFX3	regulatory factor X3	ENSG00000080298	1	0.687265	-0.076	chrNC_037645.1	+	7813822	7814015	7813834	7814015	7813277	7813588
Gi	LOC100578984	ZNF462	Zinc finger protein 462	ENSG00000148143	1	0.231768	0.073	chrNC_037642.1	-	6291399	6293853	6291399	6293472	6295185	6295290
Gi	LOC408944	KDM3B	lysine demethylase 3B	ENSG00000120733	1	0.894291	0.071	chrNC_037644.1	+	2737636	2737831	2737639	2737831	2734034	2734148
Gi	LOC408944	KDM3B	lysine demethylase 3B	ENSG00000120733	1	1	0.012	chrNC_037644.1	+	2924339	2924729	2924357	2924729	2902152	2902300
Gi	LOC408944	KDM3B	lysine demethylase 3B	ENSG00000120733	1	0.746092	0.047	chrNC_037644.1	+	2930842	2930991	2930860	2930991	2930245	2930447
Gi	LOC724599	CHD2	Chromodomain helicase DNA binding protein 2	ENSG00000173575	1	1	0	chrNC_037639.1	+	9642718	9644449	9642730	9644449	9642530	9642644
Gi	LOC551673	TLK2	tousled-like kinase 2	ENSG00000146872	1	1	-0.028	chrNC_037640.1	-	13579259	13579421	13579259	13579304	13581499	13581684
Gi	LOC100576586	CTCF	CCCTC-binding factor	ENSG00000102974	1	0.0631478	0.177	chrNC_037638.1	+	12608532	12608672	12608556	12608672	12608170	12608307
Gi	LOC724925	DHCR7	7-dehydrocholesterol reductase	ENSG00000172893	1	1	0.016	chrNC_037642.1	-	5398438	5398595	5398438	5398575	5398839	5399000
Gi	LOC726461	SHANK2	SH3 and multiple ankyrin repeat domains 2	ENSG00000162105	1	0.336037	-0.032	chrNC_037639.1	-	14864617	14864811	14864617	14864808	14864879	14865189
Gi	LOC724402	PHF3	PHD finger protein 3	ENSG00000118482	1	0.570656	0.038	chrNC_037640.1	-	248682	248844	248682	248787	248924	249197
Gi	LOC410882	MYT1L	Myelin transcription factor 1-like	ENSG00000186487	1	0.475512	0.028	chrNC_037639.1	-	7844387	7844656	7844387	7844629	7845170	7845233
Gi	LOC551735	AUTS2	autism susceptibility candidate 2	ENSG00000158321	1	0.900069	0.027	chrNC_037648.1	+	13498211	13498325	13498214	13498325	13497898	13498137
Gi	LOC551735	AUTS2	autism susceptibility candidate 2	ENSG00000158321	1	0.397358	-0.087	chrNC_037648.1	+	13498773	13499000	13498791	13499000	13498435	13498656
Gi	LOC551735	AUTS2	autism susceptibility candidate 2	ENSG00000158321	1	0.239717	-0.11	chrNC_037648.1	+	13498773	13499000	13498845	13499000	13498435	13498656
Gi	LOC551735	AUTS2	autism susceptibility candidate 2	ENSG00000158321	1	0.858973	-0.045	chrNC_037648.1	+	13498791	13499000	13498845	13499000	13498435	13498656
Gi	LOC410580	FMR1	fragile X mental retardation 1	ENSG00000102081	1	0.0905232	0.035	chrNC_037652.1	+	8827144	8829044	8827148	8829044	8826410	8826626
Gi	LOC410580	FMR1	fragile X mental retardation 1	ENSG00000102081	1	1	0.02	chrNC_037652.1	+	8827144	8829044	8827148	8829044	8826894	8826993
Gi	LOC726280	CREBBP	CREB binding protein	ENSG00000005339	1	1	0.034	chrNC_037639.1	-	14822013	14822326	14822013	14822323	14822402	14822813
Gi	LOC726280	CREBBP	CREB binding protein	ENSG00000005339	1	0.302094	0.048	chrNC_037639.1	-	14825571	14825682	14825571	14825652	14826890	14827048
Gi	LOC726280	CREBBP	CREB binding protein	ENSG00000005339	1	0.318573	-0.102	chrNC_037639.1	-	14825571	14825685	14825571	14825652	14826890	14827048
Gi	LOC726280	CREBBP	CREB binding protein	ENSG00000005339	1	0.025741	-0.505	chrNC_037639.1	-	14825571	14825685	14825571	14825682	14826890	14827048
Gi	LOC724344	SYNGAP1	synaptic Ras GTPase activating protein 1	ENSG00000197283	1	0.0125607	0.072	chrNC_037640.1	+	11465234	11465542	11465417	11465542	11463139	11464750
Gi	LOC724344	SYNGAP1	synaptic Ras GTPase activating protein 1	ENSG00000197283	1	1	0.003	chrNC_037640.1	+	11467785	11471418	11467801	11471418	11465417	11465542
Gi	LOC552330	SLC9A6	solute carrier family 9 (sodium/hydrogen exchanger), member 6	ENSG00000198689	1	1	-0.006	chrNC_037647.1	+	4686491	4686695	4686506	4686695	4683933	4683985
Gi	LOC552330	SLC9A6	solute carrier family 9 (sodium/hydrogen exchanger), member 6	ENSG00000198689	1	1	0	chrNC_037647.1	+	4686491	4686695	4686506	4686695	4685270	4685327
Gi	LOC410001	RIMS1	Regulating synaptic membrane exocytosis 1	ENSG00000079841	1	0.0905232	0.085	chrNC_037647.1	-	7951337	7951518	7951337	7951494	7952881	7953061
Gi	LOC410001	RIMS1	Regulating synaptic membrane exocytosis 1	ENSG00000079841	1	0.318656	-0.113	chrNC_037647.1	-	7953264	7956629	7953264	7956410	7957900	7958141
Gi	LOC410001	RIMS1	Regulating synaptic membrane exocytosis 1	ENSG00000079841	1	0.978167	0.023	chrNC_037647.1	-	7969020	7969068	7969020	7969044	7969871	7970123
Gi	LOC409051	ANK2	Ankyrin 2, neuronal	ENSG00000145362	1	0.245278	-0.129	chrNC_037641.1	+	9984726	9984822	9984744	9984822	9981842	9981948
Gi	LOC412918	SON	SONDNA binding protein	ENSG00000115904	1	4.15e-07	-0.265	chrNC_037638.1	+	14819645	14819755	14819692	14819755	14818860	14818974
Gi	LOC100578899	CACNA1C	calcium channel, voltage-dependent, L type, alpha 1C subunit	ENSG00000151067	1	0.879006	0.039	chrNC_037639.1	+	15656558	15656926	15656621	15656926	15655803	15655950
Gi	LOC100578899	CACNA1C	calcium channel, voltage-dependent, L type, alpha 1C subunit	ENSG00000151067	1	1	0.012	chrNC_037639.1	+	15658185	15658313	15658224	15658313	15655803	15655950
Gi	LOC100578899	CACNA1C	calcium channel, voltage-dependent, L type, alpha 1C subunit	ENSG00000151067	1	1	-0.023	chrNC_037639.1	+	15658185	15658313	15658224	15658313	15656149	15656193
Gi	LOC100578899	CACNA1C	calcium channel, voltage-dependent, L type, alpha 1C subunit	ENSG00000151067	1	0.344113	-0.086	chrNC_037639.1	+	15658185	15658313	15658224	15658313	15657181	15657688
Gi	LOC413126	TAOK1	TAO kinase 1	ENSG00000160551	1	1	0.002	chrNC_037643.1	+	4848771	4849217	4848775	4849217	4844246	4844697
Gi	LOC100577139	AFF2	AF4/FMR2 family, member 2	ENSG00000155966	1	0.144429	0.048	chrNC_037639.1	+	13856606	13857507	13856615	13857507	13855679	13856428
Gi	LOC409084	RERE	Arginine-glutamic acid dipeptide (RE) repeats	ENSG00000142599	1	0.342411	0.045	chrNC_037651.1	+	6618597	6618957	6618615	6618957	6616700	6616842
Gi	LOC409084	RERE	Arginine-glutamic acid dipeptide (RE) repeats	ENSG00000142599	1	1	0.021	chrNC_037651.1	+	6618597	6618957	6618615	6618957	6618457	6618532
Gi	Pten	PTEN	phosphatase and tensin homolog (mutated in multiple advanced cancers 1)	ENSG00000171862	1	1	-0.017	chrNC_037640.1	+	1435325	1435831	1435695	1435831	1434363	1434817
Gi	LOC100578885	CIC	capicua transcriptional repressor	ENSG00000079432	1	0.936026	-0.12	chrNC_037639.1	-	4582821	4583011	4582821	4582894	4583635	4583949
Gi	LOC100578885	CIC	capicua transcriptional repressor	ENSG00000079432	1	0.826446	0.051	chrNC_037639.1	-	4584036	4584346	4584036	4584268	4584420	4584831
Gi	LOC100578885	CIC	capicua transcriptional repressor	ENSG00000079432	1	0.324897	0.008	chrNC_037639.1	-	4584958	4585245	4584958	4585242	4585912	4585993
Gi	LOC100578885	CIC	capicua transcriptional repressor	ENSG00000079432	1	1	0.241	chrNC_037639.1	-	4613799	4614277	4613799	4614006	4614408	4616454
Gi	LOC100578885	CIC	capicua transcriptional repressor	ENSG00000079432	1	1	0.162	chrNC_037639.1	-	4613799	4614277	4613799	4614006	4615144	4616454
Gi	LOC409382	TRIP12	Thyroid hormone receptor interactor 12	ENSG00000153827	1	1	-0.012	chrNC_037642.1	-	7447005	7447741	7447005	7447625	7448541	7448791
Gi	LOC726524	CHD7	chromodomain helicase DNA binding protein 7	ENSG00000171316	1	0.621275	0.035	chrNC_037649.1	+	8683768	8685018	8683777	8685018	8683273	8683559
Gi	Para	SCN1A	sodium channel, voltage-gated, type I, alpha subunit	ENSG00000144285	1	1	0.003	chrNC_037646.1	-	6458670	6458802	6458670	6458775	6460266	6460501
Gi	Para	SCN1A	sodium channel, voltage-gated, type I, alpha subunit	ENSG00000144285	1	0.0617664	-0.04	chrNC_037646.1	-	6458670	6458802	6458670	6458775	6460296	6460501
Gi	Para	SCN1A	sodium channel, voltage-gated, type I, alpha subunit	ENSG00000144285	1	0.842056	0.038	chrNC_037646.1	-	6461849	6462127	6461849	6462100	6464063	6464132
Gi	LOC552079	MEIS2	Meis homeobox 2	ENSG00000134138	1	1	0	chrNC_037642.1	+	8090995	8091161	8091016	8091161	8069665	8069724
Gi	LOC552079	MEIS2	Meis homeobox 2	ENSG00000134138	1	0.265253	-0.076	chrNC_037642.1	+	8091765	8093347	8091768	8093347	8090995	8091161
Gi	LOC724223	TSC1	tuberous sclerosis 1	ENSG00000165699	1	0.276503	0.042	chrNC_037644.1	-	13501511	13501715	13501511	13501700	13501788	13502112
Gi	arm	CTNNB1	catenin beta 1	ENSG00000168036	1	0.967959	-0.012	chrNC_037650.1	+	2779557	2779737	2779560	2779737	2777813	2779450
Gi	arm	CTNNB1	catenin beta 1	ENSG00000168036	1	0.710168	0.052	chrNC_037650.1	+	2781757	2781819	2781760	2781819	2781211	2781308
F4	LOC413036	VPS13B	vacuolar protein sorting 13 homolog B (yeast)	ENSG00000132549	1	1	0.063	chrNC_037652.1	-	3908272	3908408	3908272	3908399	3908535	3908920
F4	LOC410159	MED13L	Mediator complex subunit 13-like	ENSG00000123066	1	0.0989158	-0.084	chrNC_037643.1	+	12139741	12140086	12139774	12140086	12139416	12139608
F4	LOC413633	BRSK2	BR serine/threonine kinase 2	ENSG00000174672	1	1	-0.033	chrNC_037653.1	-	1545021	1545173	1545021	1545170	1548929	1549219
F4	LOC551071	BAZ2B	bromodomain adjacent to zinc finger domain 2B	ENSG00000123636	1	1	-0.037	chrNC_037638.1	-	24413721	24414720	24413721	24414441	24417541	24417623
F4	LOC551071	BAZ2B	bromodomain adjacent to zinc finger domain 2B	ENSG00000123636	1	0.641788	0.013	chrNC_037638.1	-	24417792	24418082	24417792	24418067	24418184	24418499
F4	LOC551071	BAZ2B	bromodomain adjacent to zinc finger domain 2B	ENSG00000123636	1	0.866046	0.036	chrNC_037638.1	-	24418184	24418499	24418184	24418487	24418824	24419216
F4	LOC410694	EBF3	early B-cell factor 3	ENSG00000108001	1	0.865023	0.051	chrNC_037638.1	+	27310612	27312388	27310626	27312388	27309382	27309625
F4	LOC411182	UBE3A	ubiquitin protein ligase E3A	ENSG00000114062	1	0.266174	-0.075	chrNC_037643.1	+	2340764	2340955	2340819	2340955	2339473	2340073
F4	LOC552031	CHD3	chromodomain helicase DNA binding protein 3	ENSG00000170004	1	1	0.001	chrNC_037645.1	-	7747628	7747744	7747628	7747720	7747809	7748078
F4	LOC411466	KMT2C	Lysine (K)-specific methyltransferase 2C	ENSG00000055609	1	0.857103	0.012	chrNC_037652.1	+	630318	630526	630348	630526	630011	630199
F4	LOC411466	KMT2C	Lysine (K)-specific methyltransferase 2C	ENSG00000055609	1	1	0.004	chrNC_037652.1	+	646523	646923	646535	646923	645437	645590
F4	LOC411466	KMT2C	Lysine (K)-specific methyltransferase 2C	ENSG00000055609	1	0.330713	-0.09	chrNC_037652.1	+	646761	646923	646833	646923	646523	646698
F4	LOC724172	NBEA	neurobeachin	ENSG00000172915	1	0.800914	0.033	chrNC_037643.1	+	10099956	10100209	10099986	10100209	10097685	10097899
F4	LOC724172	NBEA	neurobeachin	ENSG00000172915	1	0.962003	0.032	chrNC_037643.1	+	10108620	10108992	10108623	10108992	10107083	10107255
F4	LOC724172	NBEA	neurobeachin	ENSG00000172915	1	1	0	chrNC_037643.1	+	10191326	10191546	10191368	10191546	10190304	10190489
F4	LOC408688	DSCAM	Down syndrome cell adhesion molecule	ENSG00000171587	1	0.64316	-0.059	chrNC_037639.1	+	11741611	11741770	11741623	11741770	11741246	11741520
F4	LOC725950	MECP2	Methyl CpG binding protein 2	ENSG00000169057	1	1	-0.015	chrNC_037647.1	+	10334368	10334602	10334428	10334602	10333897	10334298
F4	LOC724292	DLG4	discs large MAGUK scaffold protein 4	ENSG00000132535	1	1	-0.005	chrNC_037649.1	-	5625698	5625861	5625698	5625858	5628808	5629021
F4	LOC408594	TRIO	Trio Rho guanine nucleotide exchange factor	ENSG00000038382	1	0.276038	-0.02	chrNC_037638.1	-	10942594	10943135	10942594	10942842	10944341	10944642
F4	LOC413545	WAC	WW domain containing adaptor with coiled-coil	ENSG00000095787	1	0.49441	0.016	chrNC_037648.1	-	928785	928927	928785	928924	929031	929255
F4	LOC413545	WAC	WW domain containing adaptor with coiled-coil	ENSG00000095787	1	0.479255	0.019	chrNC_037648.1	-	931637	931752	931637	931723	932557	932798
F4	LOC411674	RFX3	regulatory factor X3	ENSG00000080298	1	1	-0.03	chrNC_037645.1	+	7813822	7814015	7813834	7814015	7813277	7813588
F4	LOC100578984	ZNF462	Zinc finger protein 462	ENSG00000148143	1	1	-0.004	chrNC_037642.1	-	6291399	6293853	6291399	6293472	6295185	6295290
F4	LOC408944	KDM3B	lysine demethylase 3B	ENSG00000120733	1	1	0.032	chrNC_037644.1	+	2737636	2737831	2737639	2737831	2734034	2734148
F4	LOC408944	KDM3B	lysine demethylase 3B	ENSG00000120733	1	0.413876	-0.06	chrNC_037644.1	+	2924339	2924729	2924357	2924729	2902152	2902300
F4	LOC408944	KDM3B	lysine demethylase 3B	ENSG00000120733	1	0.748398	0.044	chrNC_037644.1	+	2930842	2930991	2930860	2930991	2930245	2930447
F4	LOC724599	CHD2	Chromodomain helicase DNA binding protein 2	ENSG00000173575	1	0.610061	-0.03	chrNC_037639.1	+	9642718	9644449	9642730	9644449	9642530	9642644
F4	LOC551673	TLK2	tousled-like kinase 2	ENSG00000146872	1	1	0.011	chrNC_037640.1	-	13579259	13579421	13579259	13579304	13581499	13581684
F4	LOC100576586	CTCF	CCCTC-binding factor	ENSG00000102974	1	0.0168211	0.157	chrNC_037638.1	+	12608532	12608672	12608556	12608672	12608170	12608307
F4	LOC724925	DHCR7	7-dehydrocholesterol reductase	ENSG00000172893	1	1	-0.011	chrNC_037642.1	-	5398438	5398595	5398438	5398575	5398839	5399000
F4	LOC726461	SHANK2	SH3 and multiple ankyrin repeat domains 2	ENSG00000162105	1	0.368762	-0.032	chrNC_037639.1	-	14864617	14864811	14864617	14864808	14864879	14865189
F4	LOC724402	PHF3	PHD finger protein 3	ENSG00000118482	1	0.345081	0.045	chrNC_037640.1	-	248682	248844	248682	248787	248924	249197
F4	LOC410882	MYT1L	Myelin transcription factor 1-like	ENSG00000186487	1	0.988482	0.017	chrNC_037639.1	-	7844387	7844656	7844387	7844629	7845170	7845233
F4	LOC551735	AUTS2	autism susceptibility candidate 2	ENSG00000158321	1	1	0.004	chrNC_037648.1	+	13498211	13498325	13498214	13498325	13497898	13498137
F4	LOC551735	AUTS2	autism susceptibility candidate 2	ENSG00000158321	1	0.452865	-0.056	chrNC_037648.1	+	13498773	13499000	13498791	13499000	13498435	13498656
F4	LOC551735	AUTS2	autism susceptibility candidate 2	ENSG00000158321	1	0.780592	0.043	chrNC_037648.1	+	13498773	13499000	13498845	13499000	13498435	13498656
F4	LOC551735	AUTS2	autism susceptibility candidate 2	ENSG00000158321	1	0.605	0.083	chrNC_037648.1	+	13498791	13499000	13498845	13499000	13498435	13498656
F4	LOC410580	FMR1	fragile X mental retardation 1	ENSG00000102081	1	0.668579	-0.018	chrNC_037652.1	+	8827144	8829044	8827148	8829044	8826410	8826626
F4	LOC410580	FMR1	fragile X mental retardation 1	ENSG00000102081	1	1	0.02	chrNC_037652.1	+	8827144	8829044	8827148	8829044	8826894	8826993
F4	LOC726280	CREBBP	CREB binding protein	ENSG00000005339	1	1	0.009	chrNC_037639.1	-	14822013	14822326	14822013	14822323	14822402	14822813
F4	LOC726280	CREBBP	CREB binding protein	ENSG00000005339	1	0.0964088	0.069	chrNC_037639.1	-	14825571	14825682	14825571	14825652	14826890	14827048
F4	LOC726280	CREBBP	CREB binding protein	ENSG00000005339	1	1	0.006	chrNC_037639.1	-	14825571	14825685	14825571	14825652	14826890	14827048
F4	LOC726280	CREBBP	CREB binding protein	ENSG00000005339	1	1	-0.203	chrNC_037639.1	-	14825571	14825685	14825571	14825682	14826890	14827048
F4	LOC724344	SYNGAP1	synaptic Ras GTPase activating protein 1	ENSG00000197283	1	0.00139494	-0.064	chrNC_037640.1	+	11465234	11465542	11465417	11465542	11463139	11464750
F4	LOC724344	SYNGAP1	synaptic Ras GTPase activating protein 1	ENSG00000197283	1	0.691632	-0.018	chrNC_037640.1	+	11467785	11471418	11467801	11471418	11465417	11465542
F4	LOC552330	SLC9A6	solute carrier family 9 (sodium/hydrogen exchanger), member 6	ENSG00000198689	1	0.847663	0.035	chrNC_037647.1	+	4686491	4686695	4686506	4686695	4683933	4683985
F4	LOC552330	SLC9A6	solute carrier family 9 (sodium/hydrogen exchanger), member 6	ENSG00000198689	1	0.963377	-0.015	chrNC_037647.1	+	4686491	4686695	4686506	4686695	4685270	4685327
F4	LOC410001	RIMS1	Regulating synaptic membrane exocytosis 1	ENSG00000079841	1	0.553164	0.041	chrNC_037647.1	-	7951337	7951518	7951337	7951494	7952881	7953061
F4	LOC410001	RIMS1	Regulating synaptic membrane exocytosis 1	ENSG00000079841	1	0.484585	-0.076	chrNC_037647.1	-	7953264	7956629	7953264	7956410	7957900	7958141
F4	LOC410001	RIMS1	Regulating synaptic membrane exocytosis 1	ENSG00000079841	1	0.950438	0.023	chrNC_037647.1	-	7969020	7969068	7969020	7969044	7969871	7970123
F4	LOC409051	ANK2	Ankyrin 2, neuronal	ENSG00000145362	1	0.0668589	-0.179	chrNC_037641.1	+	9984726	9984822	9984744	9984822	9981842	9981948
F4	LOC412918	SON	SONDNA binding protein	ENSG00000115904	1	0.690082	-0.061	chrNC_037638.1	+	14819645	14819755	14819692	14819755	14818860	14818974
F4	LOC100578899	CACNA1C	calcium channel, voltage-dependent, L type, alpha 1C subunit	ENSG00000151067	1	1	-0.026	chrNC_037639.1	+	15656558	15656926	15656621	15656926	15655803	15655950
F4	LOC100578899	CACNA1C	calcium channel, voltage-dependent, L type, alpha 1C subunit	ENSG00000151067	1	1	0.006	chrNC_037639.1	+	15658185	15658313	15658224	15658313	15655803	15655950
F4	LOC100578899	CACNA1C	calcium channel, voltage-dependent, L type, alpha 1C subunit	ENSG00000151067	1	0.444254	-0.037	chrNC_037639.1	+	15658185	15658313	15658224	15658313	15656149	15656193
F4	LOC100578899	CACNA1C	calcium channel, voltage-dependent, L type, alpha 1C subunit	ENSG00000151067	1	0.138302	-0.111	chrNC_037639.1	+	15658185	15658313	15658224	15658313	15657181	15657688
F4	LOC413126	TAOK1	TAO kinase 1	ENSG00000160551	1	0.988482	0.019	chrNC_037643.1	+	4848771	4849217	4848775	4849217	4844246	4844697
F4	LOC100577139	AFF2	AF4/FMR2 family, member 2	ENSG00000155966	1	0.283114	0.028	chrNC_037639.1	+	13856606	13857507	13856615	13857507	13855679	13856428
F4	LOC409084	RERE	Arginine-glutamic acid dipeptide (RE) repeats	ENSG00000142599	1	1	-0.01	chrNC_037651.1	+	6618597	6618957	6618615	6618957	6616700	6616842
F4	LOC409084	RERE	Arginine-glutamic acid dipeptide (RE) repeats	ENSG00000142599	1	0.830623	0.077	chrNC_037651.1	+	6618597	6618957	6618615	6618957	6618457	6618532
F4	Pten	PTEN	phosphatase and tensin homolog (mutated in multiple advanced cancers 1)	ENSG00000171862	1	0.831542	-0.067	chrNC_037640.1	+	1435325	1435831	1435695	1435831	1434363	1434817
F4	LOC100578885	CIC	capicua transcriptional repressor	ENSG00000079432	1	0.825017	0.143	chrNC_037639.1	-	4582821	4583011	4582821	4582894	4583635	4583949
F4	LOC100578885	CIC	capicua transcriptional repressor	ENSG00000079432	1	0.867359	0.061	chrNC_037639.1	-	4584036	4584346	4584036	4584268	4584420	4584831
F4	LOC100578885	CIC	capicua transcriptional repressor	ENSG00000079432	1	0.0501496	-0.145	chrNC_037639.1	-	4584958	4585245	4584958	4585242	4585912	4585993
F4	LOC100578885	CIC	capicua transcriptional repressor	ENSG00000079432	1	0.82006	0.079	chrNC_037639.1	-	4613799	4614277	4613799	4614006	4614408	4616454
F4	LOC100578885	CIC	capicua transcriptional repressor	ENSG00000079432	1	1	-0.08	chrNC_037639.1	-	4613799	4614277	4613799	4614006	4615135	4616454
F4	LOC409382	TRIP12	Thyroid hormone receptor interactor 12	ENSG00000153827	1	1	-0.012	chrNC_037642.1	-	7447005	7447741	7447005	7447625	7448541	7448791
F4	LOC726524	CHD7	chromodomain helicase DNA binding protein 7	ENSG00000171316	1	0.178041	0.068	chrNC_037649.1	+	8683768	8685018	8683777	8685018	8683273	8683559
F4	Para	SCN1A	sodium channel, voltage-gated, type I, alpha subunit	ENSG00000144285	1	0.465766	-0.014	chrNC_037646.1	-	6458670	6458802	6458670	6458775	6460266	6460501
F4	Para	SCN1A	sodium channel, voltage-gated, type I, alpha subunit	ENSG00000144285	1	0.0727925	-0.035	chrNC_037646.1	-	6458670	6458802	6458670	6458775	6460296	6460501
F4	Para	SCN1A	sodium channel, voltage-gated, type I, alpha subunit	ENSG00000144285	1	1	-0.007	chrNC_037646.1	-	6461849	6462127	6461849	6462100	6464063	6464132
F4	LOC552079	MEIS2	Meis homeobox 2	ENSG00000134138	1	1	-0.014	chrNC_037642.1	+	8090995	8091161	8091016	8091161	8069665	8069724
F4	LOC552079	MEIS2	Meis homeobox 2	ENSG00000134138	1	0.712044	-0.04	chrNC_037642.1	+	8091765	8093347	8091768	8093347	8090995	8091161
F4	LOC724223	TSC1	tuberous sclerosis 1	ENSG00000165699	1	0.0356824	0.051	chrNC_037644.1	-	13501511	13501715	13501511	13501700	13501788	13502112
F4	arm	CTNNB1	catenin beta 1	ENSG00000168036	1	0.527805	-0.03	chrNC_037650.1	+	2779557	2779737	2779560	2779737	2777813	2779450
F4	arm	CTNNB1	catenin beta 1	ENSG00000168036	1	0.690082	0.05	chrNC_037650.1	+	2781757	2781819	2781760	2781819	2781211	2781308
F5	LOC413036	VPS13B	vacuolar protein sorting 13 homolog B (yeast)	ENSG00000132549	1	1	-0.026	chrNC_037652.1	-	3908272	3908408	3908272	3908399	3908535	3908920
F5	LOC410159	MED13L	Mediator complex subunit 13-like	ENSG00000123066	1	0.360563	-0.063	chrNC_037643.1	+	12139741	12140086	12139774	12140086	12139416	12139608
F5	LOC413633	BRSK2	BR serine/threonine kinase 2	ENSG00000174672	1	0.466641	0.12	chrNC_037653.1	-	1545021	1545173	1545021	1545170	1548929	1549219
F5	LOC551071	BAZ2B	bromodomain adjacent to zinc finger domain 2B	ENSG00000123636	1	0.841428	-0.077	chrNC_037638.1	-	24413721	24414720	24413721	24414441	24417541	24417623
F5	LOC551071	BAZ2B	bromodomain adjacent to zinc finger domain 2B	ENSG00000123636	1	1	0.003	chrNC_037638.1	-	24417792	24418082	24417792	24418067	24418184	24418499
F5	LOC551071	BAZ2B	bromodomain adjacent to zinc finger domain 2B	ENSG00000123636	1	1	0.014	chrNC_037638.1	-	24418184	24418499	24418184	24418487	24418824	24419216
F5	LOC410694	EBF3	early B-cell factor 3	ENSG00000108001	1	1	-0.034	chrNC_037638.1	+	27310612	27312388	27310626	27312388	27309382	27309625
F5	LOC411182	UBE3A	ubiquitin protein ligase E3A	ENSG00000114062	1	1	-0.021	chrNC_037643.1	+	2340764	2340955	2340819	2340955	2339473	2340073
F5	LOC552031	CHD3	chromodomain helicase DNA binding protein 3	ENSG00000170004	1	1	0.006	chrNC_037645.1	-	7747628	7747744	7747628	7747720	7747809	7748078
F5	LOC411466	KMT2C	Lysine (K)-specific methyltransferase 2C	ENSG00000055609	1	0.799797	-0.014	chrNC_037652.1	+	630318	630526	630348	630526	630011	630199
F5	LOC411466	KMT2C	Lysine (K)-specific methyltransferase 2C	ENSG00000055609	1	1	-0.005	chrNC_037652.1	+	646523	646923	646535	646923	645437	645590
F5	LOC411466	KMT2C	Lysine (K)-specific methyltransferase 2C	ENSG00000055609	1	0.727224	0.067	chrNC_037652.1	+	646761	646923	646833	646923	646523	646698
F5	LOC724172	NBEA	neurobeachin	ENSG00000172915	1	0.322195	0.071	chrNC_037643.1	+	10099956	10100209	10099986	10100209	10097685	10097899
F5	LOC724172	NBEA	neurobeachin	ENSG00000172915	1	1	0.011	chrNC_037643.1	+	10108620	10108992	10108623	10108992	10107083	10107255
F5	LOC724172	NBEA	neurobeachin	ENSG00000172915	1	1	-0.006	chrNC_037643.1	+	10191326	10191546	10191368	10191546	10190304	10190489
F5	LOC408688	DSCAM	Down syndrome cell adhesion molecule	ENSG00000171587	1	0.454859	-0.075	chrNC_037639.1	+	11741611	11741770	11741623	11741770	11741246	11741520
F5	LOC725950	MECP2	Methyl CpG binding protein 2	ENSG00000169057	1	0.584833	-0.055	chrNC_037647.1	+	10334368	10334602	10334428	10334602	10333897	10334298
F5	LOC724292	DLG4	discs large MAGUK scaffold protein 4	ENSG00000132535	1	0.637181	0.022	chrNC_037649.1	-	5625698	5625861	5625698	5625858	5628808	5629021
F5	LOC408594	TRIO	Trio Rho guanine nucleotide exchange factor	ENSG00000038382	1	1	-0.004	chrNC_037638.1	-	10942594	10943135	10942594	10942842	10944341	10944642
F5	LOC408594	TRIO	Trio Rho guanine nucleotide exchange factor	ENSG00000038382	1	1	-0.001	chrNC_037638.1	-	10942594	10943135	10942594	10942842	10946534	10946767
F5	LOC413545	WAC	WW domain containing adaptor with coiled-coil	ENSG00000095787	1	0.572672	0.017	chrNC_037648.1	-	928785	928927	928785	928924	929031	929255
F5	LOC413545	WAC	WW domain containing adaptor with coiled-coil	ENSG00000095787	1	0.779919	0.011	chrNC_037648.1	-	931637	931752	931637	931723	932557	932798
F5	LOC411674	RFX3	regulatory factor X3	ENSG00000080298	1	0.307287	-0.108	chrNC_037645.1	+	7813822	7814015	7813834	7814015	7813277	7813588
F5	LOC100578984	ZNF462	Zinc finger protein 462	ENSG00000148143	1	0.727224	0.043	chrNC_037642.1	-	6291399	6293853	6291399	6293472	6295185	6295290
F5	LOC408944	KDM3B	lysine demethylase 3B	ENSG00000120733	1	0.378631	-0.175	chrNC_037644.1	+	2737636	2737831	2737639	2737831	2734034	2734148
F5	LOC408944	KDM3B	lysine demethylase 3B	ENSG00000120733	1	0.758935	-0.043	chrNC_037644.1	+	2924339	2924729	2924357	2924729	2902152	2902300
F5	LOC408944	KDM3B	lysine demethylase 3B	ENSG00000120733	1	1	0.016	chrNC_037644.1	+	2930842	2930991	2930860	2930991	2930245	2930447
F5	LOC724599	CHD2	Chromodomain helicase DNA binding protein 2	ENSG00000173575	1	0.44183	-0.045	chrNC_037639.1	+	9642718	9644449	9642730	9644449	9642530	9642644
F5	LOC551673	TLK2	tousled-like kinase 2	ENSG00000146872	1	1	-0.012	chrNC_037640.1	-	13579259	13579421	13579259	13579304	13581499	13581684
F5	LOC100576586	CTCF	CCCTC-binding factor	ENSG00000102974	1	0.24755	0.083	chrNC_037638.1	+	12608532	12608672	12608556	12608672	12608170	12608307
F5	LOC724925	DHCR7	7-dehydrocholesterol reductase	ENSG00000172893	1	1	-0.001	chrNC_037642.1	-	5398438	5398595	5398438	5398575	5398839	5399000
F5	LOC724925	DHCR7	7-dehydrocholesterol reductase	ENSG00000172893	1	1	-0.184	chrNC_037642.1	-	5405707	5405967	5405707	5405933	5406070	5406213
F5	LOC726461	SHANK2	SH3 and multiple ankyrin repeat domains 2	ENSG00000162105	1	1	0.001	chrNC_037639.1	-	14864617	14864811	14864617	14864808	14864879	14865189
F5	LOC724402	PHF3	PHD finger protein 3	ENSG00000118482	1	1	0.019	chrNC_037640.1	-	248682	248844	248682	248787	248924	249197
F5	LOC410882	MYT1L	Myelin transcription factor 1-like	ENSG00000186487	1	1	0.003	chrNC_037639.1	-	7844387	7844656	7844387	7844629	7845170	7845233
F5	LOC551735	AUTS2	autism susceptibility candidate 2	ENSG00000158321	1	1	0.01	chrNC_037648.1	+	13498211	13498325	13498214	13498325	13497898	13498137
F5	LOC551735	AUTS2	autism susceptibility candidate 2	ENSG00000158321	1	0.512464	-0.063	chrNC_037648.1	+	13498773	13499000	13498791	13499000	13498435	13498656
F5	LOC551735	AUTS2	autism susceptibility candidate 2	ENSG00000158321	1	0.818972	0.052	chrNC_037648.1	+	13498773	13499000	13498845	13499000	13498435	13498656
F5	LOC551735	AUTS2	autism susceptibility candidate 2	ENSG00000158321	1	0.474819	0.098	chrNC_037648.1	+	13498791	13499000	13498845	13499000	13498435	13498656
F5	LOC410580	FMR1	fragile X mental retardation 1	ENSG00000102081	1	0.607521	0.019	chrNC_037652.1	+	8827144	8829044	8827148	8829044	8826410	8826626
F5	LOC410580	FMR1	fragile X mental retardation 1	ENSG00000102081	1	1	0.02	chrNC_037652.1	+	8827144	8829044	8827148	8829044	8826894	8826993
F5	LOC726280	CREBBP	CREB binding protein	ENSG00000005339	1	1	0.001	chrNC_037639.1	-	14822013	14822326	14822013	14822323	14822402	14822813
F5	LOC726280	CREBBP	CREB binding protein	ENSG00000005339	1	1	0.009	chrNC_037639.1	-	14825571	14825682	14825571	14825652	14826890	14827048
F5	LOC726280	CREBBP	CREB binding protein	ENSG00000005339	1	0.561325	-0.086	chrNC_037639.1	-	14825571	14825685	14825571	14825652	14826890	14827048
F5	LOC726280	CREBBP	CREB binding protein	ENSG00000005339	1	1	-0.127	chrNC_037639.1	-	14825571	14825685	14825571	14825682	14826890	14827048
F5	LOC724344	SYNGAP1	synaptic Ras GTPase activating protein 1	ENSG00000197283	1	1	-0.004	chrNC_037640.1	+	11465234	11465542	11465417	11465542	11463139	11464750
F5	LOC724344	SYNGAP1	synaptic Ras GTPase activating protein 1	ENSG00000197283	1	1	0.001	chrNC_037640.1	+	11467785	11471418	11467801	11471418	11465417	11465542
F5	LOC552330	SLC9A6	solute carrier family 9 (sodium/hydrogen exchanger), member 6	ENSG00000198689	1	0.962004	0.036	chrNC_037647.1	+	4686491	4686695	4686506	4686695	4683933	4683985
F5	LOC552330	SLC9A6	solute carrier family 9 (sodium/hydrogen exchanger), member 6	ENSG00000198689	1	0.997046	-0.014	chrNC_037647.1	+	4686491	4686695	4686506	4686695	4685270	4685327
F5	LOC410001	RIMS1	Regulating synaptic membrane exocytosis 1	ENSG00000079841	1	1	0.016	chrNC_037647.1	-	7951337	7951518	7951337	7951494	7952881	7953061
F5	LOC410001	RIMS1	Regulating synaptic membrane exocytosis 1	ENSG00000079841	1	1	0.005	chrNC_037647.1	-	7953264	7956629	7953264	7956410	7957900	7958141
F5	LOC410001	RIMS1	Regulating synaptic membrane exocytosis 1	ENSG00000079841	1	1	0.018	chrNC_037647.1	-	7969020	7969068	7969020	7969044	7969871	7970123
F5	LOC409051	ANK2	Ankyrin 2, neuronal	ENSG00000145362	1	1	-0.081	chrNC_037641.1	+	9984726	9984822	9984744	9984822	9981842	9981948
F5	LOC412918	SON	SONDNA binding protein	ENSG00000115904	1	0.0345675	-0.144	chrNC_037638.1	+	14819645	14819755	14819692	14819755	14818860	14818974
F5	LOC100578899	CACNA1C	calcium channel, voltage-dependent, L type, alpha 1C subunit	ENSG00000151067	1	1	-0.037	chrNC_037639.1	+	15656558	15656926	15656621	15656926	15655803	15655950
F5	LOC100578899	CACNA1C	calcium channel, voltage-dependent, L type, alpha 1C subunit	ENSG00000151067	1	1	-0.019	chrNC_037639.1	+	15658185	15658313	15658224	15658313	15655803	15655950
F5	LOC100578899	CACNA1C	calcium channel, voltage-dependent, L type, alpha 1C subunit	ENSG00000151067	1	1	0.018	chrNC_037639.1	+	15658185	15658313	15658224	15658313	15656149	15656193
F5	LOC100578899	CACNA1C	calcium channel, voltage-dependent, L type, alpha 1C subunit	ENSG00000151067	1	0.118591	-0.104	chrNC_037639.1	+	15658185	15658313	15658224	15658313	15657181	15657688
F5	LOC413126	TAOK1	TAO kinase 1	ENSG00000160551	1	0.0304664	0.082	chrNC_037643.1	+	4848771	4849217	4848775	4849217	4844246	4844697
F5	LOC100577139	AFF2	AF4/FMR2 family, member 2	ENSG00000155966	1	0.62122	0.02	chrNC_037639.1	+	13856606	13857507	13856615	13857507	13855679	13856428
F5	LOC409084	RERE	Arginine-glutamic acid dipeptide (RE) repeats	ENSG00000142599	1	0.799797	0.026	chrNC_037651.1	+	6618597	6618957	6618615	6618957	6616700	6616842
F5	LOC409084	RERE	Arginine-glutamic acid dipeptide (RE) repeats	ENSG00000142599	1	0.450352	0.12	chrNC_037651.1	+	6618597	6618957	6618615	6618957	6618457	6618532
F5	Pten	PTEN	phosphatase and tensin homolog (mutated in multiple advanced cancers 1)	ENSG00000171862	1	0.27979	-0.162	chrNC_037640.1	+	1435325	1435831	1435695	1435831	1433681	1434145
F5	Pten	PTEN	phosphatase and tensin homolog (mutated in multiple advanced cancers 1)	ENSG00000171862	1	1	-0.006	chrNC_037640.1	+	1435325	1435831	1435695	1435831	1434363	1434817
F5	LOC100578885	CIC	capicua transcriptional repressor	ENSG00000079432	1	1	0.075	chrNC_037639.1	-	4582821	4583011	4582821	4582894	4583635	4583949
F5	LOC100578885	CIC	capicua transcriptional repressor	ENSG00000079432	1	0.755149	0.077	chrNC_037639.1	-	4584036	4584346	4584036	4584268	4584420	4584831
F5	LOC100578885	CIC	capicua transcriptional repressor	ENSG00000079432	1	1	-0.031	chrNC_037639.1	-	4584958	4585245	4584958	4585242	4585912	4585993
F5	LOC100578885	CIC	capicua transcriptional repressor	ENSG00000079432	1	1	0.046	chrNC_037639.1	-	4613799	4614277	4613799	4614006	4614408	4616454
F5	LOC409382	TRIP12	Thyroid hormone receptor interactor 12	ENSG00000153827	1	0.269494	-0.09	chrNC_037642.1	-	7447005	7447741	7447005	7447625	7448541	7448791
F5	LOC726524	CHD7	chromodomain helicase DNA binding protein 7	ENSG00000171316	1	0.27979	0.061	chrNC_037649.1	+	8683768	8685018	8683777	8685018	8683273	8683559
F5	Para	SCN1A	sodium channel, voltage-gated, type I, alpha subunit	ENSG00000144285	1	0.0880074	-0.04	chrNC_037646.1	-	6458670	6458802	6458670	6458775	6460266	6460501
F5	Para	SCN1A	sodium channel, voltage-gated, type I, alpha subunit	ENSG00000144285	1	0.876017	-0.007	chrNC_037646.1	-	6458670	6458802	6458670	6458775	6460296	6460501
F5	Para	SCN1A	sodium channel, voltage-gated, type I, alpha subunit	ENSG00000144285	1	0.894017	-0.042	chrNC_037646.1	-	6461849	6462127	6461849	6462100	6464063	6464132
F5	LOC552079	MEIS2	Meis homeobox 2	ENSG00000134138	1	1	-0.01	chrNC_037642.1	+	8090995	8091161	8091016	8091161	8069665	8069724
F5	LOC552079	MEIS2	Meis homeobox 2	ENSG00000134138	1	0.27979	-0.052	chrNC_037642.1	+	8091765	8093347	8091768	8093347	8090995	8091161
F5	LOC724223	TSC1	tuberous sclerosis 1	ENSG00000165699	1	0.0240559	0.054	chrNC_037644.1	-	13501511	13501715	13501511	13501700	13501788	13502112
F5	arm	CTNNB1	catenin beta 1	ENSG00000168036	1	0.408466	-0.039	chrNC_037650.1	+	2779557	2779737	2779560	2779737	2777813	2779450
F5	arm	CTNNB1	catenin beta 1	ENSG00000168036	1	0.97133	-0.024	chrNC_037650.1	+	2781757	2781819	2781760	2781819	2781211	2781308

## Sheet: S4.2
Table S4.2. Different alternative splicing events, alternative 5′ (donor) splice sites (A5SS), between bacteria-colonized and microbiota-free bees in the brain present in both the SPARK and SFARI datasets.
Species	Gene ID	Gene symbol	Gene name	Ensemble ID	SFARI Gene score	FDR	Inclusion rate difference	Chromosome	Strand	longExonStart_0base	longExonEnd	shortES	shortEE	flankingES	flankingEE
Gi	LOC413633	BRSK2	BR serine/threonine kinase 2	ENSG00000174672	1	0.813628	0.086	chrNC_037653.1	-	1539622	1539852	1539640	1539852	1536996	1537221
Gi	LOC551071	BAZ2B	bromodomain adjacent to zinc finger domain 2B	ENSG00000123636	1	0.939039	0.017	chrNC_037638.1	-	24401762	24402108	24401873	24402108	24400790	24400912
Gi	LOC551071	BAZ2B	bromodomain adjacent to zinc finger domain 2B	ENSG00000123636	1	0.133606	-0.093	chrNC_037638.1	-	24532459	24533350	24532814	24533350	24497543	24497604
Gi	LOC551071	BAZ2B	bromodomain adjacent to zinc finger domain 2B	ENSG00000123636	1	0.0106927	-0.197	chrNC_037638.1	-	24532459	24533350	24532814	24533350	24526836	24527716
Gi	LOC102654448	TSHZ3	teashirt zinc finger homeobox 3	ENSG00000121297	1	0.709271	-0.097	chrNC_037650.1	-	2730426	2731212	2730742	2731212	2729493	2730228
Gi	LOC102654448	TSHZ3	teashirt zinc finger homeobox 3	ENSG00000121297	1	1	-0.132	chrNC_037650.1	-	2730426	2731212	2730863	2731212	2729493	2730228
Gi	LOC102654448	TSHZ3	teashirt zinc finger homeobox 3	ENSG00000121297	1	1	-0.069	chrNC_037650.1	-	2730742	2731212	2730863	2731212	2729493	2730228
Gi	LOC552031	CHD3	chromodomain helicase DNA binding protein 3	ENSG00000170004	1	0.271168	0.032	chrNC_037645.1	-	7750534	7750917	7750543	7750917	7750288	7750458
Gi	LOC552031	CHD3	chromodomain helicase DNA binding protein 3	ENSG00000170004	1	1	-0.001	chrNC_037645.1	-	7751545	7751708	7751554	7751708	7751257	7751443
Gi	LOC411347	CASK	calcium/calmodulin dependent serine protein kinase	ENSG00000147044	1	0.644671	-0.023	chrNC_037646.1	+	4122568	4122643	4122568	4122637	4136423	4136453
Gi	LOC411347	CASK	calcium/calmodulin dependent serine protein kinase	ENSG00000147044	1	1	-0.01	chrNC_037646.1	+	4122568	4122643	4122568	4122637	4140861	4141099
Gi	LOC409108	ARHGEF9	Cdc42 guanine nucleotide exchange factor (GEF) 9	ENSG00000131089	1	0.250669	-0.146	chrNC_037649.1	+	6105969	6107108	6105969	6106518	6110172	6111217
Gi	LOC411466	KMT2C	Lysine (K)-specific methyltransferase 2C	ENSG00000055609	1	1	-0.014	chrNC_037652.1	+	628194	628795	628194	628442	630011	630199
Gi	LOC411466	KMT2C	Lysine (K)-specific methyltransferase 2C	ENSG00000055609	1	0.185712	-0.14	chrNC_037652.1	+	636585	637341	636585	636828	638739	638875
Gi	LOC411466	KMT2C	Lysine (K)-specific methyltransferase 2C	ENSG00000055609	1	1	0.007	chrNC_037652.1	+	647022	647210	647022	647183	647305	653771
Gi	LOC411466	KMT2C	Lysine (K)-specific methyltransferase 2C	ENSG00000055609	1	1	-0.01	chrNC_037652.1	+	655390	655650	655390	655614	655722	655940
Gi	LOC724172	NBEA	neurobeachin	ENSG00000172915	1	0.560902	-0.016	chrNC_037643.1	+	10095836	10095944	10095836	10095893	10096804	10096945
Gi	LOC724172	NBEA	neurobeachin	ENSG00000172915	1	0.583777	-0.061	chrNC_037643.1	+	10114224	10114572	10114224	10114563	10116028	10116155
Gi	LOC411539	KANSL1	KAT8 regulatory NSL complex subunit 1	ENSG00000120071	1	0.0329984	0.099	chrNC_037644.1	+	12521337	12521970	12521337	12521741	12522744	12522954
Gi	LOC411539	KANSL1	KAT8 regulatory NSL complex subunit 1	ENSG00000120071	1	0.0799833	0.136	chrNC_037644.1	+	12521337	12522502	12521337	12521741	12522744	12522954
Gi	LOC411539	KANSL1	KAT8 regulatory NSL complex subunit 1	ENSG00000120071	1	0.975215	0.021	chrNC_037644.1	+	12521337	12522502	12521337	12521970	12522744	12522954
Gi	LOC413410	IQSEC2	IQ motif and Sec7 domain 2	ENSG00000124313	1	0.551675	-0.04	chrNC_037644.1	-	1496135	1496489	1496210	1496489	1495040	1495584
Gi	LOC725950	MECP2	Methyl CpG binding protein 2	ENSG00000169057	1	0.367123	-0.037	chrNC_037647.1	+	10331894	10332623	10331894	10332608	10332697	10332835
Gi	LOC100578984	ZNF462	Zinc finger protein 462	ENSG00000148143	1	1	-0.015	chrNC_037642.1	-	6307327	6308048	6307335	6308048	6301708	6301866
Gi	LOC412818	GRIN2B	glutamate receptor, inotropic, N-methyl D-apartate 2B	ENSG00000273079	1	0.716201	-0.065	chrNC_037644.1	+	13266199	13266342	13266199	13266309	13266937	13267050
Gi	LOC551673	TLK2	tousled-like kinase 2	ENSG00000146872	1	0.358629	-0.062	chrNC_037640.1	-	13558107	13558341	13558170	13558341	13556871	13556964
Gi	LOC551673	TLK2	tousled-like kinase 2	ENSG00000146872	1	0.687864	-0.055	chrNC_037640.1	-	13559820	13560139	13559896	13560139	13558854	13558945
Gi	LOC551673	TLK2	tousled-like kinase 2	ENSG00000146872	1	0.843931	-0.045	chrNC_037640.1	-	13561365	13561988	13561499	13561988	13558854	13558945
Gi	LOC412046	ARID1B	AT-rich interaction domain 1B	ENSG00000049618	1	1	-0.019	chrNC_037648.1	-	14942037	14942235	14942046	14942235	14941061	14941281
Gi	LOC102655244	NSD1	nuclear receptor binding SET domain protein 1	ENSG00000165671	1	0.719166	0.056	chrNC_037646.1	-	7500635	7500769	7500694	7500769	7499589	7500257
Gi	LOC727238	ASH1L	Ash1 (absent, small, or homeotic)-like (Drosophila)	ENSG00000116539	1	1	0.004	chrNC_037651.1	+	10038829	10038960	10038829	10038956	10039984	10040382
Gi	LOC724402	PHF3	PHD finger protein 3	ENSG00000118482	1	1	0.005	chrNC_037640.1	-	250029	250332	250038	250332	249283	249937
Gi	LOC410001	RIMS1	Regulating synaptic membrane exocytosis 1	ENSG00000079841	1	0.644671	0.034	chrNC_037647.1	-	7944454	7945471	7945336	7945471	7940339	7943506
Gi	LOC410001	RIMS1	Regulating synaptic membrane exocytosis 1	ENSG00000079841	1	0.216725	0.05	chrNC_037647.1	-	7989046	7989319	7989193	7989319	7987328	7987560
Gi	LOC410001	RIMS1	Regulating synaptic membrane exocytosis 1	ENSG00000079841	1	0.475344	-0.062	chrNC_037647.1	-	7989046	7989319	7989193	7989319	7988218	7988446
Gi	LOC409051	ANK2	Ankyrin 2, neuronal	ENSG00000145362	1	0.99338	-0.017	chrNC_037641.1	+	10013084	10014224	10013084	10014197	10016418	10016647
Gi	LOC409051	ANK2	Ankyrin 2, neuronal	ENSG00000145362	1	0.352668	0.066	chrNC_037641.1	+	10013084	10014224	10013084	10014197	10017749	10017853
Gi	LOC409051	ANK2	Ankyrin 2, neuronal	ENSG00000145362	1	0.683616	-0.193	chrNC_037641.1	+	10013084	10014224	10013084	10014197	10018888	10018943
Gi	LOC409051	ANK2	Ankyrin 2, neuronal	ENSG00000145362	1	0.53346	-0.026	chrNC_037641.1	+	10013084	10014224	10013084	10014197	10020596	10020675
Gi	LOC100578899	CACNA1C	calcium channel, voltage-dependent, L type, alpha 1C subunit	ENSG00000151067	1	1	-0.001	chrNC_037639.1	+	15643575	15643697	15643575	15643682	15643802	15643923
Gi	LOC100578885	CIC	capicua transcriptional repressor	ENSG00000079432	1	0.335313	0.126	chrNC_037639.1	-	4613799	4616454	4614408	4616454	4593130	4593417
Gi	LOC100578885	CIC	capicua transcriptional repressor	ENSG00000079432	1	1	0.049	chrNC_037639.1	-	4614408	4616454	4615144	4616454	4613799	4614006
Gi	LOC100578885	CIC	capicua transcriptional repressor	ENSG00000079432	1	1	0.742	chrNC_037639.1	-	4615135	4616454	4615144	4616454	4613799	4614006
Gi	LOC100578885	CIC	capicua transcriptional repressor	ENSG00000079432	1	1	0.082	chrNC_037639.1	-	4614408	4616454	4615135	4616454	4613799	4614277
Gi	LOC100578885	CIC	capicua transcriptional repressor	ENSG00000079432	1	1	-0.058	chrNC_037639.1	-	4614408	4616454	4615144	4616454	4613799	4614277
Gi	LOC100578885	CIC	capicua transcriptional repressor	ENSG00000079432	1	1	-0.258	chrNC_037639.1	-	4615135	4616454	4615144	4616454	4613799	4614277
Gi	LOC726524	CHD7	chromodomain helicase DNA binding protein 7	ENSG00000171316	1	1	0.004	chrNC_037649.1	+	8668445	8669077	8668445	8669016	8670486	8673705
Gi	LOC726524	CHD7	chromodomain helicase DNA binding protein 7	ENSG00000171316	1	0.0916544	-0.095	chrNC_037649.1	+	8678557	8678849	8678557	8678843	8680440	8680960
Gi	Para	SCN1A	sodium channel, voltage-gated, type I, alpha subunit	ENSG00000144285	1	0.0228723	-0.22	chrNC_037646.1	-	6460266	6460501	6460296	6460501	6458670	6458775
Gi	Para	SCN1A	sodium channel, voltage-gated, type I, alpha subunit	ENSG00000144285	1	0.696705	-0.054	chrNC_037646.1	-	6460266	6460501	6460296	6460501	6458670	6458802
Gi	LOC724223	TSC1	tuberous sclerosis 1	ENSG00000165699	1	1	0.003	chrNC_037644.1	-	13501129	13501397	13501141	13501397	13500804	13501028
F4	LOC413633	BRSK2	BR serine/threonine kinase 2	ENSG00000174672	1	0.809003	0.07	chrNC_037653.1	-	1539622	1539852	1539640	1539852	1536996	1537221
F4	LOC551071	BAZ2B	bromodomain adjacent to zinc finger domain 2B	ENSG00000123636	1	1	-0.005	chrNC_037638.1	-	24401762	24402108	24401873	24402108	24400790	24400912
F4	LOC551071	BAZ2B	bromodomain adjacent to zinc finger domain 2B	ENSG00000123636	1	0.295051	-0.053	chrNC_037638.1	-	24532459	24533350	24532814	24533350	24497543	24497604
F4	LOC551071	BAZ2B	bromodomain adjacent to zinc finger domain 2B	ENSG00000123636	1	0.226315	-0.108	chrNC_037638.1	-	24532459	24533350	24532814	24533350	24526836	24527716
F4	LOC102654448	TSHZ3	teashirt zinc finger homeobox 3	ENSG00000121297	1	1	0.053	chrNC_037650.1	-	2730426	2731212	2730742	2731212	2729493	2730228
F4	LOC102654448	TSHZ3	teashirt zinc finger homeobox 3	ENSG00000121297	1	1	-0.142	chrNC_037650.1	-	2730426	2731212	2730863	2731212	2729493	2730228
F4	LOC102654448	TSHZ3	teashirt zinc finger homeobox 3	ENSG00000121297	1	1	-0.084	chrNC_037650.1	-	2730742	2731212	2730863	2731212	2729493	2730228
F4	LOC552031	CHD3	chromodomain helicase DNA binding protein 3	ENSG00000170004	1	0.691406	0.015	chrNC_037645.1	-	7750534	7750917	7750543	7750917	7750288	7750458
F4	LOC552031	CHD3	chromodomain helicase DNA binding protein 3	ENSG00000170004	1	0.675391	0.052	chrNC_037645.1	-	7751545	7751708	7751554	7751708	7751257	7751443
F4	LOC411347	CASK	calcium/calmodulin dependent serine protein kinase	ENSG00000147044	1	1	-0.011	chrNC_037646.1	+	4122568	4122643	4122568	4122637	4136423	4136453
F4	LOC411347	CASK	calcium/calmodulin dependent serine protein kinase	ENSG00000147044	1	0.623367	-0.02	chrNC_037646.1	+	4122568	4122643	4122568	4122637	4140861	4141099
F4	LOC409108	ARHGEF9	Cdc42 guanine nucleotide exchange factor (GEF) 9	ENSG00000131089	1	0.639589	-0.091	chrNC_037649.1	+	6105969	6107108	6105969	6106518	6110172	6111217
F4	LOC411466	KMT2C	Lysine (K)-specific methyltransferase 2C	ENSG00000055609	1	1	0.003	chrNC_037652.1	+	628194	628795	628194	628442	630011	630199
F4	LOC411466	KMT2C	Lysine (K)-specific methyltransferase 2C	ENSG00000055609	1	1	-0.01	chrNC_037652.1	+	636585	637341	636585	636828	638739	638875
F4	LOC411466	KMT2C	Lysine (K)-specific methyltransferase 2C	ENSG00000055609	1	1	-0.001	chrNC_037652.1	+	647022	647210	647022	647183	647305	653771
F4	LOC411466	KMT2C	Lysine (K)-specific methyltransferase 2C	ENSG00000055609	1	1	-0.003	chrNC_037652.1	+	655390	655650	655390	655614	655722	655940
F4	LOC724172	NBEA	neurobeachin	ENSG00000172915	1	0.149821	0.044	chrNC_037643.1	+	10095836	10095944	10095836	10095893	10096804	10096945
F4	LOC724172	NBEA	neurobeachin	ENSG00000172915	1	0.809003	-0.039	chrNC_037643.1	+	10114224	10114572	10114224	10114563	10116028	10116155
F4	LOC411539	KANSL1	KAT8 regulatory NSL complex subunit 1	ENSG00000120071	1	1	-0.008	chrNC_037644.1	+	12521337	12521970	12521337	12521741	12522744	12522954
F4	LOC411539	KANSL1	KAT8 regulatory NSL complex subunit 1	ENSG00000120071	1	1	-0.03	chrNC_037644.1	+	12521337	12522502	12521337	12521741	12522744	12522954
F4	LOC411539	KANSL1	KAT8 regulatory NSL complex subunit 1	ENSG00000120071	1	0.778145	-0.039	chrNC_037644.1	+	12521337	12522502	12521337	12521970	12522744	12522954
F4	LOC413410	IQSEC2	IQ motif and Sec7 domain 2	ENSG00000124313	1	0.118618	-0.07	chrNC_037644.1	-	1496135	1496489	1496210	1496489	1495040	1495584
F4	LOC725950	MECP2	Methyl CpG binding protein 2	ENSG00000169057	1	0.172673	-0.05	chrNC_037647.1	+	10331894	10332623	10331894	10332608	10332697	10332835
F4	LOC100578984	ZNF462	Zinc finger protein 462	ENSG00000148143	1	0.619096	0.139	chrNC_037642.1	-	6307327	6308048	6307335	6308048	6301708	6301866
F4	LOC412818	GRIN2B	glutamate receptor, inotropic, N-methyl D-apartate 2B	ENSG00000273079	1	0.239913	-0.115	chrNC_037644.1	+	13266199	13266342	13266199	13266309	13266937	13267050
F4	LOC551673	TLK2	tousled-like kinase 2	ENSG00000146872	1	0.485951	-0.047	chrNC_037640.1	-	13558107	13558341	13558170	13558341	13556871	13556964
F4	LOC551673	TLK2	tousled-like kinase 2	ENSG00000146872	1	0.0377881	-0.159	chrNC_037640.1	-	13559820	13560139	13559896	13560139	13558854	13558945
F4	LOC551673	TLK2	tousled-like kinase 2	ENSG00000146872	1	0.871689	-0.054	chrNC_037640.1	-	13561365	13561988	13561499	13561988	13558854	13558945
F4	LOC412046	ARID1B	AT-rich interaction domain 1B	ENSG00000049618	1	0.128676	-0.098	chrNC_037648.1	-	14942037	14942235	14942046	14942235	14941061	14941281
F4	LOC102655244	NSD1	nuclear receptor binding SET domain protein 1	ENSG00000165671	1	0.76024	0.078	chrNC_037646.1	-	7500635	7500769	7500694	7500769	7499589	7500257
F4	LOC727238	ASH1L	Ash1 (absent, small, or homeotic)-like (Drosophila)	ENSG00000116539	1	1	-0.031	chrNC_037651.1	+	10038829	10038960	10038829	10038956	10039984	10040382
F4	LOC724402	PHF3	PHD finger protein 3	ENSG00000118482	1	1	0.007	chrNC_037640.1	-	250029	250332	250038	250332	249283	249937
F4	LOC410001	RIMS1	Regulating synaptic membrane exocytosis 1	ENSG00000079841	1	1	0.003	chrNC_037647.1	-	7944454	7945471	7945336	7945471	7940339	7943506
F4	LOC410001	RIMS1	Regulating synaptic membrane exocytosis 1	ENSG00000079841	1	1	0.007	chrNC_037647.1	-	7989046	7989319	7989193	7989319	7987328	7987560
F4	LOC410001	RIMS1	Regulating synaptic membrane exocytosis 1	ENSG00000079841	1	0.449629	-0.066	chrNC_037647.1	-	7989046	7989319	7989193	7989319	7988218	7988446
F4	LOC409051	ANK2	Ankyrin 2, neuronal	ENSG00000145362	1	0.56414	-0.107	chrNC_037641.1	+	10013084	10014224	10013084	10014197	10016418	10016647
F4	LOC409051	ANK2	Ankyrin 2, neuronal	ENSG00000145362	1	1	0.029	chrNC_037641.1	+	10013084	10014224	10013084	10014197	10017749	10017853
F4	LOC409051	ANK2	Ankyrin 2, neuronal	ENSG00000145362	1	0.691406	-0.13	chrNC_037641.1	+	10013084	10014224	10013084	10014197	10018888	10018943
F4	LOC409051	ANK2	Ankyrin 2, neuronal	ENSG00000145362	1	1	0.001	chrNC_037641.1	+	10013084	10014224	10013084	10014197	10020596	10020675
F4	LOC100578899	CACNA1C	calcium channel, voltage-dependent, L type, alpha 1C subunit	ENSG00000151067	1	0.839679	0.033	chrNC_037639.1	+	15643575	15643697	15643575	15643682	15643802	15643923
F4	LOC100578885	CIC	capicua transcriptional repressor	ENSG00000079432	1	0.625578	0.105	chrNC_037639.1	-	4613799	4616454	4614408	4616454	4593130	4593417
F4	LOC100578885	CIC	capicua transcriptional repressor	ENSG00000079432	1	1	-0.109	chrNC_037639.1	-	4613799	4616454	4615144	4616454	4593130	4593417
F4	LOC100578885	CIC	capicua transcriptional repressor	ENSG00000079432	1	1	-0.09	chrNC_037639.1	-	4614408	4616454	4615144	4616454	4593130	4593417
F4	LOC100578885	CIC	capicua transcriptional repressor	ENSG00000079432	1	1	-0.052	chrNC_037639.1	-	4614408	4616454	4615135	4616454	4613799	4614006
F4	LOC100578885	CIC	capicua transcriptional repressor	ENSG00000079432	1	1	0.067	chrNC_037639.1	-	4614408	4616454	4615144	4616454	4613799	4614006
F4	LOC100578885	CIC	capicua transcriptional repressor	ENSG00000079432	1	1	0.828	chrNC_037639.1	-	4615135	4616454	4615144	4616454	4613799	4614006
F4	LOC100578885	CIC	capicua transcriptional repressor	ENSG00000079432	1	1	0.082	chrNC_037639.1	-	4614408	4616454	4615135	4616454	4613799	4614277
F4	LOC726524	CHD7	chromodomain helicase DNA binding protein 7	ENSG00000171316	1	0.139046	0.064	chrNC_037649.1	+	8668445	8669077	8668445	8669016	8670486	8673705
F4	LOC726524	CHD7	chromodomain helicase DNA binding protein 7	ENSG00000171316	1	0.940948	0.026	chrNC_037649.1	+	8678557	8678849	8678557	8678843	8680440	8680960
F4	Para	SCN1A	sodium channel, voltage-gated, type I, alpha subunit	ENSG00000144285	1	0.0624104	-0.15	chrNC_037646.1	-	6460266	6460501	6460296	6460501	6458670	6458775
F4	Para	SCN1A	sodium channel, voltage-gated, type I, alpha subunit	ENSG00000144285	1	1	-0.002	chrNC_037646.1	-	6460266	6460501	6460296	6460501	6458670	6458802
F4	LOC724223	TSC1	tuberous sclerosis 1	ENSG00000165699	1	0.204797	0.046	chrNC_037644.1	-	13501129	13501397	13501141	13501397	13500804	13501028
F5	LOC413633	BRSK2	BR serine/threonine kinase 2	ENSG00000174672	1	0.396689	0.157	chrNC_037653.1	-	1539622	1539852	1539640	1539852	1536996	1537221
F5	LOC551071	BAZ2B	bromodomain adjacent to zinc finger domain 2B	ENSG00000123636	1	0.918947	-0.024	chrNC_037638.1	-	24401762	24402108	24401873	24402108	24400790	24400912
F5	LOC551071	BAZ2B	bromodomain adjacent to zinc finger domain 2B	ENSG00000123636	1	0.0189997	-0.117	chrNC_037638.1	-	24532459	24533350	24532814	24533350	24497543	24497604
F5	LOC551071	BAZ2B	bromodomain adjacent to zinc finger domain 2B	ENSG00000123636	1	0.319385	-0.14	chrNC_037638.1	-	24532459	24533350	24532814	24533350	24526836	24527716
F5	LOC102654448	TSHZ3	teashirt zinc finger homeobox 3	ENSG00000121297	1	1	0.047	chrNC_037650.1	-	2730426	2731212	2730742	2731212	2729493	2730228
F5	LOC102654448	TSHZ3	teashirt zinc finger homeobox 3	ENSG00000121297	1	1	-0.069	chrNC_037650.1	-	2730426	2731212	2730863	2731212	2729493	2730228
F5	LOC102654448	TSHZ3	teashirt zinc finger homeobox 3	ENSG00000121297	1	1	-0.047	chrNC_037650.1	-	2730742	2731212	2730863	2731212	2729493	2730228
F5	LOC552031	CHD3	chromodomain helicase DNA binding protein 3	ENSG00000170004	1	1	0.005	chrNC_037645.1	-	7750534	7750917	7750543	7750917	7750288	7750458
F5	LOC552031	CHD3	chromodomain helicase DNA binding protein 3	ENSG00000170004	1	0.742545	-0.041	chrNC_037645.1	-	7751545	7751708	7751554	7751708	7751257	7751443
F5	LOC411347	CASK	calcium/calmodulin dependent serine protein kinase	ENSG00000147044	1	0.166614	-0.045	chrNC_037646.1	+	4122568	4122643	4122568	4122637	4136423	4136453
F5	LOC411347	CASK	calcium/calmodulin dependent serine protein kinase	ENSG00000147044	1	0.947775	-0.016	chrNC_037646.1	+	4122568	4122643	4122568	4122637	4140861	4141099
F5	LOC409108	ARHGEF9	Cdc42 guanine nucleotide exchange factor (GEF) 9	ENSG00000131089	1	0.606732	-0.095	chrNC_037649.1	+	6105969	6107108	6105969	6106518	6110172	6111217
F5	LOC411466	KMT2C	Lysine (K)-specific methyltransferase 2C	ENSG00000055609	1	0.0276085	-0.065	chrNC_037652.1	+	628194	628795	628194	628442	630011	630199
F5	LOC411466	KMT2C	Lysine (K)-specific methyltransferase 2C	ENSG00000055609	1	1	-0.005	chrNC_037652.1	+	636585	637341	636585	636828	638739	638875
F5	LOC411466	KMT2C	Lysine (K)-specific methyltransferase 2C	ENSG00000055609	1	0.786652	0.025	chrNC_037652.1	+	647022	647210	647022	647183	647305	653771
F5	LOC411466	KMT2C	Lysine (K)-specific methyltransferase 2C	ENSG00000055609	1	0.703634	-0.025	chrNC_037652.1	+	655390	655650	655390	655614	655722	655940
F5	LOC724172	NBEA	neurobeachin	ENSG00000172915	1	0.465493	0.03	chrNC_037643.1	+	10095836	10095944	10095836	10095893	10096804	10096945
F5	LOC724172	NBEA	neurobeachin	ENSG00000172915	1	1	-0.029	chrNC_037643.1	+	10114224	10114572	10114224	10114563	10116028	10116155
F5	LOC411539	KANSL1	KAT8 regulatory NSL complex subunit 1	ENSG00000120071	1	1	-0.024	chrNC_037644.1	+	12521337	12521970	12521337	12521741	12522744	12522954
F5	LOC411539	KANSL1	KAT8 regulatory NSL complex subunit 1	ENSG00000120071	1	0.907688	-0.046	chrNC_037644.1	+	12521337	12522502	12521337	12521741	12522744	12522954
F5	LOC411539	KANSL1	KAT8 regulatory NSL complex subunit 1	ENSG00000120071	1	0.667047	-0.047	chrNC_037644.1	+	12521337	12522502	12521337	12521970	12522744	12522954
F5	LOC413410	IQSEC2	IQ motif and Sec7 domain 2	ENSG00000124313	1	0.312352	-0.051	chrNC_037644.1	-	1496135	1496489	1496210	1496489	1495040	1495584
F5	LOC725950	MECP2	Methyl CpG binding protein 2	ENSG00000169057	1	0.779502	-0.022	chrNC_037647.1	+	10331894	10332623	10331894	10332608	10332697	10332835
F5	LOC100578984	ZNF462	Zinc finger protein 462	ENSG00000148143	1	0.95115	-0.038	chrNC_037642.1	-	6307327	6308048	6307335	6308048	6301708	6301866
F5	LOC412818	GRIN2B	glutamate receptor, inotropic, N-methyl D-apartate 2B	ENSG00000273079	1	0.628005	-0.075	chrNC_037644.1	+	13266199	13266342	13266199	13266309	13266937	13267050
F5	LOC551673	TLK2	tousled-like kinase 2	ENSG00000146872	1	0.759421	-0.048	chrNC_037640.1	-	13558107	13558341	13558170	13558341	13556871	13556964
F5	LOC551673	TLK2	tousled-like kinase 2	ENSG00000146872	1	0.259053	-0.097	chrNC_037640.1	-	13559820	13560139	13559896	13560139	13558854	13558945
F5	LOC551673	TLK2	tousled-like kinase 2	ENSG00000146872	1	0.00830912	-0.086	chrNC_037640.1	-	13561365	13561988	13561499	13561988	13558854	13558945
F5	LOC412046	ARID1B	AT-rich interaction domain 1B	ENSG00000049618	1	1	-0.022	chrNC_037648.1	-	14942037	14942235	14942046	14942235	14941061	14941281
F5	LOC102655244	NSD1	nuclear receptor binding SET domain protein 1	ENSG00000165671	1	0.652011	0.067	chrNC_037646.1	-	7500635	7500769	7500694	7500769	7499589	7500257
F5	LOC727238	ASH1L	Ash1 (absent, small, or homeotic)-like (Drosophila)	ENSG00000116539	1	0.963577	-0.072	chrNC_037651.1	+	10038829	10038960	10038829	10038956	10039984	10040382
F5	LOC724402	PHF3	PHD finger protein 3	ENSG00000118482	1	1	0.018	chrNC_037640.1	-	250029	250332	250038	250332	249283	249937
F5	LOC413286	CDKL5	cyclin-dependent kinase-like 5	ENSG00000008086	1	1	0.075	chrNC_037651.1	-	10558934	10559029	10558955	10559029	10558605	10558864
F5	LOC410001	RIMS1	Regulating synaptic membrane exocytosis 1	ENSG00000079841	1	0.399501	0.052	chrNC_037647.1	-	7944454	7945471	7945336	7945471	7940339	7943506
F5	LOC410001	RIMS1	Regulating synaptic membrane exocytosis 1	ENSG00000079841	1	0.174916	-0.038	chrNC_037647.1	-	7989046	7989319	7989193	7989319	7987328	7987560
F5	LOC410001	RIMS1	Regulating synaptic membrane exocytosis 1	ENSG00000079841	1	0.00634562	-0.148	chrNC_037647.1	-	7989046	7989319	7989193	7989319	7988218	7988446
F5	LOC409051	ANK2	Ankyrin 2, neuronal	ENSG00000145362	1	0.991648	-0.058	chrNC_037641.1	+	10013084	10014224	10013084	10014197	10016418	10016647
F5	LOC409051	ANK2	Ankyrin 2, neuronal	ENSG00000145362	1	0.840499	-0.083	chrNC_037641.1	+	10013084	10014224	10013084	10014197	10017749	10017853
F5	LOC409051	ANK2	Ankyrin 2, neuronal	ENSG00000145362	1	0.580853	-0.153	chrNC_037641.1	+	10013084	10014224	10013084	10014197	10018888	10018943
F5	LOC409051	ANK2	Ankyrin 2, neuronal	ENSG00000145362	1	1	0.015	chrNC_037641.1	+	10013084	10014224	10013084	10014197	10020596	10020675
F5	LOC100578899	CACNA1C	calcium channel, voltage-dependent, L type, alpha 1C subunit	ENSG00000151067	1	0.924915	0.032	chrNC_037639.1	+	15643575	15643697	15643575	15643682	15643802	15643923
F5	LOC100578885	CIC	capicua transcriptional repressor	ENSG00000079432	1	0.00782123	0.247	chrNC_037639.1	-	4613799	4616454	4614408	4616454	4593130	4593417
F5	LOC100578885	CIC	capicua transcriptional repressor	ENSG00000079432	1	1	-0.026	chrNC_037639.1	-	4614408	4616454	4615144	4616454	4613799	4614006
F5	LOC100578885	CIC	capicua transcriptional repressor	ENSG00000079432	1	1	0.333	chrNC_037639.1	-	4615135	4616454	4615144	4616454	4613799	4614006
F5	LOC100578885	CIC	capicua transcriptional repressor	ENSG00000079432	1	1	0.082	chrNC_037639.1	-	4614408	4616454	4615135	4616454	4613799	4614277
F5	LOC726524	CHD7	chromodomain helicase DNA binding protein 7	ENSG00000171316	1	0.466917	0.049	chrNC_037649.1	+	8668445	8669077	8668445	8669016	8670486	8673705
F5	LOC726524	CHD7	chromodomain helicase DNA binding protein 7	ENSG00000171316	1	0.303401	-0.091	chrNC_037649.1	+	8678557	8678849	8678557	8678843	8680440	8680960
F5	Para	SCN1A	sodium channel, voltage-gated, type I, alpha subunit	ENSG00000144285	1	0.703634	-0.05	chrNC_037646.1	-	6460266	6460501	6460296	6460501	6458670	6458775
F5	Para	SCN1A	sodium channel, voltage-gated, type I, alpha subunit	ENSG00000144285	1	0.52895	-0.063	chrNC_037646.1	-	6460266	6460501	6460296	6460501	6458670	6458802
F5	LOC724223	TSC1	tuberous sclerosis 1	ENSG00000165699	1	0.779502	0.023	chrNC_037644.1	-	13501129	13501397	13501141	13501397	13500804	13501028

## Sheet: S4.3
Table S4.3. Different alternative splicing events, mutually exclusive exon usage (MXE), between bacteria-colonized and microbiota-free bees in the brain present in both the SPARK and SFARI datasets.
Species	Gene ID	Gene symbol	Gene name	Ensemble ID	SFARI Gene score	FDR	Inclusion rate difference	Chromosome	Strand	1stExonStart_0base	1stExonEnd	2ndExonStart_0base	2ndExonEnd	upstreamES	upstreamEE	downstreamES	downstreamEE
Gi	LOC410159	MED13L	Mediator complex subunit 13-like	ENSG00000123066	1	0.593669	0.02	chrNC_037643.1	+	12134150	12134291	12135537	12136105	12132425	12132855	12136180	12136387
Gi	LOC551071	BAZ2B	bromodomain adjacent to zinc finger domain 2B	ENSG00000123636	1	0.707107	-0.016	chrNC_037638.1	-	24406240	24406294	24407323	24407368	24405059	24405258	24417541	24417623
Gi	LOC551071	BAZ2B	bromodomain adjacent to zinc finger domain 2B	ENSG00000123636	1	1	0.002	chrNC_037638.1	-	24407323	24407368	24413721	24414441	24406240	24406294	24417541	24417623
Gi	LOC551071	BAZ2B	bromodomain adjacent to zinc finger domain 2B	ENSG00000123636	1	0.83024	0.02	chrNC_037638.1	-	24407323	24407368	24413721	24414720	24406240	24406294	24417541	24417623
Gi	LOC551071	BAZ2B	bromodomain adjacent to zinc finger domain 2B	ENSG00000123636	1	0.00204705	0.212	chrNC_037638.1	-	24451783	24451841	24497543	24497604	24439836	24440005	24532459	24533348
Gi	LOC411347	CASK	calcium/calmodulin dependent serine protein kinase	ENSG00000147044	1	1	-0.005	chrNC_037646.1	+	3959426	3959495	3960872	3960962	3949695	3949871	3965525	3965701
Gi	LOC409108	ARHGEF9	Cdc42 guanine nucleotide exchange factor (GEF) 9	ENSG00000131089	1	0.86401	-0.021	chrNC_037649.1	+	6213375	6213567	6215670	6215885	6212963	6213066	6217271	6217372
Gi	LOC408688	DSCAM	Down syndrome cell adhesion molecule	ENSG00000171587	1	0.641558	-0.054	chrNC_037639.1	+	11653791	11653884	11688699	11689020	11631831	11632326	11690625	11690787
Gi	LOC408688	DSCAM	Down syndrome cell adhesion molecule	ENSG00000171587	1	0.85757	-0.034	chrNC_037639.1	+	11653791	11653884	11688699	11689020	11631831	11632326	11699858	11700008
Gi	LOC408688	DSCAM	Down syndrome cell adhesion molecule	ENSG00000171587	1	0.586802	0.047	chrNC_037639.1	+	11688699	11689020	11690625	11690787	11653791	11653884	11699858	11700008
Gi	LOC408688	DSCAM	Down syndrome cell adhesion molecule	ENSG00000171587	1	0.385547	0.064	chrNC_037639.1	+	11726905	11727187	11730745	11731093	11725236	11725398	11734287	11734593
Gi	LOC724292	DLG4	discs large MAGUK scaffold protein 4	ENSG00000132535	1	0.664231	-0.01	chrNC_037649.1	-	5557888	5557930	5559274	5559313	5555426	5555576	5560036	5560139
Gi	LOC724292	DLG4	discs large MAGUK scaffold protein 4	ENSG00000132535	1	0.022179	0.06	chrNC_037649.1	-	5630699	5630975	5653902	5653938	5628808	5629021	5684977	5685013
Gi	LOC724292	DLG4	discs large MAGUK scaffold protein 4	ENSG00000132535	1	1	0.008	chrNC_037649.1	-	5653902	5653938	5684977	5685013	5628808	5629021	5751139	5751313
Gi	LOC724292	DLG4	discs large MAGUK scaffold protein 4	ENSG00000132535	1	0.440767	0.057	chrNC_037649.1	-	5653902	5653938	5684977	5685013	5630699	5630975	5751139	5751313
Gi	LOC724292	DLG4	discs large MAGUK scaffold protein 4	ENSG00000132535	1	0.887302	-0.019	chrNC_037649.1	-	5684977	5685013	5751139	5751313	5653902	5653938	5793570	5793707
Gi	LOC408594	TRIO	Trio Rho guanine nucleotide exchange factor	ENSG00000038382	1	0.0948881	0.052	chrNC_037638.1	-	10942594	10943135	10944341	10944642	10942142	10942527	10946534	10946767
Gi	LOC408594	TRIO	Trio Rho guanine nucleotide exchange factor	ENSG00000038382	1	1	-0.006	chrNC_037638.1	-	10960867	10960963	10961274	10961385	10960138	10960317	10961627	10962286
Gi	LOC726461	SHANK2	SH3 and multiple ankyrin repeat domains 2	ENSG00000162105	1	0.431977	0.034	chrNC_037639.1	-	14866555	14866732	14868176	14868879	14866114	14866328	14870720	14870985
Gi	LOC410060	KCNB1	potassium voltage-gated channel subfamily B member 1	ENSG00000158445	1	0.287245	-0.044	chrNC_037647.1	+	323014	323284	327741	327966	299852	300148	338151	338356
Gi	LOC410001	RIMS1	Regulating synaptic membrane exocytosis 1	ENSG00000079841	1	0.0267352	-0.024	chrNC_037647.1	-	7948487	7948698	7949185	7949314	7946047	7946262	7952881	7953061
Gi	LOC410001	RIMS1	Regulating synaptic membrane exocytosis 1	ENSG00000079841	1	0.404453	-0.033	chrNC_037647.1	-	7948487	7948698	7951337	7951494	7946047	7946262	7952881	7953061
Gi	LOC410001	RIMS1	Regulating synaptic membrane exocytosis 1	ENSG00000079841	1	1	-0.005	chrNC_037647.1	-	7948487	7948698	7951337	7951518	7946047	7946262	7952881	7953061
Gi	LOC410001	RIMS1	Regulating synaptic membrane exocytosis 1	ENSG00000079841	1	0.00780853	-0.097	chrNC_037647.1	-	7948487	7948698	7953264	7956410	7946047	7946262	7957900	7958141
Gi	LOC410001	RIMS1	Regulating synaptic membrane exocytosis 1	ENSG00000079841	1	0.00680256	-0.099	chrNC_037647.1	-	7948487	7948698	7953264	7956629	7946047	7946262	7957900	7958141
Gi	LOC410001	RIMS1	Regulating synaptic membrane exocytosis 1	ENSG00000079841	1	0.0705964	0.011	chrNC_037647.1	-	7949185	7949314	7951337	7951494	7946047	7946262	7952881	7953061
Gi	LOC410001	RIMS1	Regulating synaptic membrane exocytosis 1	ENSG00000079841	1	0.0286598	0.018	chrNC_037647.1	-	7949185	7949314	7951337	7951518	7946047	7946262	7952881	7953061
Gi	LOC410001	RIMS1	Regulating synaptic membrane exocytosis 1	ENSG00000079841	1	0.988019	0.006	chrNC_037647.1	-	7952881	7953061	7953264	7956629	7946070	7946262	7957900	7958141
Gi	LOC410001	RIMS1	Regulating synaptic membrane exocytosis 1	ENSG00000079841	1	0.640685	-0.019	chrNC_037647.1	-	7952881	7953061	7953264	7956629	7951337	7951494	7957900	7958141
Gi	LOC410001	RIMS1	Regulating synaptic membrane exocytosis 1	ENSG00000079841	1	1	0	chrNC_037647.1	-	7977091	7977281	7980242	7980325	7970365	7970567	7987328	7987560
Gi	LOC409051	ANK2	Ankyrin 2, neuronal	ENSG00000145362	1	0.572003	-0.008	chrNC_037641.1	+	9984726	9984822	9986001	9986019	9981842	9981948	9988125	9988350
Gi	LOC409051	ANK2	Ankyrin 2, neuronal	ENSG00000145362	1	0.624914	-0.005	chrNC_037641.1	+	9984744	9984822	9986001	9986019	9981842	9981948	9988125	9988350
Gi	LOC409051	ANK2	Ankyrin 2, neuronal	ENSG00000145362	1	0	0.153	chrNC_037641.1	+	9996730	9996958	9999068	10010717	9996006	9996058	10011719	10011788
Gi	LOC409051	ANK2	Ankyrin 2, neuronal	ENSG00000145362	1	8.88e-08	0.059	chrNC_037641.1	+	10013084	10014197	10016418	10016647	10011719	10011788	10020596	10020675
Gi	LOC409051	ANK2	Ankyrin 2, neuronal	ENSG00000145362	1	0.0616619	-0.041	chrNC_037641.1	+	10013084	10014197	10018888	10018943	10011719	10011788	10020596	10020675
Gi	LOC409051	ANK2	Ankyrin 2, neuronal	ENSG00000145362	1	1.01e-07	0.063	chrNC_037641.1	+	10013084	10014224	10016418	10016647	10011719	10011788	10020596	10020675
Gi	LOC409051	ANK2	Ankyrin 2, neuronal	ENSG00000145362	1	0.0530356	-0.045	chrNC_037641.1	+	10013084	10014224	10018888	10018943	10011719	10011788	10020596	10020675
Gi	LOC409051	ANK2	Ankyrin 2, neuronal	ENSG00000145362	1	8.44e-06	-0.299	chrNC_037641.1	+	10016418	10016647	10018888	10018943	10011719	10011788	10020596	10020675
Gi	LOC409051	ANK2	Ankyrin 2, neuronal	ENSG00000145362	1	0.489468	-0.074	chrNC_037641.1	+	10016418	10016647	10017749	10017853	10013084	10014197	10020596	10020675
Gi	LOC409051	ANK2	Ankyrin 2, neuronal	ENSG00000145362	1	1.61e-05	-0.319	chrNC_037641.1	+	10016418	10016647	10018888	10018943	10013084	10014197	10020596	10020675
Gi	LOC409051	ANK2	Ankyrin 2, neuronal	ENSG00000145362	1	0.0827991	-0.132	chrNC_037641.1	+	10016418	10016647	10017749	10017853	10013084	10014224	10020596	10020675
Gi	LOC409051	ANK2	Ankyrin 2, neuronal	ENSG00000145362	1	0.24025	-0.125	chrNC_037641.1	+	10017749	10017853	10018888	10018943	10013084	10014197	10020596	10020675
Gi	LOC100578899	CACNA1C	calcium channel, voltage-dependent, L type, alpha 1C subunit	ENSG00000151067	1	0.177263	0.095	chrNC_037639.1	+	15645531	15645639	15649974	15650082	15644799	15644887	15652236	15652289
Gi	LOC409084	RERE	Arginine-glutamic acid dipeptide (RE) repeats	ENSG00000142599	1	0.452179	0.037	chrNC_037651.1	+	6616700	6616842	6618457	6618532	6615453	6615678	6618615	6618957
Gi	Para	SCN1A	sodium channel, voltage-gated, type I, alpha subunit	ENSG00000144285	1	0.897682	0.016	chrNC_037646.1	-	6454454	6454577	6456581	6456704	6451005	6451128	6457397	6457571
Gi	Para	SCN1A	sodium channel, voltage-gated, type I, alpha subunit	ENSG00000144285	1	0.87962	0.025	chrNC_037646.1	-	6470087	6470179	6473526	6473655	6469060	6469273	6476042	6476248
Gi	Para	SCN1A	sodium channel, voltage-gated, type I, alpha subunit	ENSG00000144285	1	0.398891	0.047	chrNC_037646.1	-	6473526	6473655	6476904	6477060	6469060	6469273	6487509	6487656
Gi	Para	SCN1A	sodium channel, voltage-gated, type I, alpha subunit	ENSG00000144285	1	0.146013	-0.08	chrNC_037646.1	-	6473526	6473655	6476042	6476248	6470087	6470179	6487509	6487687
Gi	Para	SCN1A	sodium channel, voltage-gated, type I, alpha subunit	ENSG00000144285	1	0.173	0.101	chrNC_037646.1	-	6476042	6476248	6476904	6477060	6469076	6469273	6487509	6487687
F4	LOC410159	MED13L	Mediator complex subunit 13-like	ENSG00000123066	1	0.966078	-0.009	chrNC_037643.1	+	12134150	12134291	12135537	12136105	12132425	12132855	12136180	12136387
F4	LOC551071	BAZ2B	bromodomain adjacent to zinc finger domain 2B	ENSG00000123636	1	1	-0.01	chrNC_037638.1	-	24406240	24406294	24407323	24407368	24405059	24405258	24417541	24417623
F4	LOC551071	BAZ2B	bromodomain adjacent to zinc finger domain 2B	ENSG00000123636	1	0.821711	0.031	chrNC_037638.1	-	24407323	24407368	24413721	24414441	24406240	24406294	24417541	24417623
F4	LOC551071	BAZ2B	bromodomain adjacent to zinc finger domain 2B	ENSG00000123636	1	0.852834	0.03	chrNC_037638.1	-	24407323	24407368	24413721	24414720	24406240	24406294	24417541	24417623
F4	LOC551071	BAZ2B	bromodomain adjacent to zinc finger domain 2B	ENSG00000123636	1	0.719563	0.051	chrNC_037638.1	-	24451783	24451841	24497543	24497604	24439836	24440005	24532459	24533348
F4	LOC411347	CASK	calcium/calmodulin dependent serine protein kinase	ENSG00000147044	1	1	0.012	chrNC_037646.1	+	3959426	3959495	3960872	3960962	3949695	3949871	3965525	3965701
F4	LOC409108	ARHGEF9	Cdc42 guanine nucleotide exchange factor (GEF) 9	ENSG00000131089	1	0.917391	0.021	chrNC_037649.1	+	6196129	6196244	6204625	6204753	6136609	6137834	6212411	6212807
F4	LOC408688	DSCAM	Down syndrome cell adhesion molecule	ENSG00000171587	1	0.742164	-0.072	chrNC_037639.1	+	11653791	11653884	11688699	11689020	11631831	11632326	11690625	11690787
F4	LOC408688	DSCAM	Down syndrome cell adhesion molecule	ENSG00000171587	1	0.596526	-0.097	chrNC_037639.1	+	11653791	11653884	11688699	11689020	11631831	11632326	11699858	11700008
F4	LOC408688	DSCAM	Down syndrome cell adhesion molecule	ENSG00000171587	1	0.238107	0.084	chrNC_037639.1	+	11688699	11689020	11690625	11690787	11653791	11653884	11699858	11700008
F4	LOC408688	DSCAM	Down syndrome cell adhesion molecule	ENSG00000171587	1	0.852471	-0.034	chrNC_037639.1	+	11726905	11727187	11730745	11731093	11725236	11725398	11734287	11734593
F4	LOC724292	DLG4	discs large MAGUK scaffold protein 4	ENSG00000132535	1	0.952742	-0.006	chrNC_037649.1	-	5557888	5557930	5559274	5559313	5555426	5555576	5560036	5560139
F4	LOC724292	DLG4	discs large MAGUK scaffold protein 4	ENSG00000132535	1	1	0.002	chrNC_037649.1	-	5630699	5630975	5653902	5653938	5628808	5629021	5684977	5685013
F4	LOC724292	DLG4	discs large MAGUK scaffold protein 4	ENSG00000132535	1	0.950007	0.008	chrNC_037649.1	-	5630699	5630975	5684977	5685013	5628808	5629021	5751139	5751313
F4	LOC724292	DLG4	discs large MAGUK scaffold protein 4	ENSG00000132535	1	1	-0.002	chrNC_037649.1	-	5653902	5653938	5684977	5685013	5628808	5629021	5751139	5751313
F4	LOC724292	DLG4	discs large MAGUK scaffold protein 4	ENSG00000132535	1	0.828806	0.041	chrNC_037649.1	-	5653902	5653938	5684977	5685013	5630699	5630975	5751139	5751313
F4	LOC724292	DLG4	discs large MAGUK scaffold protein 4	ENSG00000132535	1	0.208719	-0.07	chrNC_037649.1	-	5684977	5685013	5751139	5751313	5630699	5630975	5793570	5793707
F4	LOC724292	DLG4	discs large MAGUK scaffold protein 4	ENSG00000132535	1	0.166053	-0.091	chrNC_037649.1	-	5684977	5685013	5751139	5751313	5653902	5653938	5793570	5793707
F4	LOC408594	TRIO	Trio Rho guanine nucleotide exchange factor	ENSG00000038382	1	0.983573	-0.01	chrNC_037638.1	-	10942594	10943135	10944341	10944642	10942142	10942527	10946534	10946767
F4	LOC408594	TRIO	Trio Rho guanine nucleotide exchange factor	ENSG00000038382	1	0.960292	0.009	chrNC_037638.1	-	10960867	10960963	10961274	10961385	10960138	10960317	10961627	10962286
F4	LOC726461	SHANK2	SH3 and multiple ankyrin repeat domains 2	ENSG00000162105	1	0.855269	0.026	chrNC_037639.1	-	14866555	14866732	14868176	14868879	14866114	14866328	14870720	14870985
F4	LOC724344	SYNGAP1	synaptic Ras GTPase activating protein 1	ENSG00000197283	1	0.865507	-0.045	chrNC_037640.1	+	11238246	11238359	11262042	11262084	11094680	11095089	11265948	11266135
F4	LOC410060	KCNB1	potassium voltage-gated channel subfamily B member 1	ENSG00000158445	1	0.968514	0.016	chrNC_037647.1	+	323014	323284	327741	327966	299852	300148	338151	338356
F4	LOC410001	RIMS1	Regulating synaptic membrane exocytosis 1	ENSG00000079841	1	0.405397	-0.017	chrNC_037647.1	-	7948487	7948698	7949185	7949314	7946047	7946262	7952881	7953061
F4	LOC410001	RIMS1	Regulating synaptic membrane exocytosis 1	ENSG00000079841	1	0.983573	-0.01	chrNC_037647.1	-	7948487	7948698	7951337	7951494	7946047	7946262	7952881	7953061
F4	LOC410001	RIMS1	Regulating synaptic membrane exocytosis 1	ENSG00000079841	1	1	0.005	chrNC_037647.1	-	7948487	7948698	7951337	7951518	7946047	7946262	7952881	7953061
F4	LOC410001	RIMS1	Regulating synaptic membrane exocytosis 1	ENSG00000079841	1	1	-0.006	chrNC_037647.1	-	7948487	7948698	7953264	7956410	7946047	7946262	7957900	7958141
F4	LOC410001	RIMS1	Regulating synaptic membrane exocytosis 1	ENSG00000079841	1	1	-0.005	chrNC_037647.1	-	7948487	7948698	7953264	7956629	7946047	7946262	7957900	7958141
F4	LOC410001	RIMS1	Regulating synaptic membrane exocytosis 1	ENSG00000079841	1	0.48651	0.008	chrNC_037647.1	-	7949185	7949314	7951337	7951494	7946047	7946262	7952881	7953061
F4	LOC410001	RIMS1	Regulating synaptic membrane exocytosis 1	ENSG00000079841	1	0.350218	0.013	chrNC_037647.1	-	7949185	7949314	7951337	7951518	7946047	7946262	7952881	7953061
F4	LOC410001	RIMS1	Regulating synaptic membrane exocytosis 1	ENSG00000079841	1	1	0.008	chrNC_037647.1	-	7952881	7953061	7953264	7956629	7946070	7946262	7957900	7958141
F4	LOC410001	RIMS1	Regulating synaptic membrane exocytosis 1	ENSG00000079841	1	0.972577	0.011	chrNC_037647.1	-	7959243	7959388	7965328	7965514	7958746	7958913	7966207	7966462
F4	LOC410001	RIMS1	Regulating synaptic membrane exocytosis 1	ENSG00000079841	1	0.91879	-0.026	chrNC_037647.1	-	7977091	7977281	7980242	7980325	7966873	7967138	7987328	7987560
F4	LOC410001	RIMS1	Regulating synaptic membrane exocytosis 1	ENSG00000079841	1	0.95673	0.01	chrNC_037647.1	-	7977091	7977281	7980242	7980325	7970365	7970567	7987328	7987560
F4	LOC409051	ANK2	Ankyrin 2, neuronal	ENSG00000145362	1	0.839988	-0.005	chrNC_037641.1	+	9984726	9984822	9986001	9986019	9981842	9981948	9988125	9988350
F4	LOC409051	ANK2	Ankyrin 2, neuronal	ENSG00000145362	1	0.798012	-0.006	chrNC_037641.1	+	9984744	9984822	9986001	9986019	9981842	9981948	9988125	9988350
F4	LOC409051	ANK2	Ankyrin 2, neuronal	ENSG00000145362	1	1	0.001	chrNC_037641.1	+	9996730	9996958	9999068	10010717	9996006	9996058	10011719	10011788
F4	LOC409051	ANK2	Ankyrin 2, neuronal	ENSG00000145362	1	0.983573	-0.004	chrNC_037641.1	+	10013084	10014197	10016418	10016647	10011719	10011788	10020596	10020675
F4	LOC409051	ANK2	Ankyrin 2, neuronal	ENSG00000145362	1	0.843718	-0.013	chrNC_037641.1	+	10013084	10014197	10018888	10018943	10011719	10011788	10020596	10020675
F4	LOC409051	ANK2	Ankyrin 2, neuronal	ENSG00000145362	1	0.991683	-0.003	chrNC_037641.1	+	10013084	10014224	10016418	10016647	10011719	10011788	10020596	10020675
F4	LOC409051	ANK2	Ankyrin 2, neuronal	ENSG00000145362	1	0.84474	-0.013	chrNC_037641.1	+	10013084	10014224	10018888	10018943	10011719	10011788	10020596	10020675
F4	LOC409051	ANK2	Ankyrin 2, neuronal	ENSG00000145362	1	0.991683	-0.022	chrNC_037641.1	+	10016418	10016647	10018888	10018943	10011719	10011788	10020596	10020675
F4	LOC409051	ANK2	Ankyrin 2, neuronal	ENSG00000145362	1	0.809064	0.029	chrNC_037641.1	+	10016418	10016647	10017749	10017853	10013084	10014197	10020596	10020675
F4	LOC409051	ANK2	Ankyrin 2, neuronal	ENSG00000145362	1	0.776055	-0.059	chrNC_037641.1	+	10016418	10016647	10018888	10018943	10013084	10014197	10020596	10020675
F4	LOC409051	ANK2	Ankyrin 2, neuronal	ENSG00000145362	1	0.828806	0.022	chrNC_037641.1	+	10016418	10016647	10017749	10017853	10013084	10014224	10020596	10020675
F4	LOC409051	ANK2	Ankyrin 2, neuronal	ENSG00000145362	1	0.572415	-0.122	chrNC_037641.1	+	10017749	10017853	10018888	10018943	10013084	10014197	10020596	10020675
F4	LOC100578899	CACNA1C	calcium channel, voltage-dependent, L type, alpha 1C subunit	ENSG00000151067	1	0.943419	0.023	chrNC_037639.1	+	15645531	15645639	15649974	15650082	15644799	15644887	15652236	15652289
F4	LOC100578899	CACNA1C	calcium channel, voltage-dependent, L type, alpha 1C subunit	ENSG00000151067	1	0.974402	-0.021	chrNC_037639.1	+	15656149	15656193	15656621	15656926	15655803	15655950	15658224	15658313
F4	LOC100577139	AFF2	AF4/FMR2 family, member 2	ENSG00000155966	1	0.660642	-0.056	chrNC_037639.1	+	13797247	13797434	13818187	13818802	13769808	13771012	13820444	13820501
F4	LOC100577139	AFF2	AF4/FMR2 family, member 2	ENSG00000155966	1	1	0.011	chrNC_037639.1	+	13828452	13828489	13845591	13845625	13827499	13827595	13854268	13854323
F4	LOC409084	RERE	Arginine-glutamic acid dipeptide (RE) repeats	ENSG00000142599	1	0.280547	0.045	chrNC_037651.1	+	6616700	6616842	6618457	6618532	6615453	6615678	6618615	6618957
F4	LOC409084	RERE	Arginine-glutamic acid dipeptide (RE) repeats	ENSG00000142599	1	0.385164	0.049	chrNC_037651.1	+	6616700	6616842	6618615	6618957	6615453	6615678	6619082	6619163
F4	Para	SCN1A	sodium channel, voltage-gated, type I, alpha subunit	ENSG00000144285	1	1	0.006	chrNC_037646.1	-	6454454	6454577	6456581	6456704	6451005	6451128	6457397	6457571
F4	Para	SCN1A	sodium channel, voltage-gated, type I, alpha subunit	ENSG00000144285	1	0.843718	0.042	chrNC_037646.1	-	6470087	6470179	6473526	6473655	6469060	6469273	6476042	6476248
F4	Para	SCN1A	sodium channel, voltage-gated, type I, alpha subunit	ENSG00000144285	1	1	-0.01	chrNC_037646.1	-	6473526	6473655	6476042	6476248	6470087	6470179	6487509	6487687
F5	LOC410159	MED13L	Mediator complex subunit 13-like	ENSG00000123066	1	0.214804	-0.042	chrNC_037643.1	+	12134150	12134291	12135537	12136105	12132425	12132855	12136180	12136387
F5	LOC551071	BAZ2B	bromodomain adjacent to zinc finger domain 2B	ENSG00000123636	1	0.461039	-0.027	chrNC_037638.1	-	24406240	24406294	24407323	24407368	24405059	24405258	24417541	24417623
F5	LOC551071	BAZ2B	bromodomain adjacent to zinc finger domain 2B	ENSG00000123636	1	0.94985	0.033	chrNC_037638.1	-	24407323	24407368	24413721	24414441	24406240	24406294	24417541	24417623
F5	LOC551071	BAZ2B	bromodomain adjacent to zinc finger domain 2B	ENSG00000123636	1	0.994467	0.015	chrNC_037638.1	-	24407323	24407368	24413721	24414720	24406240	24406294	24417541	24417623
F5	LOC551071	BAZ2B	bromodomain adjacent to zinc finger domain 2B	ENSG00000123636	1	0.876962	0.028	chrNC_037638.1	-	24451783	24451841	24497543	24497604	24439836	24440005	24532459	24533348
F5	LOC102654448	TSHZ3	teashirt zinc finger homeobox 3	ENSG00000121297	1	1	-0.002	chrNC_037650.1	-	2672600	2672847	2685279	2685411	2665743	2671691	2697429	2698069
F5	LOC411347	CASK	calcium/calmodulin dependent serine protein kinase	ENSG00000147044	1	1	-0.007	chrNC_037646.1	+	3959426	3959495	3960872	3960962	3949695	3949871	3965525	3965701
F5	LOC408688	DSCAM	Down syndrome cell adhesion molecule	ENSG00000171587	1	0.690387	-0.078	chrNC_037639.1	+	11653791	11653884	11688699	11689020	11631831	11632326	11690625	11690787
F5	LOC408688	DSCAM	Down syndrome cell adhesion molecule	ENSG00000171587	1	0.756504	-0.081	chrNC_037639.1	+	11653791	11653884	11688699	11689020	11631831	11632326	11699858	11700008
F5	LOC408688	DSCAM	Down syndrome cell adhesion molecule	ENSG00000171587	1	1	-0.015	chrNC_037639.1	+	11688699	11689020	11690625	11690787	11653791	11653884	11699858	11700008
F5	LOC408688	DSCAM	Down syndrome cell adhesion molecule	ENSG00000171587	1	0.756504	-0.051	chrNC_037639.1	+	11726905	11727187	11730745	11731093	11725236	11725398	11734287	11734593
F5	LOC724292	DLG4	discs large MAGUK scaffold protein 4	ENSG00000132535	1	0.95386	-0.009	chrNC_037649.1	-	5557888	5557930	5559274	5559313	5555426	5555576	5560036	5560139
F5	LOC724292	DLG4	discs large MAGUK scaffold protein 4	ENSG00000132535	1	0.703366	-0.021	chrNC_037649.1	-	5630699	5630975	5653902	5653938	5628808	5629021	5684977	5685013
F5	LOC724292	DLG4	discs large MAGUK scaffold protein 4	ENSG00000132535	1	1	0.003	chrNC_037649.1	-	5653902	5653938	5684977	5685013	5628808	5629021	5751139	5751313
F5	LOC724292	DLG4	discs large MAGUK scaffold protein 4	ENSG00000132535	1	0.795022	0.058	chrNC_037649.1	-	5653902	5653938	5684977	5685013	5630699	5630975	5751139	5751313
F5	LOC724292	DLG4	discs large MAGUK scaffold protein 4	ENSG00000132535	1	0.969197	-0.024	chrNC_037649.1	-	5684977	5685013	5751139	5751313	5653902	5653938	5793570	5793707
F5	LOC724292	DLG4	discs large MAGUK scaffold protein 4	ENSG00000132535	1	0.716542	-0.052	chrNC_037649.1	-	5757761	5757857	5793570	5793707	5751139	5751313	5818822	5819682
F5	LOC408594	TRIO	Trio Rho guanine nucleotide exchange factor	ENSG00000038382	1	0.854423	-0.021	chrNC_037638.1	-	10942594	10943135	10944341	10944642	10942142	10942527	10946534	10946767
F5	LOC408594	TRIO	Trio Rho guanine nucleotide exchange factor	ENSG00000038382	1	1	0.001	chrNC_037638.1	-	10960867	10960963	10961274	10961385	10960138	10960317	10961627	10962286
F5	LOC726461	SHANK2	SH3 and multiple ankyrin repeat domains 2	ENSG00000162105	1	0.994467	-0.012	chrNC_037639.1	-	14866555	14866732	14868176	14868879	14866114	14866328	14870720	14870985
F5	LOC726461	SHANK2	SH3 and multiple ankyrin repeat domains 2	ENSG00000162105	1	1	0	chrNC_037639.1	-	14866555	14866732	14870720	14870985	14866114	14866328	14875009	14875135
F5	LOC726461	SHANK2	SH3 and multiple ankyrin repeat domains 2	ENSG00000162105	1	0.95386	0.028	chrNC_037639.1	-	14868176	14868879	14870720	14870985	14866114	14866328	14875009	14875135
F5	LOC726461	SHANK2	SH3 and multiple ankyrin repeat domains 2	ENSG00000162105	1	0.300656	0.018	chrNC_037639.1	-	14875009	14875135	14889712	14889730	14871735	14871916	14891622	14892063
F5	LOC410060	KCNB1	potassium voltage-gated channel subfamily B member 1	ENSG00000158445	1	0.994467	-0.013	chrNC_037647.1	+	323014	323284	327741	327966	299852	300148	338151	338356
F5	LOC410001	RIMS1	Regulating synaptic membrane exocytosis 1	ENSG00000079841	1	0.940522	-0.009	chrNC_037647.1	-	7948487	7948698	7949185	7949314	7946047	7946262	7952881	7953061
F5	LOC410001	RIMS1	Regulating synaptic membrane exocytosis 1	ENSG00000079841	1	0.994467	-0.013	chrNC_037647.1	-	7948487	7948698	7951337	7951494	7946047	7946262	7952881	7953061
F5	LOC410001	RIMS1	Regulating synaptic membrane exocytosis 1	ENSG00000079841	1	1	-0.008	chrNC_037647.1	-	7948487	7948698	7951337	7951518	7946047	7946262	7952881	7953061
F5	LOC410001	RIMS1	Regulating synaptic membrane exocytosis 1	ENSG00000079841	1	0.588338	-0.038	chrNC_037647.1	-	7948487	7948698	7953264	7956410	7946047	7946262	7957900	7958141
F5	LOC410001	RIMS1	Regulating synaptic membrane exocytosis 1	ENSG00000079841	1	0.619466	-0.037	chrNC_037647.1	-	7948487	7948698	7953264	7956629	7946047	7946262	7957900	7958141
F5	LOC410001	RIMS1	Regulating synaptic membrane exocytosis 1	ENSG00000079841	1	1	0.002	chrNC_037647.1	-	7949185	7949314	7951337	7951494	7946047	7946262	7952881	7953061
F5	LOC410001	RIMS1	Regulating synaptic membrane exocytosis 1	ENSG00000079841	1	0.994467	0.003	chrNC_037647.1	-	7949185	7949314	7951337	7951518	7946047	7946262	7952881	7953061
F5	LOC410001	RIMS1	Regulating synaptic membrane exocytosis 1	ENSG00000079841	1	0.963402	0.02	chrNC_037647.1	-	7952881	7953061	7953264	7956629	7946070	7946262	7957900	7958141
F5	LOC410001	RIMS1	Regulating synaptic membrane exocytosis 1	ENSG00000079841	1	0.95386	0.014	chrNC_037647.1	-	7959243	7959388	7965328	7965514	7958746	7958913	7966207	7966462
F5	LOC410001	RIMS1	Regulating synaptic membrane exocytosis 1	ENSG00000079841	1	1	-0.007	chrNC_037647.1	-	7977091	7977281	7977964	7978178	7966873	7967138	7987328	7987560
F5	LOC410001	RIMS1	Regulating synaptic membrane exocytosis 1	ENSG00000079841	1	1	0.002	chrNC_037647.1	-	7977091	7977281	7980242	7980325	7970365	7970567	7987328	7987560
F5	LOC409051	ANK2	Ankyrin 2, neuronal	ENSG00000145362	1	0.846911	-0.005	chrNC_037641.1	+	9984726	9984822	9986001	9986019	9981842	9981948	9988125	9988350
F5	LOC409051	ANK2	Ankyrin 2, neuronal	ENSG00000145362	1	0.604059	-0.009	chrNC_037641.1	+	9984744	9984822	9986001	9986019	9981842	9981948	9988125	9988350
F5	LOC409051	ANK2	Ankyrin 2, neuronal	ENSG00000145362	1	0.788222	0.021	chrNC_037641.1	+	9996730	9996958	9999068	10010717	9996006	9996058	10011719	10011788
F5	LOC409051	ANK2	Ankyrin 2, neuronal	ENSG00000145362	1	1	0.004	chrNC_037641.1	+	10013084	10014197	10016418	10016647	10011719	10011788	10020596	10020675
F5	LOC409051	ANK2	Ankyrin 2, neuronal	ENSG00000145362	1	1	-0.001	chrNC_037641.1	+	10013084	10014197	10018888	10018943	10011719	10011788	10020596	10020675
F5	LOC409051	ANK2	Ankyrin 2, neuronal	ENSG00000145362	1	1	0.005	chrNC_037641.1	+	10013084	10014224	10016418	10016647	10011719	10011788	10020596	10020675
F5	LOC409051	ANK2	Ankyrin 2, neuronal	ENSG00000145362	1	1	0	chrNC_037641.1	+	10013084	10014224	10018888	10018943	10011719	10011788	10020596	10020675
F5	LOC409051	ANK2	Ankyrin 2, neuronal	ENSG00000145362	1	1	-0.011	chrNC_037641.1	+	10016418	10016647	10018888	10018943	10011719	10011788	10020596	10020675
F5	LOC409051	ANK2	Ankyrin 2, neuronal	ENSG00000145362	1	1	0.015	chrNC_037641.1	+	10016418	10016647	10017749	10017853	10013084	10014197	10020596	10020675
F5	LOC409051	ANK2	Ankyrin 2, neuronal	ENSG00000145362	1	1	-0.018	chrNC_037641.1	+	10016418	10016647	10018888	10018943	10013084	10014197	10020596	10020675
F5	LOC409051	ANK2	Ankyrin 2, neuronal	ENSG00000145362	1	0.296173	0.043	chrNC_037641.1	+	10016418	10016647	10017749	10017853	10013084	10014224	10020596	10020675
F5	LOC409051	ANK2	Ankyrin 2, neuronal	ENSG00000145362	1	0.994467	-0.057	chrNC_037641.1	+	10017749	10017853	10018888	10018943	10013084	10014197	10020596	10020675
F5	LOC100578899	CACNA1C	calcium channel, voltage-dependent, L type, alpha 1C subunit	ENSG00000151067	1	0.81184	0.044	chrNC_037639.1	+	15645531	15645639	15649974	15650082	15644799	15644887	15652236	15652289
F5	LOC100578899	CACNA1C	calcium channel, voltage-dependent, L type, alpha 1C subunit	ENSG00000151067	1	0.948526	-0.043	chrNC_037639.1	+	15656149	15656193	15656558	15656926	15655803	15655950	15658185	15658313
F5	LOC100578899	CACNA1C	calcium channel, voltage-dependent, L type, alpha 1C subunit	ENSG00000151067	1	0.846911	-0.054	chrNC_037639.1	+	15656149	15656193	15656621	15656926	15655803	15655950	15658185	15658313
F5	LOC409084	RERE	Arginine-glutamic acid dipeptide (RE) repeats	ENSG00000142599	1	0.388074	0.043	chrNC_037651.1	+	6616700	6616842	6618457	6618532	6615453	6615678	6618615	6618957
F5	LOC409084	RERE	Arginine-glutamic acid dipeptide (RE) repeats	ENSG00000142599	1	0.489605	0.043	chrNC_037651.1	+	6616700	6616842	6618615	6618957	6615453	6615678	6619082	6619163
F5	Para	SCN1A	sodium channel, voltage-gated, type I, alpha subunit	ENSG00000144285	1	0.697218	0.036	chrNC_037646.1	-	6454454	6454577	6456581	6456704	6451005	6451128	6457397	6457571
F5	Para	SCN1A	sodium channel, voltage-gated, type I, alpha subunit	ENSG00000144285	1	1	0.024	chrNC_037646.1	-	6470087	6470179	6473526	6473655	6469060	6469273	6476042	6476248
F5	Para	SCN1A	sodium channel, voltage-gated, type I, alpha subunit	ENSG00000144285	1	0.969197	0.027	chrNC_037646.1	-	6473526	6473655	6476042	6476248	6470087	6470179	6487509	6487687

## Sheet: S4.4
Table S4.4. Different alternative splicing events, retained introns (RI), between bacteria-colonized and microbiota-free bees in the brain present in both the SPARK and SFARI datasets.
Species	Gene ID	Gene symbol	Gene name	Ensemble ID	SFARI Gene score	FDR	Inclusion rate difference	Chromosome	Strand	riExonStart_0base	riExonEnd	upstreamES	upstreamEE	downstreamES	downstreamEE
Gi	LOC411466	KMT2C	Lysine (K)-specific methyltransferase 2C	ENSG00000055609	1	1	-0.071	chrNC_037652.1	+	628194	628795	628194	628442	628693	628795
Gi	LOC411466	KMT2C	Lysine (K)-specific methyltransferase 2C	ENSG00000055609	1	1	0.001	chrNC_037652.1	+	646523	646923	646523	646698	646761	646923
Gi	LOC411466	KMT2C	Lysine (K)-specific methyltransferase 2C	ENSG00000055609	1	0.742594	0.098	chrNC_037652.1	+	646523	646923	646523	646698	646833	646923
Gi	LOC411466	KMT2C	Lysine (K)-specific methyltransferase 2C	ENSG00000055609	1	1	-0.001	chrNC_037652.1	+	658778	659504	658778	658909	658995	659504
Gi	LOC413410	IQSEC2	IQ motif and Sec7 domain 2	ENSG00000124313	1	1	-0.013	chrNC_037644.1	-	1489968	1491231	1489968	1491039	1491180	1491231
Gi	LOC724925	DHCR7	7-dehydrocholesterol reductase	ENSG00000172893	1	1	0.008	chrNC_037642.1	-	5397794	5398078	5397794	5397865	5397943	5398078
Gi	LOC727238	ASH1L	Ash1 (absent, small, or homeotic)-like (Drosophila)	ENSG00000116539	1	0.936359	0.017	chrNC_037651.1	+	10041051	10044632	10041051	10044303	10044387	10044632
Gi	LOC726280	CREBBP	CREB binding protein	ENSG00000005339	1	0.325394	-0.027	chrNC_037639.1	-	14819580	14821900	14819580	14821386	14821479	14821900
Gi	LOC724344	SYNGAP1	synaptic Ras GTPase activating protein 1	ENSG00000197283	1	1	0.003	chrNC_037640.1	+	11463139	11464750	11463139	11464209	11464320	11464750
Gi	LOC409051	ANK2	Ankyrin 2, neuronal	ENSG00000145362	1	0.0742198	-0.025	chrNC_037641.1	+	9999068	10010717	9999068	10008241	10008274	10010717
Gi	LOC408716	KMT2A	Lysine (K)-specific methyltransferase 2A	ENSG00000118058	1	0.956505	0.024	chrNC_037639.1	-	4633632	4637869	4633632	4637566	4637676	4637869
Gi	LOC408716	KMT2A	Lysine (K)-specific methyltransferase 2A	ENSG00000118058	1	1	0.006	chrNC_037639.1	-	4638783	4645622	4638783	4641370	4641523	4645622
Gi	Pten	PTEN	phosphatase and tensin homolog (mutated in multiple advanced cancers 1)	ENSG00000171862	1	1	-0.003	chrNC_037640.1	+	1436862	1437253	1436862	1437008	1437089	1437253
Gi	LOC100578885	CIC	capicua transcriptional repressor	ENSG00000079432	1	1	0.221	chrNC_037639.1	-	4613799	4616454	4613799	4614006	4614408	4616454
Gi	LOC100578885	CIC	capicua transcriptional repressor	ENSG00000079432	1	1	-0.128	chrNC_037639.1	-	4613799	4616454	4613799	4614277	4614408	4616454
Gi	LOC100578885	CIC	capicua transcriptional repressor	ENSG00000079432	1	1	0.078	chrNC_037639.1	-	4613799	4616454	4613799	4614277	4615135	4616454
Gi	LOC100578885	CIC	capicua transcriptional repressor	ENSG00000079432	1	1	0.061	chrNC_037639.1	-	4613799	4616454	4613799	4614006	4615144	4616454
Gi	LOC100578885	CIC	capicua transcriptional repressor	ENSG00000079432	1	1	-0.062	chrNC_037639.1	-	4613799	4616454	4613799	4614277	4615144	4616454
F4	LOC411466	KMT2C	Lysine (K)-specific methyltransferase 2C	ENSG00000055609	1	0.902315	0.062	chrNC_037652.1	+	628194	628795	628194	628442	628693	628795
F4	LOC411466	KMT2C	Lysine (K)-specific methyltransferase 2C	ENSG00000055609	1	0.28314	0.146	chrNC_037652.1	+	646523	646923	646523	646698	646761	646923
F4	LOC411466	KMT2C	Lysine (K)-specific methyltransferase 2C	ENSG00000055609	1	1	-0.004	chrNC_037652.1	+	646523	646923	646523	646698	646833	646923
F4	LOC411466	KMT2C	Lysine (K)-specific methyltransferase 2C	ENSG00000055609	1	0.877547	0.006	chrNC_037652.1	+	658778	659504	658778	658909	658995	659504
F4	LOC413410	IQSEC2	IQ motif and Sec7 domain 2	ENSG00000124313	1	0.711194	0.024	chrNC_037644.1	-	1489968	1491231	1489968	1491039	1491180	1491231
F4	LOC724925	DHCR7	7-dehydrocholesterol reductase	ENSG00000172893	1	0.764428	-0.064	chrNC_037642.1	-	5397794	5398078	5397794	5397865	5397943	5398078
F4	LOC727238	ASH1L	Ash1 (absent, small, or homeotic)-like (Drosophila)	ENSG00000116539	1	0.0755603	-0.1	chrNC_037651.1	+	10041051	10044632	10041051	10044303	10044387	10044632
F4	LOC726280	CREBBP	CREB binding protein	ENSG00000005339	1	0.255061	-0.029	chrNC_037639.1	-	14819580	14821900	14819580	14821386	14821479	14821900
F4	LOC724344	SYNGAP1	synaptic Ras GTPase activating protein 1	ENSG00000197283	1	1	-0.002	chrNC_037640.1	+	11463139	11464750	11463139	11464209	11464320	11464750
F4	LOC409051	ANK2	Ankyrin 2, neuronal	ENSG00000145362	1	1	0.002	chrNC_037641.1	+	9999068	10010717	9999068	10008241	10008274	10010717
F4	LOC408716	KMT2A	Lysine (K)-specific methyltransferase 2A	ENSG00000118058	1	0.407506	0.047	chrNC_037639.1	-	4633632	4637869	4633632	4637566	4637676	4637869
F4	LOC408716	KMT2A	Lysine (K)-specific methyltransferase 2A	ENSG00000118058	1	1	0.014	chrNC_037639.1	-	4638783	4645622	4638783	4641370	4641523	4645622
F4	Pten	PTEN	phosphatase and tensin homolog (mutated in multiple advanced cancers 1)	ENSG00000171862	1	1	-0.003	chrNC_037640.1	+	1436862	1437253	1436862	1437008	1437089	1437253
F4	LOC100578885	CIC	capicua transcriptional repressor	ENSG00000079432	1	0.908426	0.084	chrNC_037639.1	-	4613799	4616454	4613799	4614006	4614408	4616454
F4	LOC100578885	CIC	capicua transcriptional repressor	ENSG00000079432	1	1	-0.111	chrNC_037639.1	-	4613799	4616454	4613799	4614277	4614408	4616454
F4	LOC100578885	CIC	capicua transcriptional repressor	ENSG00000079432	1	1	-0.049	chrNC_037639.1	-	4613799	4616454	4613799	4614006	4615135	4616454
F4	LOC100578885	CIC	capicua transcriptional repressor	ENSG00000079432	1	1	0.078	chrNC_037639.1	-	4613799	4616454	4613799	4614277	4615135	4616454
F4	LOC100578885	CIC	capicua transcriptional repressor	ENSG00000079432	1	1	0.081	chrNC_037639.1	-	4613799	4616454	4613799	4614006	4615144	4616454
F5	LOC411466	KMT2C	Lysine (K)-specific methyltransferase 2C	ENSG00000055609	1	0.580973	0.113	chrNC_037652.1	+	628194	628795	628194	628442	628693	628795
F5	LOC411466	KMT2C	Lysine (K)-specific methyltransferase 2C	ENSG00000055609	1	1	0.044	chrNC_037652.1	+	646523	646923	646523	646698	646761	646923
F5	LOC411466	KMT2C	Lysine (K)-specific methyltransferase 2C	ENSG00000055609	1	0.537708	0.083	chrNC_037652.1	+	646523	646923	646523	646698	646833	646923
F5	LOC411466	KMT2C	Lysine (K)-specific methyltransferase 2C	ENSG00000055609	1	1	0.002	chrNC_037652.1	+	658778	659504	658778	658909	658995	659504
F5	LOC413410	IQSEC2	IQ motif and Sec7 domain 2	ENSG00000124313	1	1	0.002	chrNC_037644.1	-	1489968	1491231	1489968	1491039	1491180	1491231
F5	LOC724925	DHCR7	7-dehydrocholesterol reductase	ENSG00000172893	1	1	0.004	chrNC_037642.1	-	5397794	5398078	5397794	5397865	5397943	5398078
F5	LOC727238	ASH1L	Ash1 (absent, small, or homeotic)-like (Drosophila)	ENSG00000116539	1	0.857769	-0.033	chrNC_037651.1	+	10041051	10044632	10041051	10044303	10044387	10044632
F5	LOC726280	CREBBP	CREB binding protein	ENSG00000005339	1	0.0565809	-0.034	chrNC_037639.1	-	14819580	14821900	14819580	14821386	14821479	14821900
F5	LOC724344	SYNGAP1	synaptic Ras GTPase activating protein 1	ENSG00000197283	1	0.666381	-0.019	chrNC_037640.1	+	11463139	11464750	11463139	11464209	11464320	11464750
F5	LOC409051	ANK2	Ankyrin 2, neuronal	ENSG00000145362	1	1	0.003	chrNC_037641.1	+	9999068	10010717	9999068	10008241	10008274	10010717
F5	LOC408716	KMT2A	Lysine (K)-specific methyltransferase 2A	ENSG00000118058	1	0.551586	0.04	chrNC_037639.1	-	4633632	4637869	4633632	4637566	4637676	4637869
F5	LOC408716	KMT2A	Lysine (K)-specific methyltransferase 2A	ENSG00000118058	1	1	0.03	chrNC_037639.1	-	4638783	4645622	4638783	4641370	4641523	4645622
F5	Pten	PTEN	phosphatase and tensin homolog (mutated in multiple advanced cancers 1)	ENSG00000171862	1	1	0.008	chrNC_037640.1	+	1436862	1437253	1436862	1437008	1437089	1437253
F5	LOC100578885	CIC	capicua transcriptional repressor	ENSG00000079432	1	1	0.111	chrNC_037639.1	-	4613799	4616454	4613799	4614006	4614408	4616454
F5	LOC100578885	CIC	capicua transcriptional repressor	ENSG00000079432	1	1	0.107	chrNC_037639.1	-	4613799	4616454	4613799	4614277	4614408	4616454
F5	LOC100578885	CIC	capicua transcriptional repressor	ENSG00000079432	1	1	0.078	chrNC_037639.1	-	4613799	4616454	4613799	4614277	4615135	4616454
F5	LOC100578885	CIC	capicua transcriptional repressor	ENSG00000079432	1	1	-0.016	chrNC_037639.1	-	4613799	4616454	4613799	4614006	4615144	4616454

## Sheet: S4.5
Table S4.5. Different alternative splicing events, skipped exons (SE), between bacteria-colonized and microbiota-free bees in the brain present in both the SPARK and SFARI datasets.
Species	Gene ID	Gene symbol	Gene name	Ensemble ID	SFARI Gene score	FDR	Inclusion rate difference	Chromosome	Strand	riExonStart_0base	riExonEnd	upstreamES	upstreamEE	downstreamES	downstreamEE
Gi	LOC410159	MED13L	Mediator complex subunit 13-like	ENSG00000123066	1	1	-0.02	chrNC_037643.1	+	12134150	12134291	12132425	12132855	12135537	12136105
Gi	LOC410159	MED13L	Mediator complex subunit 13-like	ENSG00000123066	1	1	-0.009	chrNC_037643.1	+	12134150	12134291	12132425	12132855	12136180	12136387
Gi	LOC410159	MED13L	Mediator complex subunit 13-like	ENSG00000123066	1	1	-0.001	chrNC_037643.1	+	12135537	12136105	12132425	12132855	12136180	12136387
Gi	LOC410159	MED13L	Mediator complex subunit 13-like	ENSG00000123066	1	1	-0.006	chrNC_037643.1	+	12135537	12136105	12134150	12134291	12136180	12136387
Gi	LOC413633	BRSK2	BR serine/threonine kinase 2	ENSG00000174672	1	0.992338	-0.108	chrNC_037653.1	-	1539511	1539520	1536224	1537221	1539622	1539852
Gi	LOC551071	BAZ2B	bromodomain adjacent to zinc finger domain 2B	ENSG00000123636	1	1	0.007	chrNC_037638.1	-	24406240	24406294	24405059	24405258	24407323	24407368
Gi	LOC551071	BAZ2B	bromodomain adjacent to zinc finger domain 2B	ENSG00000123636	1	1	0.022	chrNC_037638.1	-	24407323	24407368	24406240	24406294	24417541	24417623
Gi	LOC551071	BAZ2B	bromodomain adjacent to zinc finger domain 2B	ENSG00000123636	1	1	0.004	chrNC_037638.1	-	24408014	24408080	24407323	24407368	24417541	24417623
Gi	LOC551071	BAZ2B	bromodomain adjacent to zinc finger domain 2B	ENSG00000123636	1	1	0.032	chrNC_037638.1	-	24413721	24414441	24406240	24406294	24417541	24417623
Gi	LOC551071	BAZ2B	bromodomain adjacent to zinc finger domain 2B	ENSG00000123636	1	1	0.012	chrNC_037638.1	-	24413721	24414441	24408014	24408080	24417541	24417623
Gi	LOC551071	BAZ2B	bromodomain adjacent to zinc finger domain 2B	ENSG00000123636	1	1	0.037	chrNC_037638.1	-	24413721	24414720	24406240	24406294	24417541	24417623
Gi	LOC551071	BAZ2B	bromodomain adjacent to zinc finger domain 2B	ENSG00000123636	1	1	0.024	chrNC_037638.1	-	24413721	24414720	24408014	24408080	24417541	24417623
Gi	LOC551071	BAZ2B	bromodomain adjacent to zinc finger domain 2B	ENSG00000123636	1	1	-0.008	chrNC_037638.1	-	24420842	24420860	24419782	24420026	24421012	24421178
Gi	LOC551071	BAZ2B	bromodomain adjacent to zinc finger domain 2B	ENSG00000123636	1	1	0.005	chrNC_037638.1	-	24451783	24451841	24439836	24440005	24497543	24497604
Gi	LOC551071	BAZ2B	bromodomain adjacent to zinc finger domain 2B	ENSG00000123636	1	1	0.007	chrNC_037638.1	-	24497543	24497604	24451783	24451841	24532459	24533348
Gi	LOC551071	BAZ2B	bromodomain adjacent to zinc finger domain 2B	ENSG00000123636	1	1	-0.02	chrNC_037638.1	-	24526836	24527716	24497543	24497604	24532459	24533350
Gi	LOC551071	BAZ2B	bromodomain adjacent to zinc finger domain 2B	ENSG00000123636	1	0.345439	-0.102	chrNC_037638.1	-	24526836	24527716	24497543	24497604	24532814	24533350
Gi	LOC102654448	TSHZ3	teashirt zinc finger homeobox 3	ENSG00000121297	1	1	-0.009	chrNC_037650.1	-	2672600	2672847	2665743	2671691	2685279	2685411
Gi	LOC102654448	TSHZ3	teashirt zinc finger homeobox 3	ENSG00000121297	1	1	0.021	chrNC_037650.1	-	2685279	2685411	2672600	2672847	2729493	2729610
Gi	LOC410694	EBF3	early B-cell factor 3	ENSG00000108001	1	1	0.082	chrNC_037638.1	+	27309994	27310234	27309382	27309625	27310612	27310717
Gi	LOC410694	EBF3	early B-cell factor 3	ENSG00000108001	1	1	0.096	chrNC_037638.1	+	27309994	27310234	27309382	27309625	27310626	27312388
Gi	LOC409880	PSMD12	proteasome 26S subunit, non-ATPase 12	ENSG00000197170	1	0.00791544	-0.046	chrNW_020555859.1	+	424022	424179	423682	423936	424279	424516
Gi	LOC411347	CASK	calcium/calmodulin dependent serine protein kinase	ENSG00000147044	1	1	-0.051	chrNC_037646.1	+	3959426	3959495	3949695	3949871	3960872	3960962
Gi	LOC411347	CASK	calcium/calmodulin dependent serine protein kinase	ENSG00000147044	1	0.300214	0.079	chrNC_037646.1	+	3959426	3959495	3949695	3949871	3965525	3965701
Gi	LOC411347	CASK	calcium/calmodulin dependent serine protein kinase	ENSG00000147044	1	0.615535	0.128	chrNC_037646.1	+	3960872	3960962	3949695	3949871	3965525	3965701
Gi	LOC411347	CASK	calcium/calmodulin dependent serine protein kinase	ENSG00000147044	1	1	-0.016	chrNC_037646.1	+	3960872	3960962	3959426	3959495	3965525	3965701
Gi	LOC411347	CASK	calcium/calmodulin dependent serine protein kinase	ENSG00000147044	1	0.761187	0.037	chrNC_037646.1	+	4136423	4136453	4122568	4122637	4140861	4141099
Gi	LOC411347	CASK	calcium/calmodulin dependent serine protein kinase	ENSG00000147044	1	1	0.012	chrNC_037646.1	+	4136423	4136453	4122568	4122643	4140861	4141099
Gi	LOC411347	CASK	calcium/calmodulin dependent serine protein kinase	ENSG00000147044	1	0.308154	0.057	chrNC_037646.1	+	4143260	4143317	4140861	4141099	4146872	4146992
Gi	LOC409108	ARHGEF9	Cdc42 guanine nucleotide exchange factor (GEF) 9	ENSG00000131089	1	1	-0.007	chrNC_037649.1	+	6110172	6111217	6107170	6107719	6125838	6126013
Gi	LOC409108	ARHGEF9	Cdc42 guanine nucleotide exchange factor (GEF) 9	ENSG00000131089	1	1	-0.008	chrNC_037649.1	+	6130201	6130506	6127310	6127584	6134330	6134580
Gi	LOC409108	ARHGEF9	Cdc42 guanine nucleotide exchange factor (GEF) 9	ENSG00000131089	1	1	0	chrNC_037649.1	+	6196129	6196244	6136609	6137834	6204625	6204753
Gi	LOC409108	ARHGEF9	Cdc42 guanine nucleotide exchange factor (GEF) 9	ENSG00000131089	1	0.136941	-0.093	chrNC_037649.1	+	6213375	6213567	6212963	6213066	6215670	6215885
Gi	LOC409108	ARHGEF9	Cdc42 guanine nucleotide exchange factor (GEF) 9	ENSG00000131089	1	1	-0.003	chrNC_037649.1	+	6215670	6215885	6213375	6213567	6217271	6217372
Gi	LOC411466	KMT2C	Lysine (K)-specific methyltransferase 2C	ENSG00000055609	1	1	-0.009	chrNC_037652.1	+	628693	628795	628194	628442	630011	630199
Gi	LOC411466	KMT2C	Lysine (K)-specific methyltransferase 2C	ENSG00000055609	1	1	0.042	chrNC_037652.1	+	636585	636828	635780	635905	638739	638875
Gi	LOC411466	KMT2C	Lysine (K)-specific methyltransferase 2C	ENSG00000055609	1	1	-0.007	chrNC_037652.1	+	636585	637341	635780	635905	638739	638875
Gi	LOC411466	KMT2C	Lysine (K)-specific methyltransferase 2C	ENSG00000055609	1	0.0018887	0.084	chrNC_037652.1	+	645437	645590	644649	644819	646535	646923
Gi	LOC724172	NBEA	neurobeachin	ENSG00000172915	1	0.485878	0.112	chrNC_037643.1	+	9959474	9959906	9764268	9764629	10049377	10049482
Gi	LOC724172	NBEA	neurobeachin	ENSG00000172915	1	1	-0.007	chrNC_037643.1	+	10103955	10104121	10102003	10103792	10104223	10104377
Gi	LOC724172	NBEA	neurobeachin	ENSG00000172915	1	1	0.005	chrNC_037643.1	+	10104501	10104681	10104223	10104377	10105946	10106054
Gi	LOC724172	NBEA	neurobeachin	ENSG00000172915	1	0.521102	0.023	chrNC_037643.1	+	10105612	10105753	10104501	10104681	10105946	10106054
Gi	LOC724172	NBEA	neurobeachin	ENSG00000172915	1	0.419712	0.063	chrNC_037643.1	+	10108620	10108992	10107083	10107255	10110479	10110610
Gi	LOC724172	NBEA	neurobeachin	ENSG00000172915	1	0.452755	0.057	chrNC_037643.1	+	10108623	10108992	10107083	10107255	10110479	10110610
Gi	LOC724172	NBEA	neurobeachin	ENSG00000172915	1	0.997208	0.038	chrNC_037643.1	+	10112080	10112194	10110479	10110610	10113468	10113676
Gi	LOC724172	NBEA	neurobeachin	ENSG00000172915	1	1	-0.003	chrNC_037643.1	+	10191326	10191546	10190304	10190489	10191627	10191708
Gi	LOC724172	NBEA	neurobeachin	ENSG00000172915	1	1	-0.001	chrNC_037643.1	+	10191368	10191546	10190304	10190489	10191627	10191708
Gi	LOC724172	NBEA	neurobeachin	ENSG00000172915	1	1	0.002	chrNC_037643.1	+	10192973	10193237	10191781	10191949	10193307	10193504
Gi	LOC408688	DSCAM	Down syndrome cell adhesion molecule	ENSG00000171587	1	1	0.007	chrNC_037639.1	+	11653791	11653884	11631831	11632326	11688699	11689020
Gi	LOC408688	DSCAM	Down syndrome cell adhesion molecule	ENSG00000171587	1	1	0.043	chrNC_037639.1	+	11688699	11689020	11653791	11653884	11690625	11690787
Gi	LOC408688	DSCAM	Down syndrome cell adhesion molecule	ENSG00000171587	1	1	-0.001	chrNC_037639.1	+	11688699	11689020	11653791	11653884	11699858	11700008
Gi	LOC408688	DSCAM	Down syndrome cell adhesion molecule	ENSG00000171587	1	1	-0.003	chrNC_037639.1	+	11690625	11690787	11653791	11653884	11699858	11700008
Gi	LOC408688	DSCAM	Down syndrome cell adhesion molecule	ENSG00000171587	1	1	-0.023	chrNC_037639.1	+	11690625	11690787	11688699	11689020	11699858	11700008
Gi	LOC408688	DSCAM	Down syndrome cell adhesion molecule	ENSG00000171587	1	1	0.012	chrNC_037639.1	+	11716614	11716864	11710714	11711040	11722389	11722534
Gi	LOC408688	DSCAM	Down syndrome cell adhesion molecule	ENSG00000171587	1	1	-0.005	chrNC_037639.1	+	11723354	11723617	11722389	11722534	11725236	11725398
Gi	LOC408688	DSCAM	Down syndrome cell adhesion molecule	ENSG00000171587	1	1	0.029	chrNC_037639.1	+	11725236	11725398	11722389	11722534	11726905	11727187
Gi	LOC408688	DSCAM	Down syndrome cell adhesion molecule	ENSG00000171587	1	1	-0.005	chrNC_037639.1	+	11737555	11737719	11737130	11737270	11738041	11738256
Gi	LOC408688	DSCAM	Down syndrome cell adhesion molecule	ENSG00000171587	1	1	0.017	chrNC_037639.1	+	11743942	11744162	11742064	11742219	11744671	11744762
Gi	LOC412529	PTPN11	protein tyrosine phosphatase, non-receptor type 11	ENSG00000179295	1	1	-0.01	chrNC_037653.1	+	4905141	4905304	4904793	4904988	4905417	4905530
Gi	LOC413410	IQSEC2	IQ motif and Sec7 domain 2	ENSG00000124313	1	1	-0.014	chrNC_037644.1	-	1505030	1505450	1496135	1496489	1518512	1521875
Gi	LOC725950	MECP2	Methyl CpG binding protein 2	ENSG00000169057	1	1	-0.007	chrNC_037647.1	+	10329134	10329161	10328847	10328982	10329927	10330028
Gi	LOC725950	MECP2	Methyl CpG binding protein 2	ENSG00000169057	1	1	0.055	chrNC_037647.1	+	10331707	10331719	10331220	10331625	10331894	10332608
Gi	LOC725950	MECP2	Methyl CpG binding protein 2	ENSG00000169057	1	1	0.003	chrNC_037647.1	+	10332962	10333043	10332697	10332835	10333352	10333776
Gi	LOC724292	DLG4	discs large MAGUK scaffold protein 4	ENSG00000132535	1	1	-0.003	chrNC_037649.1	-	5556770	5556869	5555426	5555576	5557888	5557930
Gi	LOC724292	DLG4	discs large MAGUK scaffold protein 4	ENSG00000132535	1	1	0.009	chrNC_037649.1	-	5557888	5557930	5555426	5555576	5559274	5559313
Gi	LOC724292	DLG4	discs large MAGUK scaffold protein 4	ENSG00000132535	1	1	-0.002	chrNC_037649.1	-	5557888	5557930	5555426	5555576	5560036	5560139
Gi	LOC724292	DLG4	discs large MAGUK scaffold protein 4	ENSG00000132535	1	1	-0.05	chrNC_037649.1	-	5559274	5559313	5555426	5555576	5560036	5560139
Gi	LOC724292	DLG4	discs large MAGUK scaffold protein 4	ENSG00000132535	1	1	-0.013	chrNC_037649.1	-	5559274	5559313	5557888	5557930	5560036	5560139
Gi	LOC724292	DLG4	discs large MAGUK scaffold protein 4	ENSG00000132535	1	1	0.001	chrNC_037649.1	-	5623162	5623298	5560990	5561204	5625698	5625858
Gi	LOC724292	DLG4	discs large MAGUK scaffold protein 4	ENSG00000132535	1	1	-0.001	chrNC_037649.1	-	5630699	5630975	5628808	5629021	5653902	5653938
Gi	LOC724292	DLG4	discs large MAGUK scaffold protein 4	ENSG00000132535	1	1	0.002	chrNC_037649.1	-	5630699	5630975	5628808	5629021	5684977	5685013
Gi	LOC724292	DLG4	discs large MAGUK scaffold protein 4	ENSG00000132535	1	1	0.009	chrNC_037649.1	-	5653902	5653938	5628808	5629021	5684977	5685013
Gi	LOC724292	DLG4	discs large MAGUK scaffold protein 4	ENSG00000132535	1	0.469029	0.019	chrNC_037649.1	-	5653902	5653938	5630699	5630975	5684977	5685013
Gi	LOC724292	DLG4	discs large MAGUK scaffold protein 4	ENSG00000132535	1	1	0.003	chrNC_037649.1	-	5684977	5685013	5653902	5653938	5751139	5751313
Gi	LOC724292	DLG4	discs large MAGUK scaffold protein 4	ENSG00000132535	1	1	0.003	chrNC_037649.1	-	5751139	5751313	5684977	5685013	5793570	5793707
Gi	LOC724292	DLG4	discs large MAGUK scaffold protein 4	ENSG00000132535	1	1	0.022	chrNC_037649.1	-	5757761	5757857	5751139	5751313	5793570	5793707
Gi	LOC408594	TRIO	Trio Rho guanine nucleotide exchange factor	ENSG00000038382	1	1	-0.001	chrNC_037638.1	-	10942142	10942527	10941664	10942003	10944341	10944642
Gi	LOC408594	TRIO	Trio Rho guanine nucleotide exchange factor	ENSG00000038382	1	1	0.004	chrNC_037638.1	-	10942594	10942842	10942330	10942527	10944341	10944642
Gi	LOC408594	TRIO	Trio Rho guanine nucleotide exchange factor	ENSG00000038382	1	1	0.001	chrNC_037638.1	-	10942594	10943135	10942142	10942527	10944341	10944642
Gi	LOC408594	TRIO	Trio Rho guanine nucleotide exchange factor	ENSG00000038382	1	1	-0.003	chrNC_037638.1	-	10944161	10944232	10941914	10942003	10944341	10944642
Gi	LOC408594	TRIO	Trio Rho guanine nucleotide exchange factor	ENSG00000038382	1	1	0.007	chrNC_037638.1	-	10944161	10944232	10942330	10942527	10944341	10944642
Gi	LOC408594	TRIO	Trio Rho guanine nucleotide exchange factor	ENSG00000038382	1	1	0.015	chrNC_037638.1	-	10944161	10944232	10942738	10942842	10944341	10944642
Gi	LOC408594	TRIO	Trio Rho guanine nucleotide exchange factor	ENSG00000038382	1	0.0562464	0.053	chrNC_037638.1	-	10944161	10944232	10943005	10943135	10944341	10944642
Gi	LOC408594	TRIO	Trio Rho guanine nucleotide exchange factor	ENSG00000038382	1	1	0.001	chrNC_037638.1	-	10944341	10944642	10942594	10943135	10946534	10946767
Gi	LOC408594	TRIO	Trio Rho guanine nucleotide exchange factor	ENSG00000038382	1	1	0.007	chrNC_037638.1	-	10960867	10960963	10960138	10960317	10961274	10961385
Gi	LOC408594	TRIO	Trio Rho guanine nucleotide exchange factor	ENSG00000038382	1	1	0.002	chrNC_037638.1	-	10960867	10960963	10960138	10960317	10961627	10962286
Gi	LOC408594	TRIO	Trio Rho guanine nucleotide exchange factor	ENSG00000038382	1	1	0.155	chrNC_037638.1	-	10961274	10961385	10960138	10960317	10961627	10962286
Gi	LOC408594	TRIO	Trio Rho guanine nucleotide exchange factor	ENSG00000038382	1	1	-0.009	chrNC_037638.1	-	10961274	10961385	10960867	10960963	10961627	10962286
Gi	LOC411674	RFX3	regulatory factor X3	ENSG00000080298	1	1	0.001	chrNC_037645.1	+	7810824	7811127	7809319	7809662	7813277	7813588
Gi	LOC411674	RFX3	regulatory factor X3	ENSG00000080298	1	1	0	chrNC_037645.1	+	7810865	7811127	7809517	7809662	7813277	7813588
Gi	LOC411674	RFX3	regulatory factor X3	ENSG00000080298	1	1	-0.026	chrNC_037645.1	+	7814232	7814353	7813874	7814015	7814691	7814797
Gi	LOC411674	RFX3	regulatory factor X3	ENSG00000080298	1	1	-0.014	chrNC_037645.1	+	7814243	7814353	7813873	7814015	7814691	7814797
Gi	LOC411674	RFX3	regulatory factor X3	ENSG00000080298	1	1	0.082	chrNC_037645.1	+	7814308	7814353	7813822	7814015	7814691	7814797
Gi	LOC100576908	ASXL3	Additional sex combs like 3 (Drosophila)	ENSG00000141431	1	1	0.033	chrNC_037642.1	-	13281452	13281496	13281060	13281164	13282579	13282816
Gi	LOC100578984	ZNF462	Zinc finger protein 462	ENSG00000148143	1	1	0.009	chrNC_037642.1	-	6301708	6301866	6300917	6301103	6308484	6308620
Gi	LOC408944	KDM3B	lysine demethylase 3B	ENSG00000120733	1	1	0.004	chrNC_037644.1	+	2835115	2837717	2753304	2753404	2902152	2902300
Gi	LOC408944	KDM3B	lysine demethylase 3B	ENSG00000120733	1	1	0.01	chrNC_037644.1	+	2928979	2929202	2924866	2927050	2929747	2930157
Gi	LOC408944	KDM3B	lysine demethylase 3B	ENSG00000120733	1	1	0.004	chrNC_037644.1	+	2930842	2930991	2930245	2930447	2931189	2932633
Gi	LOC408944	KDM3B	lysine demethylase 3B	ENSG00000120733	1	1	0.005	chrNC_037644.1	+	2930860	2930991	2930245	2930447	2931189	2932633
Gi	LOC724599	CHD2	Chromodomain helicase DNA binding protein 2	ENSG00000173575	1	1	0.033	chrNC_037639.1	+	9634493	9634775	9633282	9633395	9636028	9636217
Gi	LOC412818	GRIN2B	glutamate receptor, inotropic, N-methyl D-apartate 2B	ENSG00000273079	1	1	-0.001	chrNC_037644.1	+	13138943	13139417	13016814	13017123	13145887	13146059
Gi	LOC412818	GRIN2B	glutamate receptor, inotropic, N-methyl D-apartate 2B	ENSG00000273079	1	1	0.01	chrNC_037644.1	+	13243076	13243306	13222970	13223109	13265031	13265179
Gi	LOC412818	GRIN2B	glutamate receptor, inotropic, N-methyl D-apartate 2B	ENSG00000273079	1	1	-0.087	chrNC_037644.1	+	13278124	13278244	13273937	13274131	13280816	13280918
Gi	LOC412818	GRIN2B	glutamate receptor, inotropic, N-methyl D-apartate 2B	ENSG00000273079	1	0.535311	-0.12	chrNC_037644.1	+	13278124	13278289	13273937	13274131	13280816	13280919
Gi	LOC551673	TLK2	tousled-like kinase 2	ENSG00000146872	1	1	-0.019	chrNC_037640.1	-	13569930	13570070	13558854	13558945	13575182	13575268
Gi	LOC551673	TLK2	tousled-like kinase 2	ENSG00000146872	1	1	-0.001	chrNC_037640.1	-	13579259	13579304	13575182	13575268	13581135	13581646
Gi	LOC551673	TLK2	tousled-like kinase 2	ENSG00000146872	1	1	-0.01	chrNC_037640.1	-	13579259	13579421	13575182	13575268	13581135	13581240
Gi	LOC551673	TLK2	tousled-like kinase 2	ENSG00000146872	1	1	-0.011	chrNC_037640.1	-	13579259	13579451	13575182	13575268	13581135	13581269
Gi	LOC551673	TLK2	tousled-like kinase 2	ENSG00000146872	1	1	-0.012	chrNC_037640.1	-	13579259	13579479	13575182	13575268	13581135	13581266
Gi	LOC100576586	CTCF	CCCTC-binding factor	ENSG00000102974	1	1	-0.002	chrNC_037638.1	+	12605470	12605649	12604106	12604246	12605736	12605960
Gi	LOC412046	ARID1B	AT-rich interaction domain 1B	ENSG00000049618	1	0.239628	0.064	chrNC_037648.1	-	14940540	14940651	14940213	14940373	14940812	14940989
Gi	LOC412046	ARID1B	AT-rich interaction domain 1B	ENSG00000049618	1	1	-0.007	chrNC_037648.1	-	14942037	14942235	14941061	14941281	14943217	14943399
Gi	LOC412046	ARID1B	AT-rich interaction domain 1B	ENSG00000049618	1	1	-0.008	chrNC_037648.1	-	14942046	14942235	14941061	14941281	14943217	14943399
Gi	LOC412046	ARID1B	AT-rich interaction domain 1B	ENSG00000049618	1	0.172063	0.026	chrNC_037648.1	-	14942980	14943022	14942037	14942235	14943217	14943399
Gi	LOC726461	SHANK2	SH3 and multiple ankyrin repeat domains 2	ENSG00000162105	1	0.246737	-0.049	chrNC_037639.1	-	14864300	14864462	14862740	14863041	14864617	14864808
Gi	LOC726461	SHANK2	SH3 and multiple ankyrin repeat domains 2	ENSG00000162105	1	1	0.005	chrNC_037639.1	-	14866555	14866732	14866114	14866328	14867553	14867783
Gi	LOC726461	SHANK2	SH3 and multiple ankyrin repeat domains 2	ENSG00000162105	1	1	0.006	chrNC_037639.1	-	14866555	14866732	14866114	14866328	14870720	14870985
Gi	LOC726461	SHANK2	SH3 and multiple ankyrin repeat domains 2	ENSG00000162105	1	1	0.006	chrNC_037639.1	-	14867553	14867783	14866114	14866328	14868176	14868879
Gi	LOC726461	SHANK2	SH3 and multiple ankyrin repeat domains 2	ENSG00000162105	1	1	0.037	chrNC_037639.1	-	14868176	14868879	14866114	14866328	14870720	14870985
Gi	LOC726461	SHANK2	SH3 and multiple ankyrin repeat domains 2	ENSG00000162105	1	1	0.002	chrNC_037639.1	-	14871735	14871916	14868176	14868879	14875009	14875135
Gi	LOC726461	SHANK2	SH3 and multiple ankyrin repeat domains 2	ENSG00000162105	1	1	0.012	chrNC_037639.1	-	14875009	14875135	14868176	14868879	14891622	14892063
Gi	LOC726461	SHANK2	SH3 and multiple ankyrin repeat domains 2	ENSG00000162105	1	1	-0.044	chrNC_037639.1	-	14889712	14889730	14875009	14875135	14891622	14892015
Gi	LOC726461	SHANK2	SH3 and multiple ankyrin repeat domains 2	ENSG00000162105	1	0.982407	0.027	chrNC_037639.1	-	14921611	14921673	14891622	14892063	14961036	14961319
Gi	LOC102655244	NSD1	nuclear receptor binding SET domain protein 1	ENSG00000165671	1	1	-0.017	chrNC_037646.1	-	7500635	7500769	7499589	7500257	7501628	7501855
Gi	LOC102655244	NSD1	nuclear receptor binding SET domain protein 1	ENSG00000165671	1	1	-0.031	chrNC_037646.1	-	7500694	7500769	7499589	7500257	7501628	7501855
Gi	LOC410882	MYT1L	Myelin transcription factor 1-like	ENSG00000186487	1	1	-0.057	chrNC_037639.1	-	7843169	7843215	7841759	7841977	7844387	7844656
Gi	LOC410882	MYT1L	Myelin transcription factor 1-like	ENSG00000186487	1	1	0.024	chrNC_037639.1	-	7845170	7845233	7844387	7844656	7845743	7845938
Gi	LOC410882	MYT1L	Myelin transcription factor 1-like	ENSG00000186487	1	1	-0.002	chrNC_037639.1	-	7855200	7855359	7853641	7854718	7857100	7857141
Gi	LOC410882	MYT1L	Myelin transcription factor 1-like	ENSG00000186487	1	0.201322	-0.119	chrNC_037639.1	-	7866083	7868116	7857793	7857866	7882131	7882229
Gi	LOC724593	ATRX	alpha thalassemia/mental retardation syndrome X-linked	ENSG00000085224	1	1	-0.006	chrNC_037651.1	-	5004804	5004954	5004235	5004297	5005039	5005156
Gi	LOC724593	ATRX	alpha thalassemia/mental retardation syndrome X-linked	ENSG00000085224	1	0.749528	0.107	chrNC_037651.1	-	5012236	5012359	5011852	5012025	5012919	5013049
Gi	LOC724593	ATRX	alpha thalassemia/mental retardation syndrome X-linked	ENSG00000085224	1	0.224218	0.114	chrNC_037651.1	-	5012236	5012359	5011852	5012025	5013173	5013259
Gi	LOC410580	FMR1	fragile X mental retardation 1	ENSG00000102081	1	1	-0.012	chrNC_037652.1	+	8821094	8821166	8819169	8819240	8823412	8823560
Gi	LOC410580	FMR1	fragile X mental retardation 1	ENSG00000102081	1	1	0.004	chrNC_037652.1	+	8826894	8826993	8826410	8826626	8827144	8829044
Gi	LOC410580	FMR1	fragile X mental retardation 1	ENSG00000102081	1	1	0.104	chrNC_037652.1	+	8826894	8826993	8826410	8826626	8827148	8829044
Gi	LOC727106	HNRNPH2	heterogeneous nuclear ribonucleoprotein H2	ENSG00000126945	1	0.0486169	0.092	chrNC_037649.1	+	3255398	3255537	3252589	3252733	3256826	3256996
Gi	LOC726280	CREBBP	CREB binding protein	ENSG00000005339	1	1	-0.016	chrNC_037639.1	-	14831405	14831614	14830846	14831221	14834890	14835623
Gi	LOC726280	CREBBP	CREB binding protein	ENSG00000005339	1	0.720873	-0.158	chrNC_037639.1	-	14833307	14833463	14831405	14831614	14834890	14835623
Gi	LOC724344	SYNGAP1	synaptic Ras GTPase activating protein 1	ENSG00000197283	1	1	-0.018	chrNC_037640.1	+	11214111	11214512	11202645	11203210	11238246	11238359
Gi	LOC724344	SYNGAP1	synaptic Ras GTPase activating protein 1	ENSG00000197283	1	1	0.039	chrNC_037640.1	+	11262042	11262084	11238246	11238359	11265948	11266135
Gi	LOC724344	SYNGAP1	synaptic Ras GTPase activating protein 1	ENSG00000197283	1	1	-0.071	chrNC_037640.1	+	11286183	11286297	11265948	11266135	11295669	11295738
Gi	LOC724344	SYNGAP1	synaptic Ras GTPase activating protein 1	ENSG00000197283	1	0.165727	0.076	chrNC_037640.1	+	11295669	11295738	11265948	11266135	11442369	11442464
Gi	LOC724344	SYNGAP1	synaptic Ras GTPase activating protein 1	ENSG00000197283	1	1	0.004	chrNC_037640.1	+	11351299	11351362	11336084	11336256	11442369	11442464
Gi	LOC724344	SYNGAP1	synaptic Ras GTPase activating protein 1	ENSG00000197283	1	1	0.003	chrNC_037640.1	+	11442369	11442464	11383791	11385912	11457635	11457919
Gi	LOC724344	SYNGAP1	synaptic Ras GTPase activating protein 1	ENSG00000197283	1	0.0510685	0.035	chrNC_037640.1	+	11465234	11465542	11463139	11464750	11467785	11471418
Gi	LOC724344	SYNGAP1	synaptic Ras GTPase activating protein 1	ENSG00000197283	1	0.20683	0.015	chrNC_037640.1	+	11465417	11465542	11463139	11464750	11467785	11471418
Gi	LOC413286	CDKL5	cyclin-dependent kinase-like 5	ENSG00000008086	1	5.42e-07	0.443	chrNC_037651.1	-	10556248	10557156	10556072	10556185	10557256	10557650
Gi	LOC552330	SLC9A6	solute carrier family 9 (sodium/hydrogen exchanger), member 6	ENSG00000198689	1	0.395702	0.023	chrNC_037647.1	+	4685270	4685327	4683933	4683985	4686491	4686695
Gi	LOC552330	SLC9A6	solute carrier family 9 (sodium/hydrogen exchanger), member 6	ENSG00000198689	1	1	0.02	chrNC_037647.1	+	4685270	4685327	4683933	4683985	4686506	4686695
Gi	LOC410060	KCNB1	potassium voltage-gated channel subfamily B member 1	ENSG00000158445	1	1	-0.003	chrNC_037647.1	+	293044	293891	282568	283896	299852	300148
Gi	LOC410060	KCNB1	potassium voltage-gated channel subfamily B member 1	ENSG00000158445	1	1	0.04	chrNC_037647.1	+	314299	314383	299852	300148	323014	323284
Gi	LOC410060	KCNB1	potassium voltage-gated channel subfamily B member 1	ENSG00000158445	1	1	0.006	chrNC_037647.1	+	323014	323284	299852	300148	327741	327966
Gi	LOC410060	KCNB1	potassium voltage-gated channel subfamily B member 1	ENSG00000158445	1	1	0.012	chrNC_037647.1	+	323014	323284	299852	300148	338151	338356
Gi	LOC410060	KCNB1	potassium voltage-gated channel subfamily B member 1	ENSG00000158445	1	0.103682	-0.057	chrNC_037647.1	+	326346	326382	323014	323284	327741	327966
Gi	LOC410060	KCNB1	potassium voltage-gated channel subfamily B member 1	ENSG00000158445	1	1	0.012	chrNC_037647.1	+	327741	327966	299852	300148	338151	338356
Gi	LOC410060	KCNB1	potassium voltage-gated channel subfamily B member 1	ENSG00000158445	1	1	0.002	chrNC_037647.1	+	327741	327966	323014	323284	338151	338356
Gi	LOC410001	RIMS1	Regulating synaptic membrane exocytosis 1	ENSG00000079841	1	0.114818	0.036	chrNC_037647.1	-	7948487	7948698	7946047	7946262	7949185	7949314
Gi	LOC410001	RIMS1	Regulating synaptic membrane exocytosis 1	ENSG00000079841	1	0.979075	0.024	chrNC_037647.1	-	7948487	7948698	7946047	7946262	7951337	7951518
Gi	LOC410001	RIMS1	Regulating synaptic membrane exocytosis 1	ENSG00000079841	1	0.0539487	0.047	chrNC_037647.1	-	7948487	7948698	7946047	7946262	7952881	7953061
Gi	LOC410001	RIMS1	Regulating synaptic membrane exocytosis 1	ENSG00000079841	1	1	-0.002	chrNC_037647.1	-	7948487	7948698	7946047	7946262	7957900	7958141
Gi	LOC410001	RIMS1	Regulating synaptic membrane exocytosis 1	ENSG00000079841	1	1	-0.004	chrNC_037647.1	-	7949185	7949314	7946047	7946262	7952881	7953061
Gi	LOC410001	RIMS1	Regulating synaptic membrane exocytosis 1	ENSG00000079841	1	0.331259	-0.014	chrNC_037647.1	-	7949185	7949314	7948487	7948698	7952881	7953061
Gi	LOC410001	RIMS1	Regulating synaptic membrane exocytosis 1	ENSG00000079841	1	0.155953	0.022	chrNC_037647.1	-	7951337	7951494	7946047	7946262	7952881	7953061
Gi	LOC410001	RIMS1	Regulating synaptic membrane exocytosis 1	ENSG00000079841	1	1	0	chrNC_037647.1	-	7951337	7951494	7946047	7946262	7953264	7956629
Gi	LOC410001	RIMS1	Regulating synaptic membrane exocytosis 1	ENSG00000079841	1	0.0584678	0.035	chrNC_037647.1	-	7951337	7951518	7946047	7946262	7952881	7953061
Gi	LOC410001	RIMS1	Regulating synaptic membrane exocytosis 1	ENSG00000079841	1	0.471394	0.049	chrNC_037647.1	-	7951337	7951518	7948487	7948698	7952881	7953061
Gi	LOC410001	RIMS1	Regulating synaptic membrane exocytosis 1	ENSG00000079841	1	1	0	chrNC_037647.1	-	7952881	7953061	7946070	7946262	7953264	7956410
Gi	LOC410001	RIMS1	Regulating synaptic membrane exocytosis 1	ENSG00000079841	1	1	-0.015	chrNC_037647.1	-	7952881	7953061	7946070	7946262	7957900	7958141
Gi	LOC410001	RIMS1	Regulating synaptic membrane exocytosis 1	ENSG00000079841	1	1	0.005	chrNC_037647.1	-	7952881	7953061	7948487	7948698	7957900	7958141
Gi	LOC410001	RIMS1	Regulating synaptic membrane exocytosis 1	ENSG00000079841	1	1	-0.003	chrNC_037647.1	-	7952881	7953061	7951337	7951494	7953264	7956410
Gi	LOC410001	RIMS1	Regulating synaptic membrane exocytosis 1	ENSG00000079841	1	1	-0.02	chrNC_037647.1	-	7953264	7956410	7946047	7946262	7957900	7958141
Gi	LOC410001	RIMS1	Regulating synaptic membrane exocytosis 1	ENSG00000079841	1	0.941931	0.034	chrNC_037647.1	-	7953264	7956410	7952881	7953061	7957900	7958141
Gi	LOC410001	RIMS1	Regulating synaptic membrane exocytosis 1	ENSG00000079841	1	1	-0.021	chrNC_037647.1	-	7953264	7956629	7946047	7946262	7957900	7958141
Gi	LOC410001	RIMS1	Regulating synaptic membrane exocytosis 1	ENSG00000079841	1	0.90752	0.035	chrNC_037647.1	-	7953264	7956629	7952881	7953061	7957900	7958141
Gi	LOC410001	RIMS1	Regulating synaptic membrane exocytosis 1	ENSG00000079841	1	1	0.002	chrNC_037647.1	-	7958495	7958668	7957900	7958141	7958746	7958913
Gi	LOC410001	RIMS1	Regulating synaptic membrane exocytosis 1	ENSG00000079841	1	1	-0.004	chrNC_037647.1	-	7961903	7961933	7959243	7959388	7965328	7965514
Gi	LOC410001	RIMS1	Regulating synaptic membrane exocytosis 1	ENSG00000079841	1	0.0447325	-0.042	chrNC_037647.1	-	7965328	7965514	7959243	7959388	7966207	7966462
Gi	LOC410001	RIMS1	Regulating synaptic membrane exocytosis 1	ENSG00000079841	1	0.181446	0.086	chrNC_037647.1	-	7969020	7969044	7966873	7967138	7969871	7970123
Gi	LOC410001	RIMS1	Regulating synaptic membrane exocytosis 1	ENSG00000079841	1	0.332057	0.058	chrNC_037647.1	-	7969020	7969068	7966873	7967138	7969871	7970123
Gi	LOC410001	RIMS1	Regulating synaptic membrane exocytosis 1	ENSG00000079841	1	0.05382	0.204	chrNC_037647.1	-	7977091	7977281	7966873	7967138	7987328	7987560
Gi	LOC410001	RIMS1	Regulating synaptic membrane exocytosis 1	ENSG00000079841	1	0.694889	-0.016	chrNC_037647.1	-	7977091	7977281	7970365	7970567	7977964	7978178
Gi	LOC410001	RIMS1	Regulating synaptic membrane exocytosis 1	ENSG00000079841	1	0.799841	-0.065	chrNC_037647.1	-	7977091	7977281	7970365	7970567	7987328	7987560
Gi	LOC410001	RIMS1	Regulating synaptic membrane exocytosis 1	ENSG00000079841	1	1	0.005	chrNC_037647.1	-	7977964	7978178	7977091	7977281	7987328	7987560
Gi	LOC410001	RIMS1	Regulating synaptic membrane exocytosis 1	ENSG00000079841	1	0.517483	-0.034	chrNC_037647.1	-	7980242	7980325	7970365	7970567	7987328	7987560
Gi	LOC410001	RIMS1	Regulating synaptic membrane exocytosis 1	ENSG00000079841	1	1	0.053	chrNC_037647.1	-	7980242	7980325	7977964	7978178	7987328	7987560
Gi	LOC410001	RIMS1	Regulating synaptic membrane exocytosis 1	ENSG00000079841	1	1	-0.02	chrNC_037647.1	-	7988218	7988446	7970365	7970567	7989046	7989319
Gi	LOC410001	RIMS1	Regulating synaptic membrane exocytosis 1	ENSG00000079841	1	0.85551	-0.05	chrNC_037647.1	-	7988218	7988446	7987328	7987560	7989046	7989319
Gi	LOC410001	RIMS1	Regulating synaptic membrane exocytosis 1	ENSG00000079841	1	0.56194	0.064	chrNC_037647.1	-	7988218	7988446	7987328	7987560	7989193	7989319
Gi	LOC410001	RIMS1	Regulating synaptic membrane exocytosis 1	ENSG00000079841	1	1	-0.008	chrNC_037647.1	-	7999773	7999978	7989046	7989319	8004789	8004930
Gi	LOC409051	ANK2	Ankyrin 2, neuronal	ENSG00000145362	1	1	-0.001	chrNC_037641.1	+	9946831	9947174	9944789	9944999	9966101	9966203
Gi	LOC409051	ANK2	Ankyrin 2, neuronal	ENSG00000145362	1	1	0.007	chrNC_037641.1	+	9969324	9969522	9968792	9969089	9969725	9969872
Gi	LOC409051	ANK2	Ankyrin 2, neuronal	ENSG00000145362	1	0.50938	-0.051	chrNC_037641.1	+	9973483	9973588	9971109	9971293	9981355	9981484
Gi	LOC409051	ANK2	Ankyrin 2, neuronal	ENSG00000145362	1	0.187503	-0.017	chrNC_037641.1	+	9984726	9984822	9981842	9981948	9988125	9988350
Gi	LOC409051	ANK2	Ankyrin 2, neuronal	ENSG00000145362	1	0.028154	-0.018	chrNC_037641.1	+	9984744	9984822	9981842	9981948	9986001	9986019
Gi	LOC409051	ANK2	Ankyrin 2, neuronal	ENSG00000145362	1	1	-0.018	chrNC_037641.1	+	9984744	9984822	9981842	9981948	9988125	9988350
Gi	LOC409051	ANK2	Ankyrin 2, neuronal	ENSG00000145362	1	1	-0.006	chrNC_037641.1	+	9986001	9986019	9981842	9981948	9988125	9988350
Gi	LOC409051	ANK2	Ankyrin 2, neuronal	ENSG00000145362	1	1	-0.025	chrNC_037641.1	+	9986001	9986019	9984744	9984822	9988125	9988350
Gi	LOC409051	ANK2	Ankyrin 2, neuronal	ENSG00000145362	1	0.764676	0.021	chrNC_037641.1	+	9990648	9990663	9989821	9990026	9992153	9992343
Gi	LOC409051	ANK2	Ankyrin 2, neuronal	ENSG00000145362	1	0.612052	0.007	chrNC_037641.1	+	9992153	9992343	9989821	9990026	9992910	9993046
Gi	LOC409051	ANK2	Ankyrin 2, neuronal	ENSG00000145362	1	1	0	chrNC_037641.1	+	9996730	9996958	9996006	9996058	9999068	10008241
Gi	LOC409051	ANK2	Ankyrin 2, neuronal	ENSG00000145362	1	1	-0.001	chrNC_037641.1	+	9996730	9996958	9996006	9996058	10011719	10011788
Gi	LOC409051	ANK2	Ankyrin 2, neuronal	ENSG00000145362	1	1	-0.016	chrNC_037641.1	+	9999068	10010717	9996006	9996058	10011719	10011788
Gi	LOC409051	ANK2	Ankyrin 2, neuronal	ENSG00000145362	1	0	-0.163	chrNC_037641.1	+	9999068	10010717	9996730	9996958	10011719	10011788
Gi	LOC409051	ANK2	Ankyrin 2, neuronal	ENSG00000145362	1	0.000311334	0.036	chrNC_037641.1	+	10013084	10014197	10011719	10011788	10016418	10016647
Gi	LOC409051	ANK2	Ankyrin 2, neuronal	ENSG00000145362	1	0.4671	-0.034	chrNC_037641.1	+	10013084	10014197	10011719	10011788	10018888	10018943
Gi	LOC409051	ANK2	Ankyrin 2, neuronal	ENSG00000145362	1	0.689947	-0.028	chrNC_037641.1	+	10013084	10014197	10011719	10011788	10020596	10020675
Gi	LOC409051	ANK2	Ankyrin 2, neuronal	ENSG00000145362	1	0.000292659	0.036	chrNC_037641.1	+	10013084	10014224	10011719	10011788	10016418	10016647
Gi	LOC409051	ANK2	Ankyrin 2, neuronal	ENSG00000145362	1	0.459437	-0.035	chrNC_037641.1	+	10013084	10014224	10011719	10011788	10018888	10018943
Gi	LOC409051	ANK2	Ankyrin 2, neuronal	ENSG00000145362	1	0.600779	-0.029	chrNC_037641.1	+	10013084	10014224	10011719	10011788	10020596	10020675
Gi	LOC409051	ANK2	Ankyrin 2, neuronal	ENSG00000145362	1	5.79e-10	-0.034	chrNC_037641.1	+	10016418	10016647	10011719	10011788	10020596	10020675
Gi	LOC409051	ANK2	Ankyrin 2, neuronal	ENSG00000145362	1	1.67e-06	-0.064	chrNC_037641.1	+	10016418	10016647	10013084	10014197	10020596	10020675
Gi	LOC409051	ANK2	Ankyrin 2, neuronal	ENSG00000145362	1	0.0582708	-0.168	chrNC_037641.1	+	10016418	10016647	10013084	10014224	10020596	10020675
Gi	LOC409051	ANK2	Ankyrin 2, neuronal	ENSG00000145362	1	0.010533	-0.202	chrNC_037641.1	+	10017749	10017853	10013084	10014197	10018888	10018943
Gi	LOC409051	ANK2	Ankyrin 2, neuronal	ENSG00000145362	1	1	-0.004	chrNC_037641.1	+	10017749	10017853	10013084	10014197	10020596	10020675
Gi	LOC409051	ANK2	Ankyrin 2, neuronal	ENSG00000145362	1	1	0.055	chrNC_037641.1	+	10017749	10017853	10013084	10014224	10018888	10018943
Gi	LOC409051	ANK2	Ankyrin 2, neuronal	ENSG00000145362	1	1	0.021	chrNC_037641.1	+	10017749	10017853	10013084	10014224	10020596	10020675
Gi	LOC409051	ANK2	Ankyrin 2, neuronal	ENSG00000145362	1	0.555526	0.014	chrNC_037641.1	+	10018888	10018943	10011719	10011788	10020596	10020675
Gi	LOC409051	ANK2	Ankyrin 2, neuronal	ENSG00000145362	1	0.171428	0.027	chrNC_037641.1	+	10018888	10018943	10013084	10014197	10020596	10020675
Gi	LOC409051	ANK2	Ankyrin 2, neuronal	ENSG00000145362	1	0.111279	0.143	chrNC_037641.1	+	10018888	10018943	10013084	10014224	10020596	10020675
Gi	LOC409051	ANK2	Ankyrin 2, neuronal	ENSG00000145362	1	1	0.008	chrNC_037641.1	+	10018888	10018943	10017749	10017853	10020596	10020675
Gi	LOC412918	SON	SONDNA binding protein	ENSG00000115904	1	1	0.003	chrNC_037638.1	+	14818215	14818324	14817816	14817962	14818412	14818567
Gi	LOC412918	SON	SONDNA binding protein	ENSG00000115904	1	0.000347275	-0.221	chrNC_037638.1	+	14819645	14819755	14818860	14818974	14819939	14820129
Gi	LOC412918	SON	SONDNA binding protein	ENSG00000115904	1	0.453616	-0.086	chrNC_037638.1	+	14819692	14819755	14818860	14818974	14819939	14820129
Gi	LOC100578899	CACNA1C	calcium channel, voltage-dependent, L type, alpha 1C subunit	ENSG00000151067	1	0.709904	0.101	chrNC_037639.1	+	15645531	15645639	15644799	15644887	15649974	15650082
Gi	LOC100578899	CACNA1C	calcium channel, voltage-dependent, L type, alpha 1C subunit	ENSG00000151067	1	1	0.007	chrNC_037639.1	+	15645531	15645639	15644799	15644887	15652236	15652289
Gi	LOC100578899	CACNA1C	calcium channel, voltage-dependent, L type, alpha 1C subunit	ENSG00000151067	1	1	-0.002	chrNC_037639.1	+	15649974	15650082	15644799	15644887	15652236	15652289
Gi	LOC100578899	CACNA1C	calcium channel, voltage-dependent, L type, alpha 1C subunit	ENSG00000151067	1	0.800045	-0.072	chrNC_037639.1	+	15649974	15650082	15645531	15645639	15652236	15652289
Gi	LOC100578899	CACNA1C	calcium channel, voltage-dependent, L type, alpha 1C subunit	ENSG00000151067	1	1	0.019	chrNC_037639.1	+	15652876	15653078	15652491	15652638	15653212	15653482
Gi	LOC100578899	CACNA1C	calcium channel, voltage-dependent, L type, alpha 1C subunit	ENSG00000151067	1	1	0.025	chrNC_037639.1	+	15656149	15656193	15655803	15655950	15656621	15656926
Gi	LOC100578899	CACNA1C	calcium channel, voltage-dependent, L type, alpha 1C subunit	ENSG00000151067	1	1	0.027	chrNC_037639.1	+	15656149	15656193	15655803	15655950	15658185	15658313
Gi	LOC100578899	CACNA1C	calcium channel, voltage-dependent, L type, alpha 1C subunit	ENSG00000151067	1	1	0.016	chrNC_037639.1	+	15656149	15656193	15655803	15655950	15658224	15658313
Gi	LOC100577139	AFF2	AF4/FMR2 family, member 2	ENSG00000155966	1	0.423411	0.039	chrNC_037639.1	+	13751323	13751525	13747389	13747870	13752107	13752601
Gi	LOC100577139	AFF2	AF4/FMR2 family, member 2	ENSG00000155966	1	1	0.009	chrNC_037639.1	+	13797247	13797434	13769808	13771012	13818187	13818802
Gi	LOC100577139	AFF2	AF4/FMR2 family, member 2	ENSG00000155966	1	1	0.012	chrNC_037639.1	+	13845591	13845625	13828452	13828489	13854268	13854323
Gi	LOC100577139	AFF2	AF4/FMR2 family, member 2	ENSG00000155966	1	1	0.018	chrNC_037639.1	+	13854513	13854566	13854268	13854323	13855046	13855560
Gi	LOC408949	PPP2R5D	Protein phosphatase 2, regulatory subunit B', delta	ENSG00000112640	1	0.635733	-0.035	chrNC_037644.1	+	2355515	2355648	2353656	2353719	2356099	2356274
Gi	LOC409084	RERE	Arginine-glutamic acid dipeptide (RE) repeats	ENSG00000142599	1	0.457414	-0.019	chrNC_037651.1	+	6616700	6616842	6615452	6615678	6618457	6618532
Gi	LOC409084	RERE	Arginine-glutamic acid dipeptide (RE) repeats	ENSG00000142599	1	0.755824	0.05	chrNC_037651.1	+	6616700	6616842	6615452	6615678	6618597	6618957
Gi	LOC409084	RERE	Arginine-glutamic acid dipeptide (RE) repeats	ENSG00000142599	1	0.0886687	0.039	chrNC_037651.1	+	6616700	6616842	6615452	6615678	6618615	6618957
Gi	LOC409084	RERE	Arginine-glutamic acid dipeptide (RE) repeats	ENSG00000142599	1	0.252695	0.252	chrNC_037651.1	+	6617792	6617921	6616700	6616842	6618457	6618532
Gi	LOC409084	RERE	Arginine-glutamic acid dipeptide (RE) repeats	ENSG00000142599	1	1	-0.002	chrNC_037651.1	+	6617792	6617921	6616700	6616842	6618597	6618957
Gi	LOC409084	RERE	Arginine-glutamic acid dipeptide (RE) repeats	ENSG00000142599	1	1	0.009	chrNC_037651.1	+	6618457	6618532	6615453	6615678	6618597	6618957
Gi	LOC409084	RERE	Arginine-glutamic acid dipeptide (RE) repeats	ENSG00000142599	1	0.000716141	0.244	chrNC_037651.1	+	6618457	6618532	6615453	6615678	6618615	6618957
Gi	LOC409084	RERE	Arginine-glutamic acid dipeptide (RE) repeats	ENSG00000142599	1	1	-0.002	chrNC_037651.1	+	6618457	6618532	6616700	6616842	6618597	6618957
Gi	LOC409084	RERE	Arginine-glutamic acid dipeptide (RE) repeats	ENSG00000142599	1	1	-0.057	chrNC_037651.1	+	6618457	6618532	6616700	6616842	6618615	6618957
Gi	LOC409084	RERE	Arginine-glutamic acid dipeptide (RE) repeats	ENSG00000142599	1	1	0.05	chrNC_037651.1	+	6618457	6618532	6617792	6617921	6618597	6618957
Gi	LOC409084	RERE	Arginine-glutamic acid dipeptide (RE) repeats	ENSG00000142599	1	1	0.003	chrNC_037651.1	+	6623301	6623580	6619235	6622644	6624901	6625100
Gi	LOC100578885	CIC	capicua transcriptional repressor	ENSG00000079432	1	1	-0.029	chrNC_037639.1	-	4585912	4585993	4584958	4585245	4586301	4586515
Gi	LOC100578885	CIC	capicua transcriptional repressor	ENSG00000079432	1	1	-0.043	chrNC_037639.1	-	4613799	4614006	4593130	4593417	4614408	4616454
Gi	LOC100578885	CIC	capicua transcriptional repressor	ENSG00000079432	1	0.517483	0.125	chrNC_037639.1	-	4613799	4614277	4593130	4593417	4614408	4616454
Gi	LOC409382	TRIP12	Thyroid hormone receptor interactor 12	ENSG00000153827	1	1	-0.041	chrNC_037642.1	-	7457978	7458065	7455658	7456007	7459046	7459355
Gi	LOC726524	CHD7	chromodomain helicase DNA binding protein 7	ENSG00000171316	1	0.959247	0.028	chrNC_037649.1	+	8681996	8682188	8681071	8681161	8682757	8683172
Gi	Para	SCN1A	sodium channel, voltage-gated, type I, alpha subunit	ENSG00000144285	1	1	-0.008	chrNC_037646.1	-	6454454	6454577	6451005	6451128	6457397	6457571
Gi	Para	SCN1A	sodium channel, voltage-gated, type I, alpha subunit	ENSG00000144285	1	1	-0.025	chrNC_037646.1	-	6456581	6456704	6451005	6451128	6457397	6457571
Gi	Para	SCN1A	sodium channel, voltage-gated, type I, alpha subunit	ENSG00000144285	1	1	0.002	chrNC_037646.1	-	6460266	6460501	6458670	6458802	6460899	6461250
Gi	Para	SCN1A	sodium channel, voltage-gated, type I, alpha subunit	ENSG00000144285	1	1	0.004	chrNC_037646.1	-	6460296	6460501	6458670	6458802	6460899	6461250
Gi	Para	SCN1A	sodium channel, voltage-gated, type I, alpha subunit	ENSG00000144285	1	0.153399	0.095	chrNC_037646.1	-	6465762	6465819	6464391	6464823	6467520	6467802
Gi	Para	SCN1A	sodium channel, voltage-gated, type I, alpha subunit	ENSG00000144285	1	1	0.016	chrNC_037646.1	-	6470087	6470179	6469060	6469273	6473526	6473655
Gi	Para	SCN1A	sodium channel, voltage-gated, type I, alpha subunit	ENSG00000144285	1	1	-0.015	chrNC_037646.1	-	6470087	6470179	6469060	6469273	6476042	6476248
Gi	Para	SCN1A	sodium channel, voltage-gated, type I, alpha subunit	ENSG00000144285	1	1	-0.003	chrNC_037646.1	-	6473526	6473655	6469060	6469273	6476042	6476248
Gi	Para	SCN1A	sodium channel, voltage-gated, type I, alpha subunit	ENSG00000144285	1	1	-0.003	chrNC_037646.1	-	6473526	6473655	6470087	6470179	6476042	6476248
Gi	Para	SCN1A	sodium channel, voltage-gated, type I, alpha subunit	ENSG00000144285	1	1	-0.01	chrNC_037646.1	-	6476042	6476248	6469076	6469273	6476904	6477060
Gi	Para	SCN1A	sodium channel, voltage-gated, type I, alpha subunit	ENSG00000144285	1	1	0.024	chrNC_037646.1	-	6476042	6476248	6473526	6473655	6487509	6487656
Gi	Para	SCN1A	sodium channel, voltage-gated, type I, alpha subunit	ENSG00000144285	1	1	0.004	chrNC_037646.1	-	6476904	6477060	6476042	6476248	6487509	6487656
Gi	Para	SCN1A	sodium channel, voltage-gated, type I, alpha subunit	ENSG00000144285	1	1	0.028	chrNC_037646.1	-	6483683	6483716	6476904	6477060	6487509	6487656
Gi	LOC552079	MEIS2	Meis homeobox 2	ENSG00000134138	1	1	-0.006	chrNC_037642.1	+	7903345	7903453	7795107	7795237	7932921	7933070
Gi	LOC552079	MEIS2	Meis homeobox 2	ENSG00000134138	1	1	0.031	chrNC_037642.1	+	7996595	7996672	7932921	7933070	8069665	8069724
Gi	LOC409576	SPAST	Spastin	ENSG00000021574	1	1	-0.029	chrNC_037642.1	+	11350104	11350365	11349428	11349599	11351260	11351613
Gi	LOC413341	SRCAP	Snf2 related CREBBP activator protein	ENSG00000080603	1	1	0.002	chrNC_037640.1	-	6878207	6878243	6877971	6878140	6882926	6883148
Gi	LOC413341	SRCAP	Snf2 related CREBBP activator protein	ENSG00000080603	1	0.524278	0.042	chrNC_037640.1	-	6885605	6885863	6885054	6885374	6886146	6886227
Gi	LOC413341	SRCAP	Snf2 related CREBBP activator protein	ENSG00000080603	1	1	-0.038	chrNC_037640.1	-	6892088	6892217	6890690	6891316	6892616	6893322
Gi	LOC724223	TSC1	tuberous sclerosis 1	ENSG00000165699	1	1	0.003	chrNC_037644.1	-	13503601	13503870	13503262	13503528	13504290	13504401
Gi	arm	CTNNB1	catenin beta 1	ENSG00000168036	1	1	0.003	chrNC_037650.1	+	2781211	2781308	2779817	2780120	2781757	2781819
Gi	arm	CTNNB1	catenin beta 1	ENSG00000168036	1	1	0.017	chrNC_037650.1	+	2781211	2781308	2779817	2780120	2782809	2783403
Gi	arm	CTNNB1	catenin beta 1	ENSG00000168036	1	0.147062	0.021	chrNC_037650.1	+	2781757	2781819	2779817	2780120	2782809	2782952
Gi	arm	CTNNB1	catenin beta 1	ENSG00000168036	1	0.303818	0.058	chrNC_037650.1	+	2781757	2781819	2781211	2781308	2782809	2782952
Gi	arm	CTNNB1	catenin beta 1	ENSG00000168036	1	0.210418	0.043	chrNC_037650.1	+	2781760	2781819	2781211	2781308	2782809	2782946
F4	LOC410159	MED13L	Mediator complex subunit 13-like	ENSG00000123066	1	0.360889	-0.061	chrNC_037643.1	+	12134150	12134291	12132425	12132855	12135537	12136105
F4	LOC410159	MED13L	Mediator complex subunit 13-like	ENSG00000123066	1	1	0.013	chrNC_037643.1	+	12134150	12134291	12132425	12132855	12136180	12136387
F4	LOC410159	MED13L	Mediator complex subunit 13-like	ENSG00000123066	1	1	0.003	chrNC_037643.1	+	12135537	12136105	12132425	12132855	12136180	12136387
F4	LOC410159	MED13L	Mediator complex subunit 13-like	ENSG00000123066	1	1	-0.008	chrNC_037643.1	+	12135537	12136105	12134150	12134291	12136180	12136387
F4	LOC413633	BRSK2	BR serine/threonine kinase 2	ENSG00000174672	1	0.23481	-0.168	chrNC_037653.1	-	1539511	1539520	1536224	1537221	1539622	1539852
F4	LOC551071	BAZ2B	bromodomain adjacent to zinc finger domain 2B	ENSG00000123636	1	1	-0.107	chrNC_037638.1	-	24395204	24395427	24394269	24394516	24395682	24398892
F4	LOC551071	BAZ2B	bromodomain adjacent to zinc finger domain 2B	ENSG00000123636	1	1	0.002	chrNC_037638.1	-	24406240	24406294	24405059	24405258	24407323	24407368
F4	LOC551071	BAZ2B	bromodomain adjacent to zinc finger domain 2B	ENSG00000123636	1	1	0.031	chrNC_037638.1	-	24407323	24407368	24406240	24406294	24417541	24417623
F4	LOC551071	BAZ2B	bromodomain adjacent to zinc finger domain 2B	ENSG00000123636	1	1	0.001	chrNC_037638.1	-	24408014	24408080	24407323	24407368	24417541	24417623
F4	LOC551071	BAZ2B	bromodomain adjacent to zinc finger domain 2B	ENSG00000123636	1	1	0.072	chrNC_037638.1	-	24413721	24414441	24406240	24406294	24417541	24417623
F4	LOC551071	BAZ2B	bromodomain adjacent to zinc finger domain 2B	ENSG00000123636	1	1	0.007	chrNC_037638.1	-	24413721	24414441	24408014	24408080	24417541	24417623
F4	LOC551071	BAZ2B	bromodomain adjacent to zinc finger domain 2B	ENSG00000123636	1	1	0.066	chrNC_037638.1	-	24413721	24414720	24406240	24406294	24417541	24417623
F4	LOC551071	BAZ2B	bromodomain adjacent to zinc finger domain 2B	ENSG00000123636	1	1	0.012	chrNC_037638.1	-	24413721	24414720	24408014	24408080	24417541	24417623
F4	LOC551071	BAZ2B	bromodomain adjacent to zinc finger domain 2B	ENSG00000123636	1	1	-0.029	chrNC_037638.1	-	24420842	24420860	24419782	24420026	24421012	24421178
F4	LOC551071	BAZ2B	bromodomain adjacent to zinc finger domain 2B	ENSG00000123636	1	1	-0.003	chrNC_037638.1	-	24421692	24421920	24421378	24421564	24439836	24440005
F4	LOC551071	BAZ2B	bromodomain adjacent to zinc finger domain 2B	ENSG00000123636	1	1	0.005	chrNC_037638.1	-	24451783	24451841	24439836	24440005	24497543	24497604
F4	LOC551071	BAZ2B	bromodomain adjacent to zinc finger domain 2B	ENSG00000123636	1	1	-0.005	chrNC_037638.1	-	24451783	24451841	24439836	24440005	24532459	24533348
F4	LOC551071	BAZ2B	bromodomain adjacent to zinc finger domain 2B	ENSG00000123636	1	1	-0.019	chrNC_037638.1	-	24497543	24497604	24439836	24440005	24532459	24533348
F4	LOC551071	BAZ2B	bromodomain adjacent to zinc finger domain 2B	ENSG00000123636	1	1	0.007	chrNC_037638.1	-	24497543	24497604	24451783	24451841	24532459	24533348
F4	LOC551071	BAZ2B	bromodomain adjacent to zinc finger domain 2B	ENSG00000123636	1	1	0.001	chrNC_037638.1	-	24526836	24527716	24497543	24497604	24532459	24533350
F4	LOC551071	BAZ2B	bromodomain adjacent to zinc finger domain 2B	ENSG00000123636	1	0.872409	-0.063	chrNC_037638.1	-	24526836	24527716	24497543	24497604	24532814	24533350
F4	LOC102654448	TSHZ3	teashirt zinc finger homeobox 3	ENSG00000121297	1	1	-0.014	chrNC_037650.1	-	2672600	2672847	2665743	2671691	2685279	2685411
F4	LOC102654448	TSHZ3	teashirt zinc finger homeobox 3	ENSG00000121297	1	1	0.011	chrNC_037650.1	-	2685279	2685411	2672600	2672847	2729493	2729610
F4	LOC410694	EBF3	early B-cell factor 3	ENSG00000108001	1	1	-0.011	chrNC_037638.1	+	27305166	27305299	27303309	27303391	27308182	27308337
F4	LOC410694	EBF3	early B-cell factor 3	ENSG00000108001	1	1	-0.088	chrNC_037638.1	+	27309994	27310234	27309382	27309625	27310612	27310717
F4	LOC410694	EBF3	early B-cell factor 3	ENSG00000108001	1	1	-0.046	chrNC_037638.1	+	27309994	27310234	27309382	27309625	27310626	27312388
F4	LOC409880	PSMD12	proteasome 26S subunit, non-ATPase 12	ENSG00000197170	1	1	0.001	chrNW_020555859.1	+	424022	424179	423682	423936	424279	424516
F4	LOC411347	CASK	calcium/calmodulin dependent serine protein kinase	ENSG00000147044	1	1	-0.039	chrNC_037646.1	+	3959426	3959495	3949695	3949871	3960872	3960962
F4	LOC411347	CASK	calcium/calmodulin dependent serine protein kinase	ENSG00000147044	1	0.241342	0.081	chrNC_037646.1	+	3959426	3959495	3949695	3949871	3965525	3965701
F4	LOC411347	CASK	calcium/calmodulin dependent serine protein kinase	ENSG00000147044	1	0.57687	0.095	chrNC_037646.1	+	3960872	3960962	3949695	3949871	3965525	3965701
F4	LOC411347	CASK	calcium/calmodulin dependent serine protein kinase	ENSG00000147044	1	0.983542	-0.027	chrNC_037646.1	+	3960872	3960962	3959426	3959495	3965525	3965701
F4	LOC411347	CASK	calcium/calmodulin dependent serine protein kinase	ENSG00000147044	1	1	-0.036	chrNC_037646.1	+	4122568	4122643	4007252	4008571	4140861	4141099
F4	LOC411347	CASK	calcium/calmodulin dependent serine protein kinase	ENSG00000147044	1	0.2474	-0.063	chrNC_037646.1	+	4136423	4136453	4122568	4122637	4140861	4141099
F4	LOC411347	CASK	calcium/calmodulin dependent serine protein kinase	ENSG00000147044	1	1	-0.048	chrNC_037646.1	+	4136423	4136453	4122568	4122643	4140861	4141099
F4	LOC411347	CASK	calcium/calmodulin dependent serine protein kinase	ENSG00000147044	1	1	-0.023	chrNC_037646.1	+	4143260	4143317	4140861	4141099	4146872	4146992
F4	LOC409108	ARHGEF9	Cdc42 guanine nucleotide exchange factor (GEF) 9	ENSG00000131089	1	1	-0.015	chrNC_037649.1	+	6130201	6130506	6127310	6127584	6134330	6134580
F4	LOC409108	ARHGEF9	Cdc42 guanine nucleotide exchange factor (GEF) 9	ENSG00000131089	1	1	-0.005	chrNC_037649.1	+	6196129	6196244	6136609	6137834	6204625	6204753
F4	LOC409108	ARHGEF9	Cdc42 guanine nucleotide exchange factor (GEF) 9	ENSG00000131089	1	1	-0.002	chrNC_037649.1	+	6204625	6204753	6196129	6196244	6212411	6212807
F4	LOC409108	ARHGEF9	Cdc42 guanine nucleotide exchange factor (GEF) 9	ENSG00000131089	1	1	0.01	chrNC_037649.1	+	6213375	6213567	6212963	6213066	6215670	6215885
F4	LOC409108	ARHGEF9	Cdc42 guanine nucleotide exchange factor (GEF) 9	ENSG00000131089	1	1	-0.01	chrNC_037649.1	+	6217271	6217372	6215670	6215885	6218295	6218612
F4	LOC411466	KMT2C	Lysine (K)-specific methyltransferase 2C	ENSG00000055609	1	1	-0.005	chrNC_037652.1	+	628693	628795	628194	628442	630011	630199
F4	LOC411466	KMT2C	Lysine (K)-specific methyltransferase 2C	ENSG00000055609	1	1	0.018	chrNC_037652.1	+	636585	636828	635780	635905	638739	638875
F4	LOC411466	KMT2C	Lysine (K)-specific methyltransferase 2C	ENSG00000055609	1	1	0.02	chrNC_037652.1	+	636585	637341	635780	635905	638739	638875
F4	LOC411466	KMT2C	Lysine (K)-specific methyltransferase 2C	ENSG00000055609	1	1	-0.018	chrNC_037652.1	+	645437	645590	644649	644819	646535	646923
F4	LOC724172	NBEA	neurobeachin	ENSG00000172915	1	0.67435	0.057	chrNC_037643.1	+	9959474	9959906	9764268	9764629	10049377	10049482
F4	LOC724172	NBEA	neurobeachin	ENSG00000172915	1	1	-0.011	chrNC_037643.1	+	10103955	10104121	10102003	10103792	10104223	10104377
F4	LOC724172	NBEA	neurobeachin	ENSG00000172915	1	1	0.005	chrNC_037643.1	+	10104501	10104681	10104223	10104377	10105946	10106054
F4	LOC724172	NBEA	neurobeachin	ENSG00000172915	1	0.844692	0.017	chrNC_037643.1	+	10105612	10105753	10104501	10104681	10105946	10106054
F4	LOC724172	NBEA	neurobeachin	ENSG00000172915	1	1	-0.023	chrNC_037643.1	+	10108620	10108992	10107083	10107255	10110479	10110610
F4	LOC724172	NBEA	neurobeachin	ENSG00000172915	1	1	-0.027	chrNC_037643.1	+	10108623	10108992	10107083	10107255	10110479	10110610
F4	LOC724172	NBEA	neurobeachin	ENSG00000172915	1	0.173726	-0.081	chrNC_037643.1	+	10112080	10112194	10110479	10110610	10113468	10113676
F4	LOC724172	NBEA	neurobeachin	ENSG00000172915	1	1	-0.005	chrNC_037643.1	+	10178153	10178256	10175337	10175455	10181647	10181763
F4	LOC724172	NBEA	neurobeachin	ENSG00000172915	1	1	0.003	chrNC_037643.1	+	10191326	10191546	10190304	10190489	10191627	10191708
F4	LOC724172	NBEA	neurobeachin	ENSG00000172915	1	1	0.002	chrNC_037643.1	+	10191368	10191546	10190304	10190489	10191627	10191708
F4	LOC724172	NBEA	neurobeachin	ENSG00000172915	1	1	0.002	chrNC_037643.1	+	10192973	10193237	10191781	10191949	10193307	10193504
F4	LOC408688	DSCAM	Down syndrome cell adhesion molecule	ENSG00000171587	1	1	0.012	chrNC_037639.1	+	11653791	11653884	11631831	11632326	11688699	11689020
F4	LOC408688	DSCAM	Down syndrome cell adhesion molecule	ENSG00000171587	1	1	0.039	chrNC_037639.1	+	11688699	11689020	11653791	11653884	11690625	11690787
F4	LOC408688	DSCAM	Down syndrome cell adhesion molecule	ENSG00000171587	1	1	0.005	chrNC_037639.1	+	11688699	11689020	11653791	11653884	11699858	11700008
F4	LOC408688	DSCAM	Down syndrome cell adhesion molecule	ENSG00000171587	1	1	-0.004	chrNC_037639.1	+	11690625	11690787	11653791	11653884	11699858	11700008
F4	LOC408688	DSCAM	Down syndrome cell adhesion molecule	ENSG00000171587	1	1	-0.017	chrNC_037639.1	+	11690625	11690787	11688699	11689020	11699858	11700008
F4	LOC408688	DSCAM	Down syndrome cell adhesion molecule	ENSG00000171587	1	1	0.012	chrNC_037639.1	+	11716614	11716864	11710714	11711040	11722389	11722534
F4	LOC408688	DSCAM	Down syndrome cell adhesion molecule	ENSG00000171587	1	1	-0.013	chrNC_037639.1	+	11723354	11723617	11722389	11722534	11725236	11725398
F4	LOC408688	DSCAM	Down syndrome cell adhesion molecule	ENSG00000171587	1	1	0.029	chrNC_037639.1	+	11725236	11725398	11722389	11722534	11726905	11727187
F4	LOC408688	DSCAM	Down syndrome cell adhesion molecule	ENSG00000171587	1	1	-0.044	chrNC_037639.1	+	11743942	11744162	11742064	11742219	11744671	11744762
F4	LOC412529	PTPN11	protein tyrosine phosphatase, non-receptor type 11	ENSG00000179295	1	0.00899296	0.049	chrNC_037653.1	+	4905141	4905304	4904793	4904988	4905417	4905530
F4	LOC413410	IQSEC2	IQ motif and Sec7 domain 2	ENSG00000124313	1	1	-0.013	chrNC_037644.1	-	1505030	1505450	1496135	1496489	1518512	1521875
F4	LOC725950	MECP2	Methyl CpG binding protein 2	ENSG00000169057	1	0.0138088	-0.053	chrNC_037647.1	+	10329134	10329161	10328847	10328982	10329927	10330028
F4	LOC725950	MECP2	Methyl CpG binding protein 2	ENSG00000169057	1	1	-0.057	chrNC_037647.1	+	10331707	10331719	10331220	10331625	10331894	10332608
F4	LOC725950	MECP2	Methyl CpG binding protein 2	ENSG00000169057	1	1	0.003	chrNC_037647.1	+	10332962	10333043	10332697	10332835	10333352	10333776
F4	LOC724292	DLG4	discs large MAGUK scaffold protein 4	ENSG00000132535	1	1	-0.003	chrNC_037649.1	-	5556770	5556869	5555426	5555576	5557888	5557930
F4	LOC724292	DLG4	discs large MAGUK scaffold protein 4	ENSG00000132535	1	1	-0.019	chrNC_037649.1	-	5557888	5557930	5555426	5555576	5559274	5559313
F4	LOC724292	DLG4	discs large MAGUK scaffold protein 4	ENSG00000132535	1	0.0279478	-0.029	chrNC_037649.1	-	5557888	5557930	5555426	5555576	5560036	5560139
F4	LOC724292	DLG4	discs large MAGUK scaffold protein 4	ENSG00000132535	1	0.360889	-0.149	chrNC_037649.1	-	5559274	5559313	5555426	5555576	5560036	5560139
F4	LOC724292	DLG4	discs large MAGUK scaffold protein 4	ENSG00000132535	1	0.103857	-0.04	chrNC_037649.1	-	5559274	5559313	5557888	5557930	5560036	5560139
F4	LOC724292	DLG4	discs large MAGUK scaffold protein 4	ENSG00000132535	1	1	0.001	chrNC_037649.1	-	5623162	5623298	5560990	5561204	5625698	5625858
F4	LOC724292	DLG4	discs large MAGUK scaffold protein 4	ENSG00000132535	1	1	0.002	chrNC_037649.1	-	5630699	5630975	5628808	5629021	5653902	5653938
F4	LOC724292	DLG4	discs large MAGUK scaffold protein 4	ENSG00000132535	1	1	0.002	chrNC_037649.1	-	5630699	5630975	5628808	5629021	5684977	5685013
F4	LOC724292	DLG4	discs large MAGUK scaffold protein 4	ENSG00000132535	1	1	0.009	chrNC_037649.1	-	5653902	5653938	5628808	5629021	5684977	5685013
F4	LOC724292	DLG4	discs large MAGUK scaffold protein 4	ENSG00000132535	1	1	0	chrNC_037649.1	-	5653902	5653938	5630699	5630975	5684977	5685013
F4	LOC724292	DLG4	discs large MAGUK scaffold protein 4	ENSG00000132535	1	1	-0.005	chrNC_037649.1	-	5653902	5653938	5630699	5630975	5751139	5751313
F4	LOC724292	DLG4	discs large MAGUK scaffold protein 4	ENSG00000132535	1	1	-0.005	chrNC_037649.1	-	5684977	5685013	5630699	5630975	5751139	5751313
F4	LOC724292	DLG4	discs large MAGUK scaffold protein 4	ENSG00000132535	1	1	0.003	chrNC_037649.1	-	5684977	5685013	5653902	5653938	5751139	5751313
F4	LOC724292	DLG4	discs large MAGUK scaffold protein 4	ENSG00000132535	1	1	0.003	chrNC_037649.1	-	5751139	5751313	5684977	5685013	5793570	5793707
F4	LOC724292	DLG4	discs large MAGUK scaffold protein 4	ENSG00000132535	1	1	0.05	chrNC_037649.1	-	5757761	5757857	5751139	5751313	5793570	5793707
F4	LOC408594	TRIO	Trio Rho guanine nucleotide exchange factor	ENSG00000038382	1	1	0.002	chrNC_037638.1	-	10942594	10942842	10942330	10942527	10944341	10944642
F4	LOC408594	TRIO	Trio Rho guanine nucleotide exchange factor	ENSG00000038382	1	1	0.002	chrNC_037638.1	-	10942594	10943135	10942142	10942527	10944341	10944642
F4	LOC408594	TRIO	Trio Rho guanine nucleotide exchange factor	ENSG00000038382	1	1	0.002	chrNC_037638.1	-	10944161	10944232	10942330	10942527	10944341	10944642
F4	LOC408594	TRIO	Trio Rho guanine nucleotide exchange factor	ENSG00000038382	1	0.194912	-0.072	chrNC_037638.1	-	10944161	10944232	10942738	10942842	10944341	10944642
F4	LOC408594	TRIO	Trio Rho guanine nucleotide exchange factor	ENSG00000038382	1	1	-0.002	chrNC_037638.1	-	10944161	10944232	10943005	10943135	10944341	10944642
F4	LOC408594	TRIO	Trio Rho guanine nucleotide exchange factor	ENSG00000038382	1	1	0.003	chrNC_037638.1	-	10944341	10944642	10942594	10943135	10946534	10946767
F4	LOC408594	TRIO	Trio Rho guanine nucleotide exchange factor	ENSG00000038382	1	1	-0.017	chrNC_037638.1	-	10960867	10960963	10960138	10960317	10961274	10961385
F4	LOC408594	TRIO	Trio Rho guanine nucleotide exchange factor	ENSG00000038382	1	1	-0.008	chrNC_037638.1	-	10960867	10960963	10960138	10960317	10961627	10962286
F4	LOC408594	TRIO	Trio Rho guanine nucleotide exchange factor	ENSG00000038382	1	0.423342	-0.143	chrNC_037638.1	-	10961274	10961385	10960138	10960317	10961627	10962286
F4	LOC408594	TRIO	Trio Rho guanine nucleotide exchange factor	ENSG00000038382	1	1	0.003	chrNC_037638.1	-	10961274	10961385	10960867	10960963	10961627	10962286
F4	LOC411674	RFX3	regulatory factor X3	ENSG00000080298	1	1	0.038	chrNC_037645.1	+	7810824	7811127	7809319	7809662	7813277	7813588
F4	LOC411674	RFX3	regulatory factor X3	ENSG00000080298	1	1	0.035	chrNC_037645.1	+	7810865	7811127	7809517	7809662	7813277	7813588
F4	LOC411674	RFX3	regulatory factor X3	ENSG00000080298	1	1	-0.042	chrNC_037645.1	+	7814232	7814353	7813874	7814015	7814691	7814797
F4	LOC411674	RFX3	regulatory factor X3	ENSG00000080298	1	1	-0.031	chrNC_037645.1	+	7814243	7814353	7813873	7814015	7814691	7814797
F4	LOC411674	RFX3	regulatory factor X3	ENSG00000080298	1	1	0.013	chrNC_037645.1	+	7814308	7814353	7813822	7814015	7814691	7814797
F4	LOC100576908	ASXL3	Additional sex combs like 3 (Drosophila)	ENSG00000141431	1	0.0397045	0.122	chrNC_037642.1	-	13281452	13281496	13281060	13281164	13282579	13282816
F4	LOC100578984	ZNF462	Zinc finger protein 462	ENSG00000148143	1	1	-0.046	chrNC_037642.1	-	6301708	6301866	6300917	6301103	6307335	6308036
F4	LOC100578984	ZNF462	Zinc finger protein 462	ENSG00000148143	1	1	-0.008	chrNC_037642.1	-	6301708	6301866	6300917	6301103	6308484	6308620
F4	LOC408944	KDM3B	lysine demethylase 3B	ENSG00000120733	1	1	0	chrNC_037644.1	+	2835115	2837717	2753304	2753404	2902152	2902300
F4	LOC408944	KDM3B	lysine demethylase 3B	ENSG00000120733	1	1	0.01	chrNC_037644.1	+	2928979	2929202	2924866	2927050	2929747	2930157
F4	LOC408944	KDM3B	lysine demethylase 3B	ENSG00000120733	1	1	0.003	chrNC_037644.1	+	2930842	2930991	2930245	2930447	2931189	2932633
F4	LOC408944	KDM3B	lysine demethylase 3B	ENSG00000120733	1	1	0.003	chrNC_037644.1	+	2930860	2930991	2930245	2930447	2931189	2932633
F4	LOC724599	CHD2	Chromodomain helicase DNA binding protein 2	ENSG00000173575	1	1	-0.048	chrNC_037639.1	+	9633282	9633395	9629444	9630770	9636028	9636217
F4	LOC724599	CHD2	Chromodomain helicase DNA binding protein 2	ENSG00000173575	1	0.0630752	-0.057	chrNC_037639.1	+	9634493	9634775	9633282	9633395	9636028	9636217
F4	LOC412818	GRIN2B	glutamate receptor, inotropic, N-methyl D-apartate 2B	ENSG00000273079	1	1	0.05	chrNC_037644.1	+	13138943	13139417	13016814	13017123	13145887	13146059
F4	LOC412818	GRIN2B	glutamate receptor, inotropic, N-methyl D-apartate 2B	ENSG00000273079	1	1	-0.007	chrNC_037644.1	+	13215991	13216170	13145887	13146059	13217308	13217723
F4	LOC412818	GRIN2B	glutamate receptor, inotropic, N-methyl D-apartate 2B	ENSG00000273079	1	1	0.01	chrNC_037644.1	+	13217308	13217723	13145887	13146059	13221238	13221419
F4	LOC412818	GRIN2B	glutamate receptor, inotropic, N-methyl D-apartate 2B	ENSG00000273079	1	1	0.01	chrNC_037644.1	+	13243076	13243306	13222970	13223109	13265031	13265179
F4	LOC412818	GRIN2B	glutamate receptor, inotropic, N-methyl D-apartate 2B	ENSG00000273079	1	1	-0.018	chrNC_037644.1	+	13278124	13278244	13273937	13274131	13280816	13280918
F4	LOC412818	GRIN2B	glutamate receptor, inotropic, N-methyl D-apartate 2B	ENSG00000273079	1	1	-0.015	chrNC_037644.1	+	13278124	13278289	13273937	13274131	13280816	13280919
F4	LOC551673	TLK2	tousled-like kinase 2	ENSG00000146872	1	0.947715	-0.06	chrNC_037640.1	-	13569930	13570070	13558854	13558945	13575182	13575268
F4	LOC551673	TLK2	tousled-like kinase 2	ENSG00000146872	1	1	0.009	chrNC_037640.1	-	13579259	13579304	13575182	13575268	13581135	13581646
F4	LOC551673	TLK2	tousled-like kinase 2	ENSG00000146872	1	1	0.011	chrNC_037640.1	-	13579259	13579421	13575182	13575268	13581135	13581240
F4	LOC551673	TLK2	tousled-like kinase 2	ENSG00000146872	1	1	0.011	chrNC_037640.1	-	13579259	13579451	13575182	13575268	13581135	13581269
F4	LOC551673	TLK2	tousled-like kinase 2	ENSG00000146872	1	1	0.013	chrNC_037640.1	-	13579259	13579479	13575182	13575268	13581135	13581266
F4	LOC412046	ARID1B	AT-rich interaction domain 1B	ENSG00000049618	1	1	-0.012	chrNC_037648.1	-	14940540	14940651	14940213	14940373	14940812	14940989
F4	LOC412046	ARID1B	AT-rich interaction domain 1B	ENSG00000049618	1	1	0.005	chrNC_037648.1	-	14942037	14942235	14941061	14941281	14943217	14943399
F4	LOC412046	ARID1B	AT-rich interaction domain 1B	ENSG00000049618	1	1	0.007	chrNC_037648.1	-	14942046	14942235	14941061	14941281	14943217	14943399
F4	LOC412046	ARID1B	AT-rich interaction domain 1B	ENSG00000049618	1	1	-0.004	chrNC_037648.1	-	14942980	14943022	14942037	14942235	14943217	14943399
F4	LOC726461	SHANK2	SH3 and multiple ankyrin repeat domains 2	ENSG00000162105	1	0.436258	-0.037	chrNC_037639.1	-	14864300	14864462	14862740	14863041	14864617	14864808
F4	LOC726461	SHANK2	SH3 and multiple ankyrin repeat domains 2	ENSG00000162105	1	1	-0.001	chrNC_037639.1	-	14866555	14866732	14866114	14866328	14867553	14867783
F4	LOC726461	SHANK2	SH3 and multiple ankyrin repeat domains 2	ENSG00000162105	1	1	-0.001	chrNC_037639.1	-	14866555	14866732	14866114	14866328	14870720	14870985
F4	LOC726461	SHANK2	SH3 and multiple ankyrin repeat domains 2	ENSG00000162105	1	1	0.006	chrNC_037639.1	-	14867553	14867783	14866114	14866328	14868176	14868879
F4	LOC726461	SHANK2	SH3 and multiple ankyrin repeat domains 2	ENSG00000162105	1	1	0.019	chrNC_037639.1	-	14868176	14868879	14866114	14866328	14870720	14870985
F4	LOC726461	SHANK2	SH3 and multiple ankyrin repeat domains 2	ENSG00000162105	1	1	-0.003	chrNC_037639.1	-	14875009	14875135	14868176	14868879	14891622	14892063
F4	LOC726461	SHANK2	SH3 and multiple ankyrin repeat domains 2	ENSG00000162105	1	1	-0.003	chrNC_037639.1	-	14875009	14875135	14871735	14871916	14891622	14892063
F4	LOC726461	SHANK2	SH3 and multiple ankyrin repeat domains 2	ENSG00000162105	1	0.312522	-0.093	chrNC_037639.1	-	14889712	14889730	14875009	14875135	14891622	14892015
F4	LOC726461	SHANK2	SH3 and multiple ankyrin repeat domains 2	ENSG00000162105	1	1	-0.005	chrNC_037639.1	-	14921611	14921673	14891622	14892063	14961036	14961319
F4	LOC102655244	NSD1	nuclear receptor binding SET domain protein 1	ENSG00000165671	1	0.49061	-0.028	chrNC_037646.1	-	7500635	7500769	7499589	7500257	7501628	7501855
F4	LOC102655244	NSD1	nuclear receptor binding SET domain protein 1	ENSG00000165671	1	0.959285	-0.038	chrNC_037646.1	-	7500694	7500769	7499589	7500257	7501628	7501855
F4	LOC410882	MYT1L	Myelin transcription factor 1-like	ENSG00000186487	1	0.0457763	-0.219	chrNC_037639.1	-	7843169	7843215	7841759	7841977	7844387	7844656
F4	LOC410882	MYT1L	Myelin transcription factor 1-like	ENSG00000186487	1	1	0.013	chrNC_037639.1	-	7845170	7845233	7844387	7844656	7845743	7845938
F4	LOC410882	MYT1L	Myelin transcription factor 1-like	ENSG00000186487	1	1	-0.017	chrNC_037639.1	-	7850638	7850879	7845743	7845938	7852738	7853010
F4	LOC410882	MYT1L	Myelin transcription factor 1-like	ENSG00000186487	1	1	-0.006	chrNC_037639.1	-	7855200	7855359	7853641	7854718	7857100	7857141
F4	LOC410882	MYT1L	Myelin transcription factor 1-like	ENSG00000186487	1	1	-0.052	chrNC_037639.1	-	7866083	7868116	7857793	7857866	7882131	7882229
F4	LOC724593	ATRX	alpha thalassemia/mental retardation syndrome X-linked	ENSG00000085224	1	1	-0.01	chrNC_037651.1	-	5004804	5004954	5004235	5004297	5005039	5005156
F4	LOC724593	ATRX	alpha thalassemia/mental retardation syndrome X-linked	ENSG00000085224	1	1	-0.055	chrNC_037651.1	-	5012236	5012359	5011852	5012025	5012919	5013049
F4	LOC724593	ATRX	alpha thalassemia/mental retardation syndrome X-linked	ENSG00000085224	1	0.355352	-0.065	chrNC_037651.1	-	5012236	5012359	5011852	5012025	5013173	5013259
F4	LOC410580	FMR1	fragile X mental retardation 1	ENSG00000102081	1	1	-0.028	chrNC_037652.1	+	8821094	8821166	8819169	8819240	8823412	8823560
F4	LOC410580	FMR1	fragile X mental retardation 1	ENSG00000102081	1	0.073823	0.033	chrNC_037652.1	+	8826894	8826993	8826410	8826626	8827144	8829044
F4	LOC410580	FMR1	fragile X mental retardation 1	ENSG00000102081	1	1	0.006	chrNC_037652.1	+	8826894	8826993	8826410	8826626	8827148	8829044
F4	LOC727106	HNRNPH2	heterogeneous nuclear ribonucleoprotein H2	ENSG00000126945	1	0.0507509	0.076	chrNC_037649.1	+	3255398	3255537	3252589	3252733	3256826	3256996
F4	LOC726280	CREBBP	CREB binding protein	ENSG00000005339	1	1	-0.053	chrNC_037639.1	-	14833307	14833463	14831405	14831614	14834890	14835623
F4	LOC724344	SYNGAP1	synaptic Ras GTPase activating protein 1	ENSG00000197283	1	1	-0.008	chrNC_037640.1	+	11238246	11238359	11094680	11095089	11262042	11262084
F4	LOC724344	SYNGAP1	synaptic Ras GTPase activating protein 1	ENSG00000197283	1	1	-0.019	chrNC_037640.1	+	11238246	11238359	11094680	11095089	11265948	11266135
F4	LOC724344	SYNGAP1	synaptic Ras GTPase activating protein 1	ENSG00000197283	1	1	-0.04	chrNC_037640.1	+	11262042	11262084	11094680	11095089	11265948	11266135
F4	LOC724344	SYNGAP1	synaptic Ras GTPase activating protein 1	ENSG00000197283	1	1	0.001	chrNC_037640.1	+	11262042	11262084	11238246	11238359	11265948	11266135
F4	LOC724344	SYNGAP1	synaptic Ras GTPase activating protein 1	ENSG00000197283	1	1	-0.042	chrNC_037640.1	+	11286183	11286297	11265948	11266135	11295669	11295738
F4	LOC724344	SYNGAP1	synaptic Ras GTPase activating protein 1	ENSG00000197283	1	1	-0.169	chrNC_037640.1	+	11286183	11286297	11277093	11277277	11295669	11295738
F4	LOC724344	SYNGAP1	synaptic Ras GTPase activating protein 1	ENSG00000197283	1	0.572828	0.044	chrNC_037640.1	+	11295669	11295738	11265948	11266135	11442369	11442464
F4	LOC724344	SYNGAP1	synaptic Ras GTPase activating protein 1	ENSG00000197283	1	1	0.003	chrNC_037640.1	+	11351299	11351362	11336084	11336256	11442369	11442464
F4	LOC724344	SYNGAP1	synaptic Ras GTPase activating protein 1	ENSG00000197283	1	1	-0.003	chrNC_037640.1	+	11442369	11442464	11265948	11266135	11457635	11457919
F4	LOC724344	SYNGAP1	synaptic Ras GTPase activating protein 1	ENSG00000197283	1	1	0.003	chrNC_037640.1	+	11442369	11442464	11383791	11385912	11457635	11457919
F4	LOC724344	SYNGAP1	synaptic Ras GTPase activating protein 1	ENSG00000197283	1	1	-0.001	chrNC_037640.1	+	11465234	11465542	11463139	11464750	11467785	11471418
F4	LOC724344	SYNGAP1	synaptic Ras GTPase activating protein 1	ENSG00000197283	1	1	0.003	chrNC_037640.1	+	11465417	11465542	11463139	11464750	11467785	11471418
F4	LOC413286	CDKL5	cyclin-dependent kinase-like 5	ENSG00000008086	1	1	0.105	chrNC_037651.1	-	10556248	10557156	10556072	10556185	10557256	10557650
F4	LOC413286	CDKL5	cyclin-dependent kinase-like 5	ENSG00000008086	1	1	-0.04	chrNC_037651.1	-	10558258	10558453	10557781	10558073	10558605	10558864
F4	LOC413286	CDKL5	cyclin-dependent kinase-like 5	ENSG00000008086	1	1	-0.044	chrNC_037651.1	-	10558258	10558467	10557781	10558073	10558605	10558750
F4	LOC552330	SLC9A6	solute carrier family 9 (sodium/hydrogen exchanger), member 6	ENSG00000198689	1	0.245269	-0.056	chrNC_037647.1	+	4685270	4685327	4683933	4683985	4686491	4686695
F4	LOC552330	SLC9A6	solute carrier family 9 (sodium/hydrogen exchanger), member 6	ENSG00000198689	1	1	0.003	chrNC_037647.1	+	4685270	4685327	4683933	4683985	4686506	4686695
F4	LOC410060	KCNB1	potassium voltage-gated channel subfamily B member 1	ENSG00000158445	1	1	0.003	chrNC_037647.1	+	314299	314383	299852	300148	323014	323284
F4	LOC410060	KCNB1	potassium voltage-gated channel subfamily B member 1	ENSG00000158445	1	1	0	chrNC_037647.1	+	323014	323284	299852	300148	327741	327966
F4	LOC410060	KCNB1	potassium voltage-gated channel subfamily B member 1	ENSG00000158445	1	1	0.01	chrNC_037647.1	+	323014	323284	299852	300148	338151	338356
F4	LOC410060	KCNB1	potassium voltage-gated channel subfamily B member 1	ENSG00000158445	1	0.762181	-0.031	chrNC_037647.1	+	326346	326382	323014	323284	327741	327966
F4	LOC410060	KCNB1	potassium voltage-gated channel subfamily B member 1	ENSG00000158445	1	1	-0.007	chrNC_037647.1	+	327741	327966	299852	300148	337044	337129
F4	LOC410060	KCNB1	potassium voltage-gated channel subfamily B member 1	ENSG00000158445	1	1	0.007	chrNC_037647.1	+	327741	327966	299852	300148	338151	338356
F4	LOC410060	KCNB1	potassium voltage-gated channel subfamily B member 1	ENSG00000158445	1	1	-0.002	chrNC_037647.1	+	327741	327966	323014	323284	338151	338356
F4	LOC410060	KCNB1	potassium voltage-gated channel subfamily B member 1	ENSG00000158445	1	1	-0.003	chrNC_037647.1	+	339946	340315	338151	338356	342961	343390
F4	LOC410001	RIMS1	Regulating synaptic membrane exocytosis 1	ENSG00000079841	1	0.649656	0.027	chrNC_037647.1	-	7948487	7948698	7946047	7946262	7949185	7949314
F4	LOC410001	RIMS1	Regulating synaptic membrane exocytosis 1	ENSG00000079841	1	1	-0.005	chrNC_037647.1	-	7948487	7948698	7946047	7946262	7951337	7951518
F4	LOC410001	RIMS1	Regulating synaptic membrane exocytosis 1	ENSG00000079841	1	1	0.017	chrNC_037647.1	-	7948487	7948698	7946047	7946262	7952881	7953061
F4	LOC410001	RIMS1	Regulating synaptic membrane exocytosis 1	ENSG00000079841	1	1	0.002	chrNC_037647.1	-	7948487	7948698	7946047	7946262	7957900	7958141
F4	LOC410001	RIMS1	Regulating synaptic membrane exocytosis 1	ENSG00000079841	1	1	-0.061	chrNC_037647.1	-	7949185	7949314	7946047	7946262	7952881	7953061
F4	LOC410001	RIMS1	Regulating synaptic membrane exocytosis 1	ENSG00000079841	1	1	-0.005	chrNC_037647.1	-	7949185	7949314	7948487	7948698	7952881	7953061
F4	LOC410001	RIMS1	Regulating synaptic membrane exocytosis 1	ENSG00000079841	1	1	0.007	chrNC_037647.1	-	7951337	7951494	7946047	7946262	7952881	7953061
F4	LOC410001	RIMS1	Regulating synaptic membrane exocytosis 1	ENSG00000079841	1	1	0.014	chrNC_037647.1	-	7951337	7951518	7946047	7946262	7952881	7953061
F4	LOC410001	RIMS1	Regulating synaptic membrane exocytosis 1	ENSG00000079841	1	1	0.006	chrNC_037647.1	-	7951337	7951518	7948487	7948698	7952881	7953061
F4	LOC410001	RIMS1	Regulating synaptic membrane exocytosis 1	ENSG00000079841	1	1	0.001	chrNC_037647.1	-	7952881	7953061	7946070	7946262	7953264	7956410
F4	LOC410001	RIMS1	Regulating synaptic membrane exocytosis 1	ENSG00000079841	1	1	-0.003	chrNC_037647.1	-	7952881	7953061	7946070	7946262	7957900	7958141
F4	LOC410001	RIMS1	Regulating synaptic membrane exocytosis 1	ENSG00000079841	1	1	0.005	chrNC_037647.1	-	7952881	7953061	7948487	7948698	7957900	7958141
F4	LOC410001	RIMS1	Regulating synaptic membrane exocytosis 1	ENSG00000079841	1	1	0.002	chrNC_037647.1	-	7953264	7956410	7946047	7946262	7957900	7958141
F4	LOC410001	RIMS1	Regulating synaptic membrane exocytosis 1	ENSG00000079841	1	1	0.011	chrNC_037647.1	-	7953264	7956410	7952881	7953061	7957900	7958141
F4	LOC410001	RIMS1	Regulating synaptic membrane exocytosis 1	ENSG00000079841	1	1	0.002	chrNC_037647.1	-	7953264	7956629	7946047	7946262	7957900	7958141
F4	LOC410001	RIMS1	Regulating synaptic membrane exocytosis 1	ENSG00000079841	1	1	0.011	chrNC_037647.1	-	7953264	7956629	7952881	7953061	7957900	7958141
F4	LOC410001	RIMS1	Regulating synaptic membrane exocytosis 1	ENSG00000079841	1	1	-0.006	chrNC_037647.1	-	7958495	7958668	7957900	7958141	7958746	7958913
F4	LOC410001	RIMS1	Regulating synaptic membrane exocytosis 1	ENSG00000079841	1	1	-0.003	chrNC_037647.1	-	7959243	7959388	7958746	7958913	7965328	7965514
F4	LOC410001	RIMS1	Regulating synaptic membrane exocytosis 1	ENSG00000079841	1	1	0.001	chrNC_037647.1	-	7961903	7961933	7959243	7959388	7965328	7965514
F4	LOC410001	RIMS1	Regulating synaptic membrane exocytosis 1	ENSG00000079841	1	1	0.006	chrNC_037647.1	-	7965328	7965514	7959243	7959388	7966207	7966462
F4	LOC410001	RIMS1	Regulating synaptic membrane exocytosis 1	ENSG00000079841	1	1	0	chrNC_037647.1	-	7969020	7969044	7966873	7967138	7969871	7970123
F4	LOC410001	RIMS1	Regulating synaptic membrane exocytosis 1	ENSG00000079841	1	1	0.024	chrNC_037647.1	-	7969020	7969068	7966873	7967138	7969871	7970123
F4	LOC410001	RIMS1	Regulating synaptic membrane exocytosis 1	ENSG00000079841	1	1	-0.017	chrNC_037647.1	-	7977091	7977281	7966873	7967138	7980242	7980325
F4	LOC410001	RIMS1	Regulating synaptic membrane exocytosis 1	ENSG00000079841	1	0.453105	0.16	chrNC_037647.1	-	7977091	7977281	7966873	7967138	7987328	7987560
F4	LOC410001	RIMS1	Regulating synaptic membrane exocytosis 1	ENSG00000079841	1	1	-0.008	chrNC_037647.1	-	7977091	7977281	7970365	7970567	7977964	7978178
F4	LOC410001	RIMS1	Regulating synaptic membrane exocytosis 1	ENSG00000079841	1	1	-0.021	chrNC_037647.1	-	7977091	7977281	7970365	7970567	7980242	7980325
F4	LOC410001	RIMS1	Regulating synaptic membrane exocytosis 1	ENSG00000079841	1	1	0.046	chrNC_037647.1	-	7977091	7977281	7970365	7970567	7987328	7987560
F4	LOC410001	RIMS1	Regulating synaptic membrane exocytosis 1	ENSG00000079841	1	1	-0.025	chrNC_037647.1	-	7977964	7978178	7977091	7977281	7980242	7980325
F4	LOC410001	RIMS1	Regulating synaptic membrane exocytosis 1	ENSG00000079841	1	1	-0.024	chrNC_037647.1	-	7977964	7978178	7977091	7977281	7987328	7987560
F4	LOC410001	RIMS1	Regulating synaptic membrane exocytosis 1	ENSG00000079841	1	0.202595	0.056	chrNC_037647.1	-	7980242	7980325	7966873	7967138	7987328	7987560
F4	LOC410001	RIMS1	Regulating synaptic membrane exocytosis 1	ENSG00000079841	1	0.777888	0.029	chrNC_037647.1	-	7980242	7980325	7970365	7970567	7987328	7987560
F4	LOC410001	RIMS1	Regulating synaptic membrane exocytosis 1	ENSG00000079841	1	1	-0.027	chrNC_037647.1	-	7980242	7980325	7977091	7977281	7987328	7987560
F4	LOC410001	RIMS1	Regulating synaptic membrane exocytosis 1	ENSG00000079841	1	1	-0.011	chrNC_037647.1	-	7980242	7980325	7977964	7978178	7987328	7987560
F4	LOC410001	RIMS1	Regulating synaptic membrane exocytosis 1	ENSG00000079841	1	1	0.005	chrNC_037647.1	-	7988218	7988446	7987328	7987560	7989046	7989319
F4	LOC410001	RIMS1	Regulating synaptic membrane exocytosis 1	ENSG00000079841	1	1	0.004	chrNC_037647.1	-	7988218	7988446	7987328	7987560	7989193	7989319
F4	LOC409051	ANK2	Ankyrin 2, neuronal	ENSG00000145362	1	1	-0.002	chrNC_037641.1	+	9967242	9967398	9966878	9967042	9967503	9967632
F4	LOC409051	ANK2	Ankyrin 2, neuronal	ENSG00000145362	1	0.366765	0.014	chrNC_037641.1	+	9969324	9969522	9968792	9969089	9969725	9969872
F4	LOC409051	ANK2	Ankyrin 2, neuronal	ENSG00000145362	1	1	0.029	chrNC_037641.1	+	9973483	9973588	9971109	9971293	9981355	9981484
F4	LOC409051	ANK2	Ankyrin 2, neuronal	ENSG00000145362	1	0.385529	-0.014	chrNC_037641.1	+	9984726	9984822	9981842	9981948	9988125	9988350
F4	LOC409051	ANK2	Ankyrin 2, neuronal	ENSG00000145362	1	0.0899081	-0.016	chrNC_037641.1	+	9984744	9984822	9981842	9981948	9986001	9986019
F4	LOC409051	ANK2	Ankyrin 2, neuronal	ENSG00000145362	1	0.328706	-0.027	chrNC_037641.1	+	9984744	9984822	9981842	9981948	9988125	9988350
F4	LOC409051	ANK2	Ankyrin 2, neuronal	ENSG00000145362	1	0.583902	-0.054	chrNC_037641.1	+	9986001	9986019	9981842	9981948	9988125	9988350
F4	LOC409051	ANK2	Ankyrin 2, neuronal	ENSG00000145362	1	1	-0.01	chrNC_037641.1	+	9986001	9986019	9984744	9984822	9988125	9988350
F4	LOC409051	ANK2	Ankyrin 2, neuronal	ENSG00000145362	1	1	0.002	chrNC_037641.1	+	9990648	9990663	9989821	9990026	9992153	9992343
F4	LOC409051	ANK2	Ankyrin 2, neuronal	ENSG00000145362	1	0.728247	0.006	chrNC_037641.1	+	9992153	9992343	9989821	9990026	9992910	9993046
F4	LOC409051	ANK2	Ankyrin 2, neuronal	ENSG00000145362	1	1	0.002	chrNC_037641.1	+	9996730	9996958	9996006	9996058	9999068	10008241
F4	LOC409051	ANK2	Ankyrin 2, neuronal	ENSG00000145362	1	1	-0.006	chrNC_037641.1	+	9996730	9996958	9996006	9996058	10011719	10011788
F4	LOC409051	ANK2	Ankyrin 2, neuronal	ENSG00000145362	1	1	-0.013	chrNC_037641.1	+	9999068	10010717	9996006	9996058	10011719	10011788
F4	LOC409051	ANK2	Ankyrin 2, neuronal	ENSG00000145362	1	1	0.008	chrNC_037641.1	+	9999068	10010717	9996730	9996958	10011719	10011788
F4	LOC409051	ANK2	Ankyrin 2, neuronal	ENSG00000145362	1	1	0.004	chrNC_037641.1	+	10013084	10014197	10011719	10011788	10016418	10016647
F4	LOC409051	ANK2	Ankyrin 2, neuronal	ENSG00000145362	1	1	0	chrNC_037641.1	+	10013084	10014197	10011719	10011788	10018888	10018943
F4	LOC409051	ANK2	Ankyrin 2, neuronal	ENSG00000145362	1	1	-0.012	chrNC_037641.1	+	10013084	10014197	10011719	10011788	10020596	10020675
F4	LOC409051	ANK2	Ankyrin 2, neuronal	ENSG00000145362	1	1	0.004	chrNC_037641.1	+	10013084	10014224	10011719	10011788	10016418	10016647
F4	LOC409051	ANK2	Ankyrin 2, neuronal	ENSG00000145362	1	1	0.001	chrNC_037641.1	+	10013084	10014224	10011719	10011788	10018888	10018943
F4	LOC409051	ANK2	Ankyrin 2, neuronal	ENSG00000145362	1	1	-0.01	chrNC_037641.1	+	10013084	10014224	10011719	10011788	10020596	10020675
F4	LOC409051	ANK2	Ankyrin 2, neuronal	ENSG00000145362	1	1	0	chrNC_037641.1	+	10016418	10016647	10011719	10011788	10020596	10020675
F4	LOC409051	ANK2	Ankyrin 2, neuronal	ENSG00000145362	1	0.682534	0.023	chrNC_037641.1	+	10016418	10016647	10013084	10014197	10020596	10020675
F4	LOC409051	ANK2	Ankyrin 2, neuronal	ENSG00000145362	1	1	0.031	chrNC_037641.1	+	10016418	10016647	10013084	10014224	10020596	10020675
F4	LOC409051	ANK2	Ankyrin 2, neuronal	ENSG00000145362	1	1	-0.176	chrNC_037641.1	+	10017749	10017853	10013084	10014197	10018888	10018943
F4	LOC409051	ANK2	Ankyrin 2, neuronal	ENSG00000145362	1	1	-0.003	chrNC_037641.1	+	10017749	10017853	10013084	10014197	10020596	10020675
F4	LOC409051	ANK2	Ankyrin 2, neuronal	ENSG00000145362	1	1	-0.167	chrNC_037641.1	+	10017749	10017853	10013084	10014224	10018888	10018943
F4	LOC409051	ANK2	Ankyrin 2, neuronal	ENSG00000145362	1	1	-0.021	chrNC_037641.1	+	10017749	10017853	10013084	10014224	10020596	10020675
F4	LOC409051	ANK2	Ankyrin 2, neuronal	ENSG00000145362	1	1	0.003	chrNC_037641.1	+	10018888	10018943	10011719	10011788	10020596	10020675
F4	LOC409051	ANK2	Ankyrin 2, neuronal	ENSG00000145362	1	0.233108	0.024	chrNC_037641.1	+	10018888	10018943	10013084	10014197	10020596	10020675
F4	LOC409051	ANK2	Ankyrin 2, neuronal	ENSG00000145362	1	0.423342	0.075	chrNC_037641.1	+	10018888	10018943	10013084	10014224	10020596	10020675
F4	LOC409051	ANK2	Ankyrin 2, neuronal	ENSG00000145362	1	1	0.099	chrNC_037641.1	+	10018888	10018943	10017749	10017853	10020596	10020675
F4	LOC412918	SON	SONDNA binding protein	ENSG00000115904	1	1	0.003	chrNC_037638.1	+	14818215	14818324	14817816	14817962	14818412	14818567
F4	LOC412918	SON	SONDNA binding protein	ENSG00000115904	1	0.000449956	-0.215	chrNC_037638.1	+	14819645	14819755	14818860	14818974	14819939	14820129
F4	LOC412918	SON	SONDNA binding protein	ENSG00000115904	1	0.085635	-0.156	chrNC_037638.1	+	14819692	14819755	14818860	14818974	14819939	14820129
F4	LOC100578899	CACNA1C	calcium channel, voltage-dependent, L type, alpha 1C subunit	ENSG00000151067	1	1	-0.024	chrNC_037639.1	+	15645531	15645639	15644799	15644887	15649974	15650082
F4	LOC100578899	CACNA1C	calcium channel, voltage-dependent, L type, alpha 1C subunit	ENSG00000151067	1	1	0.018	chrNC_037639.1	+	15645531	15645639	15644799	15644887	15652236	15652289
F4	LOC100578899	CACNA1C	calcium channel, voltage-dependent, L type, alpha 1C subunit	ENSG00000151067	1	1	0.018	chrNC_037639.1	+	15649974	15650082	15644799	15644887	15652236	15652289
F4	LOC100578899	CACNA1C	calcium channel, voltage-dependent, L type, alpha 1C subunit	ENSG00000151067	1	1	-0.051	chrNC_037639.1	+	15649974	15650082	15645531	15645639	15652236	15652289
F4	LOC100578899	CACNA1C	calcium channel, voltage-dependent, L type, alpha 1C subunit	ENSG00000151067	1	0.0605092	0.048	chrNC_037639.1	+	15652876	15653078	15652491	15652638	15653212	15653482
F4	LOC100578899	CACNA1C	calcium channel, voltage-dependent, L type, alpha 1C subunit	ENSG00000151067	1	1	-0.037	chrNC_037639.1	+	15656149	15656193	15655803	15655950	15656621	15656926
F4	LOC100578899	CACNA1C	calcium channel, voltage-dependent, L type, alpha 1C subunit	ENSG00000151067	1	1	0.012	chrNC_037639.1	+	15656149	15656193	15655803	15655950	15658185	15658313
F4	LOC100578899	CACNA1C	calcium channel, voltage-dependent, L type, alpha 1C subunit	ENSG00000151067	1	1	0.002	chrNC_037639.1	+	15656149	15656193	15655803	15655950	15658224	15658313
F4	LOC100578899	CACNA1C	calcium channel, voltage-dependent, L type, alpha 1C subunit	ENSG00000151067	1	1	0.001	chrNC_037639.1	+	15656621	15656926	15655803	15655950	15658224	15658313
F4	LOC100578899	CACNA1C	calcium channel, voltage-dependent, L type, alpha 1C subunit	ENSG00000151067	1	0.815843	-0.031	chrNC_037639.1	+	15656621	15656926	15656149	15656193	15658224	15658313
F4	LOC100578899	CACNA1C	calcium channel, voltage-dependent, L type, alpha 1C subunit	ENSG00000151067	1	1	-0.007	chrNC_037639.1	+	15657181	15657688	15656558	15656926	15658224	15658313
F4	LOC100577139	AFF2	AF4/FMR2 family, member 2	ENSG00000155966	1	1	-0.23	chrNC_037639.1	+	13751323	13751525	13747389	13747870	13752107	13752601
F4	LOC100577139	AFF2	AF4/FMR2 family, member 2	ENSG00000155966	1	1	0.009	chrNC_037639.1	+	13797247	13797434	13769808	13771012	13818187	13818802
F4	LOC100577139	AFF2	AF4/FMR2 family, member 2	ENSG00000155966	1	1	-0.01	chrNC_037639.1	+	13818187	13818802	13797247	13797434	13820444	13820501
F4	LOC100577139	AFF2	AF4/FMR2 family, member 2	ENSG00000155966	1	1	-0.019	chrNC_037639.1	+	13828452	13828489	13827499	13827595	13845591	13845625
F4	LOC100577139	AFF2	AF4/FMR2 family, member 2	ENSG00000155966	1	1	0.012	chrNC_037639.1	+	13845591	13845625	13828452	13828489	13854268	13854323
F4	LOC100577139	AFF2	AF4/FMR2 family, member 2	ENSG00000155966	1	1	0.018	chrNC_037639.1	+	13854513	13854566	13854268	13854323	13855046	13855560
F4	LOC408949	PPP2R5D	Protein phosphatase 2, regulatory subunit B', delta	ENSG00000112640	1	0.00294245	-0.078	chrNC_037644.1	+	2355515	2355648	2353656	2353719	2356099	2356274
F4	LOC409084	RERE	Arginine-glutamic acid dipeptide (RE) repeats	ENSG00000142599	1	0.712651	0.02	chrNC_037651.1	+	6616700	6616842	6615452	6615678	6618457	6618532
F4	LOC409084	RERE	Arginine-glutamic acid dipeptide (RE) repeats	ENSG00000142599	1	0.496016	0.059	chrNC_037651.1	+	6616700	6616842	6615452	6615678	6618597	6618957
F4	LOC409084	RERE	Arginine-glutamic acid dipeptide (RE) repeats	ENSG00000142599	1	0.271205	0.027	chrNC_037651.1	+	6616700	6616842	6615452	6615678	6618615	6618957
F4	LOC409084	RERE	Arginine-glutamic acid dipeptide (RE) repeats	ENSG00000142599	1	1	0.252	chrNC_037651.1	+	6617792	6617921	6616700	6616842	6618457	6618532
F4	LOC409084	RERE	Arginine-glutamic acid dipeptide (RE) repeats	ENSG00000142599	1	1	-0.006	chrNC_037651.1	+	6617792	6617921	6616700	6616842	6618597	6618957
F4	LOC409084	RERE	Arginine-glutamic acid dipeptide (RE) repeats	ENSG00000142599	1	1	-0.012	chrNC_037651.1	+	6618457	6618532	6615453	6615678	6618597	6618957
F4	LOC409084	RERE	Arginine-glutamic acid dipeptide (RE) repeats	ENSG00000142599	1	1	0.091	chrNC_037651.1	+	6618457	6618532	6615453	6615678	6618615	6618957
F4	LOC409084	RERE	Arginine-glutamic acid dipeptide (RE) repeats	ENSG00000142599	1	1	-0.007	chrNC_037651.1	+	6618457	6618532	6616700	6616842	6618597	6618957
F4	LOC409084	RERE	Arginine-glutamic acid dipeptide (RE) repeats	ENSG00000142599	1	0.684995	-0.116	chrNC_037651.1	+	6618457	6618532	6616700	6616842	6618615	6618957
F4	LOC409084	RERE	Arginine-glutamic acid dipeptide (RE) repeats	ENSG00000142599	1	1	-0.417	chrNC_037651.1	+	6618457	6618532	6617792	6617921	6618597	6618957
F4	LOC409084	RERE	Arginine-glutamic acid dipeptide (RE) repeats	ENSG00000142599	1	1	-0.002	chrNC_037651.1	+	6618597	6618957	6616700	6616842	6619082	6619163
F4	LOC409084	RERE	Arginine-glutamic acid dipeptide (RE) repeats	ENSG00000142599	1	1	-0.002	chrNC_037651.1	+	6618615	6618957	6616700	6616842	6619082	6619163
F4	LOC409084	RERE	Arginine-glutamic acid dipeptide (RE) repeats	ENSG00000142599	1	0.882296	0.02	chrNC_037651.1	+	6623301	6623580	6619235	6622644	6624901	6625100
F4	LOC100578885	CIC	capicua transcriptional repressor	ENSG00000079432	1	1	0.057	chrNC_037639.1	-	4613799	4614006	4593130	4593417	4614408	4616454
F4	LOC100578885	CIC	capicua transcriptional repressor	ENSG00000079432	1	1	-0.201	chrNC_037639.1	-	4613799	4614006	4593130	4593417	4615144	4616454
F4	LOC100578885	CIC	capicua transcriptional repressor	ENSG00000079432	1	1	0.11	chrNC_037639.1	-	4613799	4614277	4593130	4593417	4614408	4616454
F4	LOC409382	TRIP12	Thyroid hormone receptor interactor 12	ENSG00000153827	1	1	-0.023	chrNC_037642.1	-	7457978	7458065	7455658	7456007	7459046	7459355
F4	LOC726524	CHD7	chromodomain helicase DNA binding protein 7	ENSG00000171316	1	1	0.014	chrNC_037649.1	+	8681996	8682188	8681071	8681161	8682757	8683172
F4	Para	SCN1A	sodium channel, voltage-gated, type I, alpha subunit	ENSG00000144285	1	1	-0.002	chrNC_037646.1	-	6458337	6458470	6458048	6458173	6458670	6458775
F4	Para	SCN1A	sodium channel, voltage-gated, type I, alpha subunit	ENSG00000144285	1	1	0.012	chrNC_037646.1	-	6460266	6460501	6458670	6458802	6460899	6461250
F4	Para	SCN1A	sodium channel, voltage-gated, type I, alpha subunit	ENSG00000144285	1	1	0.012	chrNC_037646.1	-	6460296	6460501	6458670	6458802	6460899	6461250
F4	Para	SCN1A	sodium channel, voltage-gated, type I, alpha subunit	ENSG00000144285	1	1	0.041	chrNC_037646.1	-	6465762	6465819	6464391	6464823	6467520	6467802
F4	Para	SCN1A	sodium channel, voltage-gated, type I, alpha subunit	ENSG00000144285	1	1	0.003	chrNC_037646.1	-	6470087	6470179	6469060	6469273	6473526	6473655
F4	Para	SCN1A	sodium channel, voltage-gated, type I, alpha subunit	ENSG00000144285	1	1	-0.001	chrNC_037646.1	-	6470087	6470179	6469060	6469273	6476042	6476248
F4	Para	SCN1A	sodium channel, voltage-gated, type I, alpha subunit	ENSG00000144285	1	1	0.005	chrNC_037646.1	-	6473526	6473655	6469060	6469273	6476042	6476248
F4	Para	SCN1A	sodium channel, voltage-gated, type I, alpha subunit	ENSG00000144285	1	1	0.009	chrNC_037646.1	-	6473526	6473655	6470087	6470179	6476042	6476248
F4	Para	SCN1A	sodium channel, voltage-gated, type I, alpha subunit	ENSG00000144285	1	1	0.024	chrNC_037646.1	-	6476042	6476248	6473526	6473655	6487509	6487656
F4	Para	SCN1A	sodium channel, voltage-gated, type I, alpha subunit	ENSG00000144285	1	1	0.004	chrNC_037646.1	-	6476904	6477060	6476042	6476248	6487509	6487656
F4	Para	SCN1A	sodium channel, voltage-gated, type I, alpha subunit	ENSG00000144285	1	1	-0.001	chrNC_037646.1	-	6483683	6483716	6476904	6477060	6487509	6487656
F4	LOC552079	MEIS2	Meis homeobox 2	ENSG00000134138	1	1	0.006	chrNC_037642.1	+	7903345	7903453	7795107	7795237	7932921	7933070
F4	LOC552079	MEIS2	Meis homeobox 2	ENSG00000134138	1	1	0.031	chrNC_037642.1	+	7996595	7996672	7932921	7933070	8069665	8069724
F4	LOC409576	SPAST	Spastin	ENSG00000021574	1	1	-0.037	chrNC_037642.1	+	11350104	11350365	11349428	11349599	11351260	11351613
F4	LOC413341	SRCAP	Snf2 related CREBBP activator protein	ENSG00000080603	1	1	0.002	chrNC_037640.1	-	6878207	6878243	6877971	6878140	6882926	6883148
F4	LOC413341	SRCAP	Snf2 related CREBBP activator protein	ENSG00000080603	1	0.856129	-0.052	chrNC_037640.1	-	6885605	6885863	6885054	6885374	6886146	6886227
F4	LOC413341	SRCAP	Snf2 related CREBBP activator protein	ENSG00000080603	1	0.184684	-0.087	chrNC_037640.1	-	6892088	6892217	6890690	6891316	6892616	6893322
F4	LOC724223	TSC1	tuberous sclerosis 1	ENSG00000165699	1	1	0.003	chrNC_037644.1	-	13503601	13503870	13503262	13503528	13504290	13504401
F4	arm	CTNNB1	catenin beta 1	ENSG00000168036	1	1	-0.002	chrNC_037650.1	+	2781211	2781308	2779817	2780120	2781757	2781819
F4	arm	CTNNB1	catenin beta 1	ENSG00000168036	1	0.351323	0.073	chrNC_037650.1	+	2781211	2781308	2779817	2780120	2782809	2783403
F4	arm	CTNNB1	catenin beta 1	ENSG00000168036	1	0.924528	0.01	chrNC_037650.1	+	2781757	2781819	2779817	2780120	2782809	2782952
F4	arm	CTNNB1	catenin beta 1	ENSG00000168036	1	1	0.006	chrNC_037650.1	+	2781757	2781819	2781211	2781308	2782809	2782952
F4	arm	CTNNB1	catenin beta 1	ENSG00000168036	1	1	-0.011	chrNC_037650.1	+	2781760	2781819	2781211	2781308	2782809	2782946
F5	LOC410159	MED13L	Mediator complex subunit 13-like	ENSG00000123066	1	0.0451599	-0.102	chrNC_037643.1	+	12134150	12134291	12132425	12132855	12135537	12136105
F5	LOC410159	MED13L	Mediator complex subunit 13-like	ENSG00000123066	1	0.45346	-0.1	chrNC_037643.1	+	12134150	12134291	12132425	12132855	12136180	12136387
F5	LOC410159	MED13L	Mediator complex subunit 13-like	ENSG00000123066	1	1	-0.007	chrNC_037643.1	+	12135537	12136105	12132425	12132855	12136180	12136387
F5	LOC410159	MED13L	Mediator complex subunit 13-like	ENSG00000123066	1	1	-0.007	chrNC_037643.1	+	12135537	12136105	12134150	12134291	12136180	12136387
F5	LOC413633	BRSK2	BR serine/threonine kinase 2	ENSG00000174672	1	1	-0.099	chrNC_037653.1	-	1539511	1539520	1536224	1537221	1539622	1539852
F5	LOC551071	BAZ2B	bromodomain adjacent to zinc finger domain 2B	ENSG00000123636	1	1	-0.088	chrNC_037638.1	-	24395204	24395427	24394269	24394516	24395682	24398892
F5	LOC551071	BAZ2B	bromodomain adjacent to zinc finger domain 2B	ENSG00000123636	1	1	0.009	chrNC_037638.1	-	24406240	24406294	24405059	24405258	24407323	24407368
F5	LOC551071	BAZ2B	bromodomain adjacent to zinc finger domain 2B	ENSG00000123636	1	1	-0.012	chrNC_037638.1	-	24407323	24407368	24406240	24406294	24417541	24417623
F5	LOC551071	BAZ2B	bromodomain adjacent to zinc finger domain 2B	ENSG00000123636	1	1	-0.001	chrNC_037638.1	-	24408014	24408080	24407323	24407368	24417541	24417623
F5	LOC551071	BAZ2B	bromodomain adjacent to zinc finger domain 2B	ENSG00000123636	1	1	0.016	chrNC_037638.1	-	24413721	24414441	24406240	24406294	24417541	24417623
F5	LOC551071	BAZ2B	bromodomain adjacent to zinc finger domain 2B	ENSG00000123636	1	1	-0.007	chrNC_037638.1	-	24413721	24414441	24408014	24408080	24417541	24417623
F5	LOC551071	BAZ2B	bromodomain adjacent to zinc finger domain 2B	ENSG00000123636	1	1	-0.001	chrNC_037638.1	-	24413721	24414720	24406240	24406294	24417541	24417623
F5	LOC551071	BAZ2B	bromodomain adjacent to zinc finger domain 2B	ENSG00000123636	1	1	-0.012	chrNC_037638.1	-	24413721	24414720	24408014	24408080	24417541	24417623
F5	LOC551071	BAZ2B	bromodomain adjacent to zinc finger domain 2B	ENSG00000123636	1	1	-0.069	chrNC_037638.1	-	24420842	24420860	24419782	24420026	24421012	24421178
F5	LOC551071	BAZ2B	bromodomain adjacent to zinc finger domain 2B	ENSG00000123636	1	1	0.005	chrNC_037638.1	-	24451783	24451841	24439836	24440005	24497543	24497604
F5	LOC551071	BAZ2B	bromodomain adjacent to zinc finger domain 2B	ENSG00000123636	1	1	0.007	chrNC_037638.1	-	24497543	24497604	24451783	24451841	24532459	24533348
F5	LOC551071	BAZ2B	bromodomain adjacent to zinc finger domain 2B	ENSG00000123636	1	1	0.065	chrNC_037638.1	-	24526836	24527716	24497543	24497604	24532459	24533350
F5	LOC551071	BAZ2B	bromodomain adjacent to zinc finger domain 2B	ENSG00000123636	1	0.22413	-0.105	chrNC_037638.1	-	24526836	24527716	24497543	24497604	24532814	24533350
F5	LOC102654448	TSHZ3	teashirt zinc finger homeobox 3	ENSG00000121297	1	0.217044	-0.058	chrNC_037650.1	-	2672600	2672847	2665743	2671691	2685279	2685411
F5	LOC102654448	TSHZ3	teashirt zinc finger homeobox 3	ENSG00000121297	1	1	-0.02	chrNC_037650.1	-	2685279	2685411	2672600	2672847	2697429	2698069
F5	LOC102654448	TSHZ3	teashirt zinc finger homeobox 3	ENSG00000121297	1	1	0.017	chrNC_037650.1	-	2685279	2685411	2672600	2672847	2729493	2729610
F5	LOC410694	EBF3	early B-cell factor 3	ENSG00000108001	1	0.739637	0.224	chrNC_037638.1	+	27309994	27310234	27309382	27309625	27310612	27310717
F5	LOC410694	EBF3	early B-cell factor 3	ENSG00000108001	1	1	-0.035	chrNC_037638.1	+	27309994	27310234	27309382	27309625	27310626	27312388
F5	LOC409880	PSMD12	proteasome 26S subunit, non-ATPase 12	ENSG00000197170	1	1	0.005	chrNW_020555859.1	+	424022	424179	423682	423936	424279	424516
F5	LOC411347	CASK	calcium/calmodulin dependent serine protein kinase	ENSG00000147044	1	1	0.042	chrNC_037646.1	+	3959426	3959495	3949695	3949871	3965525	3965701
F5	LOC411347	CASK	calcium/calmodulin dependent serine protein kinase	ENSG00000147044	1	1	0.057	chrNC_037646.1	+	3960872	3960962	3949695	3949871	3965525	3965701
F5	LOC411347	CASK	calcium/calmodulin dependent serine protein kinase	ENSG00000147044	1	1	-0.009	chrNC_037646.1	+	4136423	4136453	4122568	4122637	4140861	4141099
F5	LOC411347	CASK	calcium/calmodulin dependent serine protein kinase	ENSG00000147044	1	1	-0.027	chrNC_037646.1	+	4136423	4136453	4122568	4122643	4140861	4141099
F5	LOC411347	CASK	calcium/calmodulin dependent serine protein kinase	ENSG00000147044	1	1	0.006	chrNC_037646.1	+	4143260	4143317	4140861	4141099	4146872	4146992
F5	LOC409108	ARHGEF9	Cdc42 guanine nucleotide exchange factor (GEF) 9	ENSG00000131089	1	1	-0.003	chrNC_037649.1	+	6134953	6136400	6134330	6134580	6136609	6137834
F5	LOC409108	ARHGEF9	Cdc42 guanine nucleotide exchange factor (GEF) 9	ENSG00000131089	1	1	0.008	chrNC_037649.1	+	6196129	6196244	6136609	6137834	6204625	6204753
F5	LOC409108	ARHGEF9	Cdc42 guanine nucleotide exchange factor (GEF) 9	ENSG00000131089	1	0.419674	-0.075	chrNC_037649.1	+	6213375	6213567	6212963	6213066	6215670	6215885
F5	LOC411466	KMT2C	Lysine (K)-specific methyltransferase 2C	ENSG00000055609	1	0.00576797	-0.086	chrNC_037652.1	+	628693	628795	628194	628442	630011	630199
F5	LOC411466	KMT2C	Lysine (K)-specific methyltransferase 2C	ENSG00000055609	1	1	0.045	chrNC_037652.1	+	636585	636828	635780	635905	638739	638875
F5	LOC411466	KMT2C	Lysine (K)-specific methyltransferase 2C	ENSG00000055609	1	1	0.027	chrNC_037652.1	+	636585	637341	635780	635905	638739	638875
F5	LOC411466	KMT2C	Lysine (K)-specific methyltransferase 2C	ENSG00000055609	1	1	-0.03	chrNC_037652.1	+	645437	645590	644649	644819	646535	646923
F5	LOC724172	NBEA	neurobeachin	ENSG00000172915	1	1	0.018	chrNC_037643.1	+	9959474	9959906	9764268	9764629	10049377	10049482
F5	LOC724172	NBEA	neurobeachin	ENSG00000172915	1	1	0.005	chrNC_037643.1	+	10104501	10104681	10104223	10104377	10105946	10106054
F5	LOC724172	NBEA	neurobeachin	ENSG00000172915	1	1	0.006	chrNC_037643.1	+	10105612	10105753	10104501	10104681	10105946	10106054
F5	LOC724172	NBEA	neurobeachin	ENSG00000172915	1	1	-0.019	chrNC_037643.1	+	10108620	10108992	10107083	10107255	10110479	10110610
F5	LOC724172	NBEA	neurobeachin	ENSG00000172915	1	1	-0.023	chrNC_037643.1	+	10108623	10108992	10107083	10107255	10110479	10110610
F5	LOC724172	NBEA	neurobeachin	ENSG00000172915	1	0.195948	-0.094	chrNC_037643.1	+	10112080	10112194	10110479	10110610	10113468	10113676
F5	LOC724172	NBEA	neurobeachin	ENSG00000172915	1	1	-0.002	chrNC_037643.1	+	10175337	10175455	10117603	10117740	10178153	10178256
F5	LOC724172	NBEA	neurobeachin	ENSG00000172915	1	1	-0.017	chrNC_037643.1	+	10191326	10191546	10190304	10190489	10191627	10191708
F5	LOC724172	NBEA	neurobeachin	ENSG00000172915	1	1	-0.008	chrNC_037643.1	+	10191368	10191546	10190304	10190489	10191627	10191708
F5	LOC724172	NBEA	neurobeachin	ENSG00000172915	1	1	0.002	chrNC_037643.1	+	10192973	10193237	10191781	10191949	10193307	10193504
F5	LOC408688	DSCAM	Down syndrome cell adhesion molecule	ENSG00000171587	1	1	0.018	chrNC_037639.1	+	11653791	11653884	11631831	11632326	11688699	11689020
F5	LOC408688	DSCAM	Down syndrome cell adhesion molecule	ENSG00000171587	1	1	0.022	chrNC_037639.1	+	11688699	11689020	11653791	11653884	11690625	11690787
F5	LOC408688	DSCAM	Down syndrome cell adhesion molecule	ENSG00000171587	1	1	0.018	chrNC_037639.1	+	11688699	11689020	11653791	11653884	11699858	11700008
F5	LOC408688	DSCAM	Down syndrome cell adhesion molecule	ENSG00000171587	1	1	0.016	chrNC_037639.1	+	11690625	11690787	11653791	11653884	11699858	11700008
F5	LOC408688	DSCAM	Down syndrome cell adhesion molecule	ENSG00000171587	1	1	0.01	chrNC_037639.1	+	11690625	11690787	11688699	11689020	11699858	11700008
F5	LOC408688	DSCAM	Down syndrome cell adhesion molecule	ENSG00000171587	1	1	0	chrNC_037639.1	+	11716614	11716864	11710714	11711040	11722389	11722534
F5	LOC408688	DSCAM	Down syndrome cell adhesion molecule	ENSG00000171587	1	1	-0.001	chrNC_037639.1	+	11743942	11744162	11742064	11742219	11744671	11744762
F5	LOC412529	PTPN11	protein tyrosine phosphatase, non-receptor type 11	ENSG00000179295	1	6.14e-08	0.073	chrNC_037653.1	+	4905141	4905304	4904793	4904988	4905417	4905530
F5	LOC413410	IQSEC2	IQ motif and Sec7 domain 2	ENSG00000124313	1	1	0.008	chrNC_037644.1	-	1505030	1505450	1496135	1496489	1518512	1521875
F5	LOC725950	MECP2	Methyl CpG binding protein 2	ENSG00000169057	1	0.86581	-0.023	chrNC_037647.1	+	10329134	10329161	10328847	10328982	10329927	10330028
F5	LOC725950	MECP2	Methyl CpG binding protein 2	ENSG00000169057	1	0.973685	-0.056	chrNC_037647.1	+	10331707	10331719	10331220	10331625	10331894	10332608
F5	LOC725950	MECP2	Methyl CpG binding protein 2	ENSG00000169057	1	1	0.003	chrNC_037647.1	+	10332962	10333043	10332697	10332835	10333352	10333776
F5	LOC724292	DLG4	discs large MAGUK scaffold protein 4	ENSG00000132535	1	1	0.002	chrNC_037649.1	-	5556770	5556869	5555426	5555576	5557888	5557930
F5	LOC724292	DLG4	discs large MAGUK scaffold protein 4	ENSG00000132535	1	1	-0.004	chrNC_037649.1	-	5557888	5557930	5555426	5555576	5559274	5559313
F5	LOC724292	DLG4	discs large MAGUK scaffold protein 4	ENSG00000132535	1	0.715465	-0.012	chrNC_037649.1	-	5557888	5557930	5555426	5555576	5560036	5560139
F5	LOC724292	DLG4	discs large MAGUK scaffold protein 4	ENSG00000132535	1	1	-0.082	chrNC_037649.1	-	5559274	5559313	5555426	5555576	5560036	5560139
F5	LOC724292	DLG4	discs large MAGUK scaffold protein 4	ENSG00000132535	1	0.546328	-0.03	chrNC_037649.1	-	5559274	5559313	5557888	5557930	5560036	5560139
F5	LOC724292	DLG4	discs large MAGUK scaffold protein 4	ENSG00000132535	1	1	0.001	chrNC_037649.1	-	5623162	5623298	5560990	5561204	5625698	5625858
F5	LOC724292	DLG4	discs large MAGUK scaffold protein 4	ENSG00000132535	1	1	0.001	chrNC_037649.1	-	5630699	5630975	5628808	5629021	5653902	5653938
F5	LOC724292	DLG4	discs large MAGUK scaffold protein 4	ENSG00000132535	1	1	0.002	chrNC_037649.1	-	5630699	5630975	5628808	5629021	5684977	5685013
F5	LOC724292	DLG4	discs large MAGUK scaffold protein 4	ENSG00000132535	1	1	0.009	chrNC_037649.1	-	5653902	5653938	5628808	5629021	5684977	5685013
F5	LOC724292	DLG4	discs large MAGUK scaffold protein 4	ENSG00000132535	1	1	-0.012	chrNC_037649.1	-	5653902	5653938	5630699	5630975	5684977	5685013
F5	LOC724292	DLG4	discs large MAGUK scaffold protein 4	ENSG00000132535	1	1	0.003	chrNC_037649.1	-	5684977	5685013	5653902	5653938	5751139	5751313
F5	LOC724292	DLG4	discs large MAGUK scaffold protein 4	ENSG00000132535	1	1	0.003	chrNC_037649.1	-	5751139	5751313	5684977	5685013	5793570	5793707
F5	LOC724292	DLG4	discs large MAGUK scaffold protein 4	ENSG00000132535	1	1	0.055	chrNC_037649.1	-	5757761	5757857	5751139	5751313	5793570	5793707
F5	LOC724292	DLG4	discs large MAGUK scaffold protein 4	ENSG00000132535	1	1	-0.005	chrNC_037649.1	-	5793570	5793707	5757761	5757857	5818822	5819540
F5	LOC408594	TRIO	Trio Rho guanine nucleotide exchange factor	ENSG00000038382	1	1	-0.002	chrNC_037638.1	-	10942142	10942527	10941664	10942003	10944341	10944642
F5	LOC408594	TRIO	Trio Rho guanine nucleotide exchange factor	ENSG00000038382	1	1	0.002	chrNC_037638.1	-	10942594	10942842	10942330	10942527	10944341	10944642
F5	LOC408594	TRIO	Trio Rho guanine nucleotide exchange factor	ENSG00000038382	1	1	0.001	chrNC_037638.1	-	10942594	10943135	10942142	10942527	10944341	10944642
F5	LOC408594	TRIO	Trio Rho guanine nucleotide exchange factor	ENSG00000038382	1	1	-0.007	chrNC_037638.1	-	10944161	10944232	10941914	10942003	10944341	10944642
F5	LOC408594	TRIO	Trio Rho guanine nucleotide exchange factor	ENSG00000038382	1	1	0.003	chrNC_037638.1	-	10944161	10944232	10942330	10942527	10944341	10944642
F5	LOC408594	TRIO	Trio Rho guanine nucleotide exchange factor	ENSG00000038382	1	1	-0.004	chrNC_037638.1	-	10944161	10944232	10942738	10942842	10944341	10944642
F5	LOC408594	TRIO	Trio Rho guanine nucleotide exchange factor	ENSG00000038382	1	1	-0.005	chrNC_037638.1	-	10944161	10944232	10943005	10943135	10944341	10944642
F5	LOC408594	TRIO	Trio Rho guanine nucleotide exchange factor	ENSG00000038382	1	1	-0.001	chrNC_037638.1	-	10944341	10944642	10942594	10942842	10946534	10946767
F5	LOC408594	TRIO	Trio Rho guanine nucleotide exchange factor	ENSG00000038382	1	1	-0.002	chrNC_037638.1	-	10944341	10944642	10942594	10943135	10946534	10946767
F5	LOC408594	TRIO	Trio Rho guanine nucleotide exchange factor	ENSG00000038382	1	1	-0.027	chrNC_037638.1	-	10960867	10960963	10960138	10960317	10961274	10961385
F5	LOC408594	TRIO	Trio Rho guanine nucleotide exchange factor	ENSG00000038382	1	1	-0.002	chrNC_037638.1	-	10960867	10960963	10960138	10960317	10961627	10962286
F5	LOC408594	TRIO	Trio Rho guanine nucleotide exchange factor	ENSG00000038382	1	1	-0.024	chrNC_037638.1	-	10961274	10961385	10960138	10960317	10961627	10962286
F5	LOC408594	TRIO	Trio Rho guanine nucleotide exchange factor	ENSG00000038382	1	1	-0.009	chrNC_037638.1	-	10961274	10961385	10960867	10960963	10961627	10962286
F5	LOC411674	RFX3	regulatory factor X3	ENSG00000080298	1	1	0.002	chrNC_037645.1	+	7810824	7811127	7809319	7809662	7813277	7813588
F5	LOC411674	RFX3	regulatory factor X3	ENSG00000080298	1	1	0.001	chrNC_037645.1	+	7810865	7811127	7809517	7809662	7813277	7813588
F5	LOC411674	RFX3	regulatory factor X3	ENSG00000080298	1	1	-0.018	chrNC_037645.1	+	7814232	7814353	7813874	7814015	7814691	7814797
F5	LOC411674	RFX3	regulatory factor X3	ENSG00000080298	1	1	-0.011	chrNC_037645.1	+	7814243	7814353	7813873	7814015	7814691	7814797
F5	LOC411674	RFX3	regulatory factor X3	ENSG00000080298	1	1	0.052	chrNC_037645.1	+	7814308	7814353	7813822	7814015	7814691	7814797
F5	LOC100576908	ASXL3	Additional sex combs like 3 (Drosophila)	ENSG00000141431	1	0.739637	0.065	chrNC_037642.1	-	13281452	13281496	13281060	13281164	13282579	13282816
F5	LOC100578984	ZNF462	Zinc finger protein 462	ENSG00000148143	1	1	-0.008	chrNC_037642.1	-	6301708	6301866	6300917	6301103	6308484	6308620
F5	LOC408944	KDM3B	lysine demethylase 3B	ENSG00000120733	1	1	-0.013	chrNC_037644.1	+	2835115	2837717	2753304	2753404	2902152	2902300
F5	LOC408944	KDM3B	lysine demethylase 3B	ENSG00000120733	1	1	0.001	chrNC_037644.1	+	2928979	2929202	2924866	2927050	2929747	2930157
F5	LOC408944	KDM3B	lysine demethylase 3B	ENSG00000120733	1	1	-0.002	chrNC_037644.1	+	2930842	2930991	2930245	2930447	2931189	2932633
F5	LOC408944	KDM3B	lysine demethylase 3B	ENSG00000120733	1	1	-0.002	chrNC_037644.1	+	2930860	2930991	2930245	2930447	2931189	2932633
F5	LOC724599	CHD2	Chromodomain helicase DNA binding protein 2	ENSG00000173575	1	1	-0.02	chrNC_037639.1	+	9633282	9633395	9629444	9630770	9636028	9636217
F5	LOC724599	CHD2	Chromodomain helicase DNA binding protein 2	ENSG00000173575	1	1	0.012	chrNC_037639.1	+	9634493	9634775	9633282	9633395	9636028	9636217
F5	LOC412818	GRIN2B	glutamate receptor, inotropic, N-methyl D-apartate 2B	ENSG00000273079	1	1	0.05	chrNC_037644.1	+	13138943	13139417	13016814	13017123	13145887	13146059
F5	LOC412818	GRIN2B	glutamate receptor, inotropic, N-methyl D-apartate 2B	ENSG00000273079	1	1	-0.009	chrNC_037644.1	+	13207043	13208013	13145887	13146059	13215991	13216170
F5	LOC412818	GRIN2B	glutamate receptor, inotropic, N-methyl D-apartate 2B	ENSG00000273079	1	1	0.006	chrNC_037644.1	+	13243076	13243306	13222970	13223109	13265031	13265179
F5	LOC412818	GRIN2B	glutamate receptor, inotropic, N-methyl D-apartate 2B	ENSG00000273079	1	1	-0.047	chrNC_037644.1	+	13278124	13278244	13273937	13274131	13280816	13280918
F5	LOC412818	GRIN2B	glutamate receptor, inotropic, N-methyl D-apartate 2B	ENSG00000273079	1	1	-0.056	chrNC_037644.1	+	13278124	13278289	13273937	13274131	13280816	13280919
F5	LOC551673	TLK2	tousled-like kinase 2	ENSG00000146872	1	1	-0.005	chrNC_037640.1	-	13569930	13570070	13558854	13558945	13575182	13575268
F5	LOC551673	TLK2	tousled-like kinase 2	ENSG00000146872	1	1	0.011	chrNC_037640.1	-	13579259	13579304	13575182	13575268	13581135	13581646
F5	LOC551673	TLK2	tousled-like kinase 2	ENSG00000146872	1	1	-0.005	chrNC_037640.1	-	13579259	13579304	13575182	13575268	13581499	13581684
F5	LOC551673	TLK2	tousled-like kinase 2	ENSG00000146872	1	1	0.017	chrNC_037640.1	-	13579259	13579421	13575182	13575268	13581135	13581240
F5	LOC551673	TLK2	tousled-like kinase 2	ENSG00000146872	1	1	-0.009	chrNC_037640.1	-	13579259	13579421	13575182	13575268	13581499	13581684
F5	LOC551673	TLK2	tousled-like kinase 2	ENSG00000146872	1	1	0.017	chrNC_037640.1	-	13579259	13579451	13575182	13575268	13581135	13581269
F5	LOC551673	TLK2	tousled-like kinase 2	ENSG00000146872	1	1	0.019	chrNC_037640.1	-	13579259	13579479	13575182	13575268	13581135	13581266
F5	LOC412046	ARID1B	AT-rich interaction domain 1B	ENSG00000049618	1	1	-0.007	chrNC_037648.1	-	14940540	14940651	14940213	14940373	14940812	14940989
F5	LOC412046	ARID1B	AT-rich interaction domain 1B	ENSG00000049618	1	1	0.002	chrNC_037648.1	-	14942037	14942235	14941061	14941281	14943217	14943399
F5	LOC412046	ARID1B	AT-rich interaction domain 1B	ENSG00000049618	1	1	0.003	chrNC_037648.1	-	14942046	14942235	14941061	14941281	14943217	14943399
F5	LOC412046	ARID1B	AT-rich interaction domain 1B	ENSG00000049618	1	1	0.009	chrNC_037648.1	-	14942980	14943022	14942037	14942235	14943217	14943399
F5	LOC726461	SHANK2	SH3 and multiple ankyrin repeat domains 2	ENSG00000162105	1	0.0150686	-0.086	chrNC_037639.1	-	14864300	14864462	14862740	14863041	14864617	14864808
F5	LOC726461	SHANK2	SH3 and multiple ankyrin repeat domains 2	ENSG00000162105	1	1	0.005	chrNC_037639.1	-	14866555	14866732	14866114	14866328	14867553	14867783
F5	LOC726461	SHANK2	SH3 and multiple ankyrin repeat domains 2	ENSG00000162105	1	1	-0.007	chrNC_037639.1	-	14866555	14866732	14866114	14866328	14870720	14870985
F5	LOC726461	SHANK2	SH3 and multiple ankyrin repeat domains 2	ENSG00000162105	1	1	0.001	chrNC_037639.1	-	14867553	14867783	14866114	14866328	14868176	14868879
F5	LOC726461	SHANK2	SH3 and multiple ankyrin repeat domains 2	ENSG00000162105	1	1	-0.032	chrNC_037639.1	-	14868176	14868879	14866114	14866328	14870720	14870985
F5	LOC726461	SHANK2	SH3 and multiple ankyrin repeat domains 2	ENSG00000162105	1	1	-0.008	chrNC_037639.1	-	14870720	14870985	14866555	14866732	14875009	14875135
F5	LOC726461	SHANK2	SH3 and multiple ankyrin repeat domains 2	ENSG00000162105	1	1	0.003	chrNC_037639.1	-	14870720	14870985	14868176	14868879	14875009	14875135
F5	LOC726461	SHANK2	SH3 and multiple ankyrin repeat domains 2	ENSG00000162105	1	1	0.012	chrNC_037639.1	-	14875009	14875135	14868176	14868879	14891622	14892063
F5	LOC726461	SHANK2	SH3 and multiple ankyrin repeat domains 2	ENSG00000162105	1	1	-0.001	chrNC_037639.1	-	14875009	14875135	14871735	14871916	14889712	14889730
F5	LOC726461	SHANK2	SH3 and multiple ankyrin repeat domains 2	ENSG00000162105	1	1	-0.04	chrNC_037639.1	-	14889712	14889730	14875009	14875135	14891622	14892015
F5	LOC726461	SHANK2	SH3 and multiple ankyrin repeat domains 2	ENSG00000162105	1	0.914824	0.039	chrNC_037639.1	-	14921611	14921673	14891622	14892063	14961036	14961319
F5	LOC102655244	NSD1	nuclear receptor binding SET domain protein 1	ENSG00000165671	1	0.235323	-0.036	chrNC_037646.1	-	7500635	7500769	7499589	7500257	7501628	7501855
F5	LOC102655244	NSD1	nuclear receptor binding SET domain protein 1	ENSG00000165671	1	0.701282	-0.053	chrNC_037646.1	-	7500694	7500769	7499589	7500257	7501628	7501855
F5	LOC410882	MYT1L	Myelin transcription factor 1-like	ENSG00000186487	1	1	-0.07	chrNC_037639.1	-	7843169	7843215	7841759	7841977	7844387	7844656
F5	LOC410882	MYT1L	Myelin transcription factor 1-like	ENSG00000186487	1	1	0.015	chrNC_037639.1	-	7845170	7845233	7844387	7844656	7845743	7845938
F5	LOC410882	MYT1L	Myelin transcription factor 1-like	ENSG00000186487	1	1	-0.021	chrNC_037639.1	-	7850638	7850879	7845743	7845938	7852738	7853010
F5	LOC410882	MYT1L	Myelin transcription factor 1-like	ENSG00000186487	1	1	-0.018	chrNC_037639.1	-	7855200	7855359	7853641	7854718	7857100	7857141
F5	LOC410882	MYT1L	Myelin transcription factor 1-like	ENSG00000186487	1	1	-0.034	chrNC_037639.1	-	7866083	7868116	7857793	7857866	7882131	7882229
F5	LOC410882	MYT1L	Myelin transcription factor 1-like	ENSG00000186487	1	1	-0.022	chrNC_037639.1	-	7882131	7882229	7857793	7857866	7907453	7907500
F5	LOC724593	ATRX	alpha thalassemia/mental retardation syndrome X-linked	ENSG00000085224	1	1	-0.006	chrNC_037651.1	-	5004804	5004954	5004235	5004297	5005039	5005156
F5	LOC724593	ATRX	alpha thalassemia/mental retardation syndrome X-linked	ENSG00000085224	1	0.983055	-0.087	chrNC_037651.1	-	5012236	5012359	5011852	5012025	5012919	5013049
F5	LOC724593	ATRX	alpha thalassemia/mental retardation syndrome X-linked	ENSG00000085224	1	0.525952	-0.059	chrNC_037651.1	-	5012236	5012359	5011852	5012025	5013173	5013259
F5	LOC410580	FMR1	fragile X mental retardation 1	ENSG00000102081	1	1	-0.01	chrNC_037652.1	+	8821094	8821166	8819169	8819240	8823412	8823560
F5	LOC410580	FMR1	fragile X mental retardation 1	ENSG00000102081	1	0.391895	0.025	chrNC_037652.1	+	8826894	8826993	8826410	8826626	8827144	8829044
F5	LOC410580	FMR1	fragile X mental retardation 1	ENSG00000102081	1	0.741047	0.13	chrNC_037652.1	+	8826894	8826993	8826410	8826626	8827148	8829044
F5	LOC727106	HNRNPH2	heterogeneous nuclear ribonucleoprotein H2	ENSG00000126945	1	0.314598	0.059	chrNC_037649.1	+	3255398	3255537	3252589	3252733	3256826	3256996
F5	LOC726280	CREBBP	CREB binding protein	ENSG00000005339	1	1	-0.067	chrNC_037639.1	-	14833307	14833463	14831405	14831614	14834890	14835623
F5	LOC724344	SYNGAP1	synaptic Ras GTPase activating protein 1	ENSG00000197283	1	1	-0.018	chrNC_037640.1	+	11214111	11214512	11202645	11203210	11238246	11238359
F5	LOC724344	SYNGAP1	synaptic Ras GTPase activating protein 1	ENSG00000197283	1	1	-0.008	chrNC_037640.1	+	11238246	11238359	11094680	11095089	11265948	11266135
F5	LOC724344	SYNGAP1	synaptic Ras GTPase activating protein 1	ENSG00000197283	1	1	0.037	chrNC_037640.1	+	11262042	11262084	11238246	11238359	11265948	11266135
F5	LOC724344	SYNGAP1	synaptic Ras GTPase activating protein 1	ENSG00000197283	1	0.628013	-0.087	chrNC_037640.1	+	11286183	11286297	11265948	11266135	11295669	11295738
F5	LOC724344	SYNGAP1	synaptic Ras GTPase activating protein 1	ENSG00000197283	1	1	-0.122	chrNC_037640.1	+	11286183	11286297	11277093	11277277	11295669	11295738
F5	LOC724344	SYNGAP1	synaptic Ras GTPase activating protein 1	ENSG00000197283	1	0.620369	0.029	chrNC_037640.1	+	11295669	11295738	11265948	11266135	11442369	11442464
F5	LOC724344	SYNGAP1	synaptic Ras GTPase activating protein 1	ENSG00000197283	1	1	0.007	chrNC_037640.1	+	11351299	11351362	11336084	11336256	11442369	11442464
F5	LOC724344	SYNGAP1	synaptic Ras GTPase activating protein 1	ENSG00000197283	1	1	0.003	chrNC_037640.1	+	11442369	11442464	11383791	11385912	11457635	11457919
F5	LOC724344	SYNGAP1	synaptic Ras GTPase activating protein 1	ENSG00000197283	1	0.34338	0.028	chrNC_037640.1	+	11465234	11465542	11463139	11464750	11467785	11471418
F5	LOC724344	SYNGAP1	synaptic Ras GTPase activating protein 1	ENSG00000197283	1	0.356241	0.013	chrNC_037640.1	+	11465417	11465542	11463139	11464750	11467785	11471418
F5	LOC413286	CDKL5	cyclin-dependent kinase-like 5	ENSG00000008086	1	1	-0.212	chrNC_037651.1	-	10556072	10556185	10555781	10555944	10557256	10557650
F5	LOC413286	CDKL5	cyclin-dependent kinase-like 5	ENSG00000008086	1	0.796446	0.162	chrNC_037651.1	-	10556248	10557156	10556072	10556185	10557256	10557650
F5	LOC552330	SLC9A6	solute carrier family 9 (sodium/hydrogen exchanger), member 6	ENSG00000198689	1	1	-0.027	chrNC_037647.1	+	4685270	4685327	4683933	4683985	4686491	4686695
F5	LOC552330	SLC9A6	solute carrier family 9 (sodium/hydrogen exchanger), member 6	ENSG00000198689	1	1	0.016	chrNC_037647.1	+	4685270	4685327	4683933	4683985	4686506	4686695
F5	LOC410060	KCNB1	potassium voltage-gated channel subfamily B member 1	ENSG00000158445	1	1	0.004	chrNC_037647.1	+	314299	314383	299852	300148	323014	323284
F5	LOC410060	KCNB1	potassium voltage-gated channel subfamily B member 1	ENSG00000158445	1	1	0.004	chrNC_037647.1	+	323014	323284	299852	300148	327741	327966
F5	LOC410060	KCNB1	potassium voltage-gated channel subfamily B member 1	ENSG00000158445	1	1	0.014	chrNC_037647.1	+	323014	323284	299852	300148	338151	338356
F5	LOC410060	KCNB1	potassium voltage-gated channel subfamily B member 1	ENSG00000158445	1	1	-0.008	chrNC_037647.1	+	326346	326382	323014	323284	327741	327966
F5	LOC410060	KCNB1	potassium voltage-gated channel subfamily B member 1	ENSG00000158445	1	1	0.013	chrNC_037647.1	+	327741	327966	299852	300148	338151	338356
F5	LOC410060	KCNB1	potassium voltage-gated channel subfamily B member 1	ENSG00000158445	1	1	-0.005	chrNC_037647.1	+	327741	327966	323014	323284	338151	338356
F5	LOC410001	RIMS1	Regulating synaptic membrane exocytosis 1	ENSG00000079841	1	1	0.013	chrNC_037647.1	-	7948487	7948698	7946047	7946262	7949185	7949314
F5	LOC410001	RIMS1	Regulating synaptic membrane exocytosis 1	ENSG00000079841	1	1	0.007	chrNC_037647.1	-	7948487	7948698	7946047	7946262	7951337	7951518
F5	LOC410001	RIMS1	Regulating synaptic membrane exocytosis 1	ENSG00000079841	1	0.10697	0.044	chrNC_037647.1	-	7948487	7948698	7946047	7946262	7952881	7953061
F5	LOC410001	RIMS1	Regulating synaptic membrane exocytosis 1	ENSG00000079841	1	1	0.007	chrNC_037647.1	-	7948487	7948698	7946047	7946262	7957900	7958141
F5	LOC410001	RIMS1	Regulating synaptic membrane exocytosis 1	ENSG00000079841	1	1	0	chrNC_037647.1	-	7949185	7949314	7946047	7946262	7951337	7951518
F5	LOC410001	RIMS1	Regulating synaptic membrane exocytosis 1	ENSG00000079841	1	0.939897	0.097	chrNC_037647.1	-	7949185	7949314	7946047	7946262	7952881	7953061
F5	LOC410001	RIMS1	Regulating synaptic membrane exocytosis 1	ENSG00000079841	1	1	-0.333	chrNC_037647.1	-	7949185	7949314	7948487	7948698	7951337	7951518
F5	LOC410001	RIMS1	Regulating synaptic membrane exocytosis 1	ENSG00000079841	1	1	-0.006	chrNC_037647.1	-	7949185	7949314	7948487	7948698	7952881	7953061
F5	LOC410001	RIMS1	Regulating synaptic membrane exocytosis 1	ENSG00000079841	1	0.17045	0.021	chrNC_037647.1	-	7951337	7951494	7946047	7946262	7952881	7953061
F5	LOC410001	RIMS1	Regulating synaptic membrane exocytosis 1	ENSG00000079841	1	0.147388	0.031	chrNC_037647.1	-	7951337	7951518	7946047	7946262	7952881	7953061
F5	LOC410001	RIMS1	Regulating synaptic membrane exocytosis 1	ENSG00000079841	1	1	-0.002	chrNC_037647.1	-	7951337	7951518	7948487	7948698	7952881	7953061
F5	LOC410001	RIMS1	Regulating synaptic membrane exocytosis 1	ENSG00000079841	1	1	0.01	chrNC_037647.1	-	7951337	7951518	7949185	7949314	7952881	7953061
F5	LOC410001	RIMS1	Regulating synaptic membrane exocytosis 1	ENSG00000079841	1	1	-0.008	chrNC_037647.1	-	7952881	7953061	7946070	7946262	7953264	7956410
F5	LOC410001	RIMS1	Regulating synaptic membrane exocytosis 1	ENSG00000079841	1	1	0.015	chrNC_037647.1	-	7952881	7953061	7946070	7946262	7957900	7958141
F5	LOC410001	RIMS1	Regulating synaptic membrane exocytosis 1	ENSG00000079841	1	1	0.005	chrNC_037647.1	-	7952881	7953061	7948487	7948698	7957900	7958141
F5	LOC410001	RIMS1	Regulating synaptic membrane exocytosis 1	ENSG00000079841	1	1	0.007	chrNC_037647.1	-	7953264	7956410	7946047	7946262	7957900	7958141
F5	LOC410001	RIMS1	Regulating synaptic membrane exocytosis 1	ENSG00000079841	1	1	0.012	chrNC_037647.1	-	7953264	7956410	7952881	7953061	7957900	7958141
F5	LOC410001	RIMS1	Regulating synaptic membrane exocytosis 1	ENSG00000079841	1	1	0.007	chrNC_037647.1	-	7953264	7956629	7946047	7946262	7957900	7958141
F5	LOC410001	RIMS1	Regulating synaptic membrane exocytosis 1	ENSG00000079841	1	1	0.013	chrNC_037647.1	-	7953264	7956629	7952881	7953061	7957900	7958141
F5	LOC410001	RIMS1	Regulating synaptic membrane exocytosis 1	ENSG00000079841	1	1	0.004	chrNC_037647.1	-	7958495	7958668	7957900	7958141	7958746	7958913
F5	LOC410001	RIMS1	Regulating synaptic membrane exocytosis 1	ENSG00000079841	1	1	-0.003	chrNC_037647.1	-	7959243	7959388	7958746	7958913	7965328	7965514
F5	LOC410001	RIMS1	Regulating synaptic membrane exocytosis 1	ENSG00000079841	1	1	-0.007	chrNC_037647.1	-	7961903	7961933	7959243	7959388	7965328	7965514
F5	LOC410001	RIMS1	Regulating synaptic membrane exocytosis 1	ENSG00000079841	1	1	-0.007	chrNC_037647.1	-	7965328	7965514	7959243	7959388	7966207	7966462
F5	LOC410001	RIMS1	Regulating synaptic membrane exocytosis 1	ENSG00000079841	1	1	0.022	chrNC_037647.1	-	7969020	7969044	7966873	7967138	7969871	7970123
F5	LOC410001	RIMS1	Regulating synaptic membrane exocytosis 1	ENSG00000079841	1	1	0.02	chrNC_037647.1	-	7969020	7969068	7966873	7967138	7969871	7970123
F5	LOC410001	RIMS1	Regulating synaptic membrane exocytosis 1	ENSG00000079841	1	1	-0.007	chrNC_037647.1	-	7977091	7977281	7966873	7967138	7977964	7978178
F5	LOC410001	RIMS1	Regulating synaptic membrane exocytosis 1	ENSG00000079841	1	0.939897	0.133	chrNC_037647.1	-	7977091	7977281	7966873	7967138	7987328	7987560
F5	LOC410001	RIMS1	Regulating synaptic membrane exocytosis 1	ENSG00000079841	1	0.182834	-0.032	chrNC_037647.1	-	7977091	7977281	7970365	7970567	7977964	7978178
F5	LOC410001	RIMS1	Regulating synaptic membrane exocytosis 1	ENSG00000079841	1	0.770213	0.067	chrNC_037647.1	-	7977091	7977281	7970365	7970567	7987328	7987560
F5	LOC410001	RIMS1	Regulating synaptic membrane exocytosis 1	ENSG00000079841	1	0.515059	0.071	chrNC_037647.1	-	7977964	7978178	7966873	7967138	7987328	7987560
F5	LOC410001	RIMS1	Regulating synaptic membrane exocytosis 1	ENSG00000079841	1	1	0.005	chrNC_037647.1	-	7977964	7978178	7977091	7977281	7987328	7987560
F5	LOC410001	RIMS1	Regulating synaptic membrane exocytosis 1	ENSG00000079841	1	0.68099	0.035	chrNC_037647.1	-	7980242	7980325	7970365	7970567	7987328	7987560
F5	LOC410001	RIMS1	Regulating synaptic membrane exocytosis 1	ENSG00000079841	1	1	-0.005	chrNC_037647.1	-	7980242	7980325	7977964	7978178	7987328	7987560
F5	LOC410001	RIMS1	Regulating synaptic membrane exocytosis 1	ENSG00000079841	1	1	-0.018	chrNC_037647.1	-	7988218	7988446	7987328	7987560	7989046	7989319
F5	LOC410001	RIMS1	Regulating synaptic membrane exocytosis 1	ENSG00000079841	1	1	-0.016	chrNC_037647.1	-	7988218	7988446	7987328	7987560	7989193	7989319
F5	LOC410001	RIMS1	Regulating synaptic membrane exocytosis 1	ENSG00000079841	1	1	-0.003	chrNC_037647.1	-	7999773	7999978	7989046	7989319	8004789	8004930
F5	LOC409051	ANK2	Ankyrin 2, neuronal	ENSG00000145362	1	0.382992	0.02	chrNC_037641.1	+	9969324	9969522	9968792	9969089	9969725	9969872
F5	LOC409051	ANK2	Ankyrin 2, neuronal	ENSG00000145362	1	1	-0.02	chrNC_037641.1	+	9973483	9973588	9971109	9971293	9981355	9981484
F5	LOC409051	ANK2	Ankyrin 2, neuronal	ENSG00000145362	1	1	-0.011	chrNC_037641.1	+	9984726	9984822	9981842	9981948	9988125	9988350
F5	LOC409051	ANK2	Ankyrin 2, neuronal	ENSG00000145362	1	0.133958	-0.016	chrNC_037641.1	+	9984744	9984822	9981842	9981948	9986001	9986019
F5	LOC409051	ANK2	Ankyrin 2, neuronal	ENSG00000145362	1	0.617595	-0.026	chrNC_037641.1	+	9984744	9984822	9981842	9981948	9988125	9988350
F5	LOC409051	ANK2	Ankyrin 2, neuronal	ENSG00000145362	1	1	-0.013	chrNC_037641.1	+	9986001	9986019	9981842	9981948	9988125	9988350
F5	LOC409051	ANK2	Ankyrin 2, neuronal	ENSG00000145362	1	1	0.003	chrNC_037641.1	+	9986001	9986019	9984744	9984822	9988125	9988350
F5	LOC409051	ANK2	Ankyrin 2, neuronal	ENSG00000145362	1	1	-0.007	chrNC_037641.1	+	9990648	9990663	9989821	9990026	9992153	9992343
F5	LOC409051	ANK2	Ankyrin 2, neuronal	ENSG00000145362	1	0.799552	0.007	chrNC_037641.1	+	9992153	9992343	9989821	9990026	9992910	9993046
F5	LOC409051	ANK2	Ankyrin 2, neuronal	ENSG00000145362	1	1	0.002	chrNC_037641.1	+	9996730	9996958	9996006	9996058	9999068	10008241
F5	LOC409051	ANK2	Ankyrin 2, neuronal	ENSG00000145362	1	1	-0.001	chrNC_037641.1	+	9996730	9996958	9996006	9996058	10011719	10011788
F5	LOC409051	ANK2	Ankyrin 2, neuronal	ENSG00000145362	1	1	-0.005	chrNC_037641.1	+	9999068	10010717	9996006	9996058	10011719	10011788
F5	LOC409051	ANK2	Ankyrin 2, neuronal	ENSG00000145362	1	1	-0.011	chrNC_037641.1	+	9999068	10010717	9996730	9996958	10011719	10011788
F5	LOC409051	ANK2	Ankyrin 2, neuronal	ENSG00000145362	1	0.81574	0.015	chrNC_037641.1	+	10013084	10014197	10011719	10011788	10016418	10016647
F5	LOC409051	ANK2	Ankyrin 2, neuronal	ENSG00000145362	1	1	-0.001	chrNC_037641.1	+	10013084	10014197	10011719	10011788	10018888	10018943
F5	LOC409051	ANK2	Ankyrin 2, neuronal	ENSG00000145362	1	1	0.003	chrNC_037641.1	+	10013084	10014197	10011719	10011788	10020596	10020675
F5	LOC409051	ANK2	Ankyrin 2, neuronal	ENSG00000145362	1	0.819009	0.015	chrNC_037641.1	+	10013084	10014224	10011719	10011788	10016418	10016647
F5	LOC409051	ANK2	Ankyrin 2, neuronal	ENSG00000145362	1	1	-0.002	chrNC_037641.1	+	10013084	10014224	10011719	10011788	10018888	10018943
F5	LOC409051	ANK2	Ankyrin 2, neuronal	ENSG00000145362	1	1	0.005	chrNC_037641.1	+	10013084	10014224	10011719	10011788	10020596	10020675
F5	LOC409051	ANK2	Ankyrin 2, neuronal	ENSG00000145362	1	1	-0.001	chrNC_037641.1	+	10016418	10016647	10011719	10011788	10020596	10020675
F5	LOC409051	ANK2	Ankyrin 2, neuronal	ENSG00000145362	1	1	0.009	chrNC_037641.1	+	10016418	10016647	10013084	10014197	10020596	10020675
F5	LOC409051	ANK2	Ankyrin 2, neuronal	ENSG00000145362	1	1	-0.023	chrNC_037641.1	+	10016418	10016647	10013084	10014224	10020596	10020675
F5	LOC409051	ANK2	Ankyrin 2, neuronal	ENSG00000145362	1	1	-0.126	chrNC_037641.1	+	10017749	10017853	10013084	10014197	10018888	10018943
F5	LOC409051	ANK2	Ankyrin 2, neuronal	ENSG00000145362	1	1	-0.002	chrNC_037641.1	+	10017749	10017853	10013084	10014197	10020596	10020675
F5	LOC409051	ANK2	Ankyrin 2, neuronal	ENSG00000145362	1	1	0.333	chrNC_037641.1	+	10017749	10017853	10013084	10014224	10018888	10018943
F5	LOC409051	ANK2	Ankyrin 2, neuronal	ENSG00000145362	1	0.32736	-0.044	chrNC_037641.1	+	10017749	10017853	10013084	10014224	10020596	10020675
F5	LOC409051	ANK2	Ankyrin 2, neuronal	ENSG00000145362	1	1	0.001	chrNC_037641.1	+	10018888	10018943	10011719	10011788	10020596	10020675
F5	LOC409051	ANK2	Ankyrin 2, neuronal	ENSG00000145362	1	1	0.009	chrNC_037641.1	+	10018888	10018943	10013084	10014197	10020596	10020675
F5	LOC409051	ANK2	Ankyrin 2, neuronal	ENSG00000145362	1	1	-0.017	chrNC_037641.1	+	10018888	10018943	10013084	10014224	10020596	10020675
F5	LOC409051	ANK2	Ankyrin 2, neuronal	ENSG00000145362	1	1	0.058	chrNC_037641.1	+	10018888	10018943	10017749	10017853	10020596	10020675
F5	LOC412918	SON	SONDNA binding protein	ENSG00000115904	1	1	0.001	chrNC_037638.1	+	14818215	14818324	14817816	14817962	14818412	14818567
F5	LOC412918	SON	SONDNA binding protein	ENSG00000115904	1	0.000395386	-0.246	chrNC_037638.1	+	14819645	14819755	14818860	14818974	14819939	14820129
F5	LOC412918	SON	SONDNA binding protein	ENSG00000115904	1	0.0417505	-0.152	chrNC_037638.1	+	14819692	14819755	14818860	14818974	14819939	14820129
F5	LOC100578899	CACNA1C	calcium channel, voltage-dependent, L type, alpha 1C subunit	ENSG00000151067	1	1	0.032	chrNC_037639.1	+	15645531	15645639	15644799	15644887	15649974	15650082
F5	LOC100578899	CACNA1C	calcium channel, voltage-dependent, L type, alpha 1C subunit	ENSG00000151067	1	1	0.009	chrNC_037639.1	+	15645531	15645639	15644799	15644887	15652236	15652289
F5	LOC100578899	CACNA1C	calcium channel, voltage-dependent, L type, alpha 1C subunit	ENSG00000151067	1	1	0.005	chrNC_037639.1	+	15649974	15650082	15644799	15644887	15652236	15652289
F5	LOC100578899	CACNA1C	calcium channel, voltage-dependent, L type, alpha 1C subunit	ENSG00000151067	1	1	-0.04	chrNC_037639.1	+	15649974	15650082	15645531	15645639	15652236	15652289
F5	LOC100578899	CACNA1C	calcium channel, voltage-dependent, L type, alpha 1C subunit	ENSG00000151067	1	0.059884	0.058	chrNC_037639.1	+	15652876	15653078	15652491	15652638	15653212	15653482
F5	LOC100578899	CACNA1C	calcium channel, voltage-dependent, L type, alpha 1C subunit	ENSG00000151067	1	1	0.071	chrNC_037639.1	+	15656149	15656193	15655803	15655950	15656621	15656926
F5	LOC100578899	CACNA1C	calcium channel, voltage-dependent, L type, alpha 1C subunit	ENSG00000151067	1	1	0.04	chrNC_037639.1	+	15656149	15656193	15655803	15655950	15658185	15658313
F5	LOC100578899	CACNA1C	calcium channel, voltage-dependent, L type, alpha 1C subunit	ENSG00000151067	1	1	-0.035	chrNC_037639.1	+	15656149	15656193	15655803	15655950	15658224	15658313
F5	LOC100578899	CACNA1C	calcium channel, voltage-dependent, L type, alpha 1C subunit	ENSG00000151067	1	1	0.024	chrNC_037639.1	+	15656558	15656926	15655803	15655950	15658185	15658313
F5	LOC100578899	CACNA1C	calcium channel, voltage-dependent, L type, alpha 1C subunit	ENSG00000151067	1	1	0.025	chrNC_037639.1	+	15656621	15656926	15655803	15655950	15658185	15658313
F5	LOC100578899	CACNA1C	calcium channel, voltage-dependent, L type, alpha 1C subunit	ENSG00000151067	1	0.962181	0.08	chrNC_037639.1	+	15656621	15656926	15656149	15656193	15658185	15658313
F5	LOC100578899	CACNA1C	calcium channel, voltage-dependent, L type, alpha 1C subunit	ENSG00000151067	1	1	-0.002	chrNC_037639.1	+	15657181	15657688	15656558	15656926	15658185	15658313
F5	LOC100577139	AFF2	AF4/FMR2 family, member 2	ENSG00000155966	1	0.914661	0.011	chrNC_037639.1	+	13751323	13751525	13747389	13747870	13752107	13752601
F5	LOC100577139	AFF2	AF4/FMR2 family, member 2	ENSG00000155966	1	1	0.009	chrNC_037639.1	+	13797247	13797434	13769808	13771012	13818187	13818802
F5	LOC100577139	AFF2	AF4/FMR2 family, member 2	ENSG00000155966	1	1	-0.027	chrNC_037639.1	+	13797247	13797434	13786687	13787676	13818187	13818802
F5	LOC100577139	AFF2	AF4/FMR2 family, member 2	ENSG00000155966	1	1	0.012	chrNC_037639.1	+	13845591	13845625	13828452	13828489	13854268	13854323
F5	LOC100577139	AFF2	AF4/FMR2 family, member 2	ENSG00000155966	1	1	0.018	chrNC_037639.1	+	13854513	13854566	13854268	13854323	13855046	13855560
F5	LOC408949	PPP2R5D	Protein phosphatase 2, regulatory subunit B', delta	ENSG00000112640	1	1	-0.015	chrNC_037644.1	+	2355515	2355648	2353656	2353719	2356099	2356274
F5	LOC409084	RERE	Arginine-glutamic acid dipeptide (RE) repeats	ENSG00000142599	1	0.875087	0.03	chrNC_037651.1	+	6616700	6616842	6615452	6615678	6618457	6618532
F5	LOC409084	RERE	Arginine-glutamic acid dipeptide (RE) repeats	ENSG00000142599	1	1	-0.009	chrNC_037651.1	+	6616700	6616842	6615452	6615678	6618597	6618957
F5	LOC409084	RERE	Arginine-glutamic acid dipeptide (RE) repeats	ENSG00000142599	1	1	-0.008	chrNC_037651.1	+	6616700	6616842	6615452	6615678	6618615	6618957
F5	LOC409084	RERE	Arginine-glutamic acid dipeptide (RE) repeats	ENSG00000142599	1	0.443742	-0.456	chrNC_037651.1	+	6617792	6617921	6616700	6616842	6618457	6618532
F5	LOC409084	RERE	Arginine-glutamic acid dipeptide (RE) repeats	ENSG00000142599	1	1	-0.006	chrNC_037651.1	+	6617792	6617921	6616700	6616842	6618597	6618957
F5	LOC409084	RERE	Arginine-glutamic acid dipeptide (RE) repeats	ENSG00000142599	1	1	-0.02	chrNC_037651.1	+	6618457	6618532	6615453	6615678	6618597	6618957
F5	LOC409084	RERE	Arginine-glutamic acid dipeptide (RE) repeats	ENSG00000142599	1	0.773897	-0.15	chrNC_037651.1	+	6618457	6618532	6615453	6615678	6618615	6618957
F5	LOC409084	RERE	Arginine-glutamic acid dipeptide (RE) repeats	ENSG00000142599	1	1	0	chrNC_037651.1	+	6618457	6618532	6616700	6616842	6618597	6618957
F5	LOC409084	RERE	Arginine-glutamic acid dipeptide (RE) repeats	ENSG00000142599	1	1	0.021	chrNC_037651.1	+	6618457	6618532	6616700	6616842	6618615	6618957
F5	LOC409084	RERE	Arginine-glutamic acid dipeptide (RE) repeats	ENSG00000142599	1	1	-0.417	chrNC_037651.1	+	6618457	6618532	6617792	6617921	6618597	6618957
F5	LOC409084	RERE	Arginine-glutamic acid dipeptide (RE) repeats	ENSG00000142599	1	1	-0.001	chrNC_037651.1	+	6618597	6618957	6616700	6616842	6619082	6619163
F5	LOC409084	RERE	Arginine-glutamic acid dipeptide (RE) repeats	ENSG00000142599	1	1	-0.002	chrNC_037651.1	+	6618615	6618957	6616700	6616842	6619082	6619163
F5	LOC409084	RERE	Arginine-glutamic acid dipeptide (RE) repeats	ENSG00000142599	1	1	0.001	chrNC_037651.1	+	6623301	6623580	6619235	6622644	6624901	6625100
F5	LOC100578885	CIC	capicua transcriptional repressor	ENSG00000079432	1	1	-0.093	chrNC_037639.1	-	4585912	4585993	4584958	4585245	4586301	4586515
F5	LOC100578885	CIC	capicua transcriptional repressor	ENSG00000079432	1	0.0173141	0.179	chrNC_037639.1	-	4613799	4614006	4593130	4593417	4614408	4616454
F5	LOC100578885	CIC	capicua transcriptional repressor	ENSG00000079432	1	0.00718856	0.27	chrNC_037639.1	-	4613799	4614277	4593130	4593417	4614408	4616454
F5	LOC409382	TRIP12	Thyroid hormone receptor interactor 12	ENSG00000153827	1	1	-0.036	chrNC_037642.1	-	7457978	7458065	7455658	7456007	7459046	7459355
F5	LOC726524	CHD7	chromodomain helicase DNA binding protein 7	ENSG00000171316	1	1	-0.004	chrNC_037649.1	+	8681996	8682188	8681071	8681161	8682757	8683172
F5	Para	SCN1A	sodium channel, voltage-gated, type I, alpha subunit	ENSG00000144285	1	1	-0.005	chrNC_037646.1	-	6454454	6454577	6451005	6451128	6457397	6457571
F5	Para	SCN1A	sodium channel, voltage-gated, type I, alpha subunit	ENSG00000144285	1	1	-0.019	chrNC_037646.1	-	6456581	6456704	6451005	6451128	6457397	6457571
F5	Para	SCN1A	sodium channel, voltage-gated, type I, alpha subunit	ENSG00000144285	1	1	-0.001	chrNC_037646.1	-	6458337	6458470	6458048	6458173	6458670	6458775
F5	Para	SCN1A	sodium channel, voltage-gated, type I, alpha subunit	ENSG00000144285	1	0.651193	-0.021	chrNC_037646.1	-	6460266	6460501	6458670	6458802	6460899	6461250
F5	Para	SCN1A	sodium channel, voltage-gated, type I, alpha subunit	ENSG00000144285	1	0.767121	-0.018	chrNC_037646.1	-	6460296	6460501	6458670	6458802	6460899	6461250
F5	Para	SCN1A	sodium channel, voltage-gated, type I, alpha subunit	ENSG00000144285	1	1	-0.016	chrNC_037646.1	-	6465762	6465819	6464391	6464823	6467520	6467802
F5	Para	SCN1A	sodium channel, voltage-gated, type I, alpha subunit	ENSG00000144285	1	1	0.003	chrNC_037646.1	-	6470087	6470179	6469060	6469273	6473526	6473655
F5	Para	SCN1A	sodium channel, voltage-gated, type I, alpha subunit	ENSG00000144285	1	1	-0.003	chrNC_037646.1	-	6470087	6470179	6469060	6469273	6476042	6476248
F5	Para	SCN1A	sodium channel, voltage-gated, type I, alpha subunit	ENSG00000144285	1	1	-0.004	chrNC_037646.1	-	6473526	6473655	6469060	6469273	6476042	6476248
F5	Para	SCN1A	sodium channel, voltage-gated, type I, alpha subunit	ENSG00000144285	1	1	-0.009	chrNC_037646.1	-	6473526	6473655	6470087	6470179	6476042	6476248
F5	Para	SCN1A	sodium channel, voltage-gated, type I, alpha subunit	ENSG00000144285	1	1	0.024	chrNC_037646.1	-	6476042	6476248	6473526	6473655	6487509	6487656
F5	Para	SCN1A	sodium channel, voltage-gated, type I, alpha subunit	ENSG00000144285	1	1	0.004	chrNC_037646.1	-	6476904	6477060	6476042	6476248	6487509	6487656
F5	Para	SCN1A	sodium channel, voltage-gated, type I, alpha subunit	ENSG00000144285	1	1	-0.057	chrNC_037646.1	-	6483683	6483716	6476904	6477060	6487509	6487656
F5	LOC552079	MEIS2	Meis homeobox 2	ENSG00000134138	1	1	0.06	chrNC_037642.1	+	7903345	7903453	7795107	7795237	7932921	7933070
F5	LOC552079	MEIS2	Meis homeobox 2	ENSG00000134138	1	1	0.031	chrNC_037642.1	+	7996595	7996672	7932921	7933070	8069665	8069724
F5	LOC409576	SPAST	Spastin	ENSG00000021574	1	1	-0.008	chrNC_037642.1	+	11350104	11350365	11349428	11349599	11351260	11351613
F5	LOC413341	SRCAP	Snf2 related CREBBP activator protein	ENSG00000080603	1	1	0.002	chrNC_037640.1	-	6878207	6878243	6877971	6878140	6882926	6883148
F5	LOC413341	SRCAP	Snf2 related CREBBP activator protein	ENSG00000080603	1	1	0.028	chrNC_037640.1	-	6885605	6885863	6885054	6885374	6886146	6886227
F5	LOC413341	SRCAP	Snf2 related CREBBP activator protein	ENSG00000080603	1	0.0194886	-0.117	chrNC_037640.1	-	6892088	6892217	6890690	6891316	6892616	6893322
F5	LOC724223	TSC1	tuberous sclerosis 1	ENSG00000165699	1	1	0.003	chrNC_037644.1	-	13503601	13503870	13503262	13503528	13504290	13504401
F5	arm	CTNNB1	catenin beta 1	ENSG00000168036	1	1	0.003	chrNC_037650.1	+	2781211	2781308	2779817	2780120	2781757	2781819
F5	arm	CTNNB1	catenin beta 1	ENSG00000168036	1	1	0.002	chrNC_037650.1	+	2781211	2781308	2779817	2780120	2782809	2783403
F5	arm	CTNNB1	catenin beta 1	ENSG00000168036	1	1	0.007	chrNC_037650.1	+	2781757	2781819	2779817	2780120	2782809	2782952
F5	arm	CTNNB1	catenin beta 1	ENSG00000168036	1	1	-0.001	chrNC_037650.1	+	2781757	2781819	2781211	2781308	2782809	2782952
F5	arm	CTNNB1	catenin beta 1	ENSG00000168036	1	0.886062	0.025	chrNC_037650.1	+	2781760	2781819	2781211	2781308	2782809	2782946
